# Supplementary material for: Commensal Escherichia coli inhibits the growth and modulates the fitness, virulence, and antimicrobial resistance of Salmonella Heidelberg in vitro
Source: Microbiol Spectr. 2025 Aug 18;13(10):e03336-24. doi: 10.1128/spectrum.03336-24 (PMC12502555; doi:10.1128/spectrum.03336-24)
Supplement: Table S1 [file spectrum.03336-24-s0001.csv]

Table S1. Primer Sequences for RT-qPCR
Salmonella
Gene	Forward	Reverse
bsmA	GCAGCACTGTTATTAAGCGCG	TTTGATCGCGCCGGATTTCC
mlrA	TGATGTGCTTGCCCATTCGC	TTTCTCCGCACCACACCAGT
sopE	CAGCCTGTCGACGAGTCTGT	GCCCTACCCTCAGAAGCGTT
zapA	TGTCTGCACAACCCGTCGAT	CGCAGCCTGATTCAACGCAT
sitA	GTGAATCCGGCGCGCATTAT	GATGGTTTCGGTCGTGACGC
punC	GAGATGGGGTACAGTCCGGC	CCATACCCGCCCACCAGAAA
bhsA	TTTGCTGCCGTTGAAGTGCA	CTTCGCGCCCATTTCTTCCG
E. coli
Gene	Forward	Reverse
aac(3)-VIa	TGGTCCAAAAGCGAGCTGGT	AACGACACATGCGGCATCAC
repHI2	GTGTGGGGCGTCAAAATCGG	GTGAACCCCTCGCTCTCCAT
