# Supplementary material for: Commensal Escherichia coli inhibits the growth and modulates the fitness, virulence, and antimicrobial resistance of Salmonella Heidelberg in vitro
Source: Microbiol Spectr. 2025 Aug 18;13(10):e03336-24. doi: 10.1128/spectrum.03336-24 (PMC12502555; doi:10.1128/spectrum.03336-24)
Supplement: Table S2 — Overall differential gene expression of Salmonella Heidelberg 189079. [file spectrum.03336-24-s0002.csv]

Table S2 - Overall Differential Gene Expression of Salmonella Heidelberg 18-9079
Name	Chromosome	Region	Identifier	study vs. control - Max group means	study vs. control - Fold change	study vs. control - Log fold change	study vs. control - P-value	study vs. control - FDR p-value	study vs. control - Bonferroni	Feature ID	Database	Database identifier	Database symbol	Qualifier	GO biological process	GO cellular component	GO molecular function	Database object name	Synonym	Database object type	Taxon ID	Date	Assigned by	Annotation extension	Gene product form ID	9079-1_S4_L001 (GE) - Total counts	9079-1_S4_L001 (GE) - RPKM	9079-1_S4_L001 (GE) - TPM	9079-1_S4_L001 (GE) - CPM	9079-3_S6_L001 (GE) - Total counts	9079-3_S6_L001 (GE) - RPKM	9079-3_S6_L001 (GE) - TPM	9079-3_S6_L001 (GE) - CPM	9079-2_S5_L001 (GE) - Total counts	9079-2_S5_L001 (GE) - RPKM	9079-2_S5_L001 (GE) - TPM	9079-2_S5_L001 (GE) - CPM	47-9079-2_S8_L001 (GE) - Total counts	47-9079-2_S8_L001 (GE) - RPKM	47-9079-2_S8_L001 (GE) - TPM	47-9079-2_S8_L001 (GE) - CPM	47-9079-1_S7_L001 (GE) - Total counts	47-9079-1_S7_L001 (GE) - RPKM	47-9079-1_S7_L001 (GE) - TPM	47-9079-1_S7_L001 (GE) - CPM	47-9079-3_S9_L001 (GE) - Total counts	47-9079-3_S9_L001 (GE) - RPKM	47-9079-3_S9_L001 (GE) - TPM	47-9079-3_S9_L001 (GE) - CPM
aac(6')	NZ_CP051310.1	complement(2340654..2341091)		4.797052105	-1.236832122	-0.306649693	0.773259689	NaN	1																	0	0	0	0	3	6.49266641	11.99286961	3.921692656	1	1.344919069	2.398286703	0.837879165	2	4.484876805	7.678044862	1.896915035	0	0	0	0	1	3.155665455	5.149998645	1.396944944
aadA	NZ_CP051310.1	complement(2703254..2704042)		7.044939193	-1.50210145	-0.586982254	0.358958111	0.557977531	1																	5	4.966808147	8.708182112	5.416874446	2	2.4028626	4.438425763	2.614461771	6	4.479654389	7.988209704	5.027274992	4	4.979406947	8.524673383	3.793830069	3	3.886732288	7.227289418	3.268890779	1	1.751814283	2.858934609	1.396944944
aaeA	NZ_CP051310.1	522286..523218		16.89101621	1.278379786	0.354316501	0.426299481	0.622707481	1																	5	4.200226826	7.364154004	5.416874446	4	4.064005556	7.50679084	5.228923541	11	6.945144773	12.38472169	9.216670819	7	7.369041953	12.61569429	6.639202621	8	8.764935406	16.29819607	8.717042077	9	13.33294022	21.75915826	12.5725045
aaeB	NZ_CP051310.1	523224..525191		7.505489563	1.621833213	0.697625462	0.144538965	0.306147957	1																	6	2.389519286	4.189485174	6.500249335	6	2.890028341	5.338289523	7.843385311	3	0.8979795	1.601295086	2.513637496	7	3.49355495	5.980916043	6.639202621	10	5.194159511	9.65842031	10.8963026	6	4.213967894	6.877132337	8.381669664
aaeR	NZ_CP051310.1	complement(520964..521893)		22.03664907	6.59392558	2.721137605	5.64E-05	6.21E-04	0.247365214																	3	2.528265567	4.432745604	3.250124667	0	0	0	0	2	1.266826994	2.259031347	1.675758331	17	17.95397456	30.73694733	16.12377779	9	9.892360565	18.39461726	9.806672336	7	10.40351644	16.97838263	9.778614607
aaeX	NZ_CP051310.1	522075..522278		12.28669963	1.051197225	0.072033373	0.941270882	NaN	1	aaeX	UniProtKB	A0A2X4SXH9	aaeX	located_in		0005886 // plasma membrane (GO_REF:0000044 [IEA] UniProtKB-SubCell:SL-0039) /// 0016020 // membrane (GO_REF:0000043 [IEA] UniProtKB-KW:KW-0472) /// 0005886 // plasma membrane (GO_REF:0000104 [IEA] UniRule:UR000056571) /// 0005886 // plasma membrane (GO_REF:0000043 [IEA] UniProtKB-KW:KW-1003)		Protein AaeX	aaeX|AHX45_09440|DSQ81_09500|F4V61_10670|GBZ58_19395|KX325_17360|NCTC7295_00542|NCTC7304_00616|NCTC7307_00570|NCTC8297_00701	protein	taxon:59203	20230911	UniProt			1	3.841972185	6.736034986	1.083374889	2	9.293424469	17.16626435	2.614461771	1	2.887620353	5.149262628	0.837879165	2	9.629294316	16.48521397	1.896915035	1	5.010836234	9.317534887	1.08963026	1	6.77539936	11.05735003	1.396944944
aas	NZ_CP051310.1	915510..917669		6.073647327	-1.583364156	-0.662993098	0.133547199	0.290750253	1																	8	2.902823428	5.089448656	8.666999113	9	3.949705399	7.295662348	11.76507797	12	3.272636401	5.835830978	10.05454998	6	2.728300056	4.670810624	5.690745104	7	3.31271951	6.159925842	7.627411817	4	2.559595314	4.177221123	5.587779776
aat	NZ_CP051310.1	3018534..3019238		8.152921654	-2.262497364	-1.177916111	0.21127758	0.398162086	1	aat	UniProtKB	A0A2X4TF11	aat	enables	0030163 // protein catabolic process (GO_REF:0000002 [IEA] InterPro:IPR004616) /// 0030163 // protein catabolic process (GO_REF:0000104 [IEA] UniRule:UR000033352)	0005737 // cytoplasm (GO_REF:0000044 [IEA] UniProtKB-SubCell:SL-0086) /// 0005737 // cytoplasm (GO_REF:0000043 [IEA] UniProtKB-KW:KW-0963) /// 0005737 // cytoplasm (GO_REF:0000104 [IEA] UniRule:UR000033352)	0008914 // leucyltransferase activity (GO_REF:0000003 [IEA] EC:2.3.2.6) /// 0008914 // leucyltransferase activity (GO_REF:0000116 [IEA] RHEA:50416) /// 0016740 // transferase activity (GO_REF:0000043 [IEA] UniProtKB-KW:KW-0808) /// 0016746 // transferase activity, transferring acyl groups (GO_REF:0000043 [IEA] UniProtKB-KW:KW-0012) /// 0008914 // leucyltransferase activity (GO_REF:0000002 [IEA] I…	Leucyl/phenylalanyl-tRNA--protein transferase	aat|NCTC7307_03621	protein	taxon:59203	20230911	InterPro			10	11.11719611	19.49150549	10.83374889	2	2.689161123	4.967259471	2.614461771	0	0	0	0	2	2.786348994	4.770189574	1.896915035	1	1.449944102	2.696137755	1.08963026	2	3.921082183	6.399147253	2.793889888
accA	NZ_CP051310.1	complement(3770350..3771309)		13.13075908	1.413738179	0.499514961	0.30975579	0.510468276	1	accA	UniProtKB	A0A2X4TJN8	accA	enables	0006631 // fatty acid metabolic process (GO_REF:0000043 [IEA] UniProtKB-KW:KW-0276) /// 0006629 // lipid metabolic process (GO_REF:0000043 [IEA] UniProtKB-KW:KW-0443) /// 0006633 // fatty acid biosynthetic process (GO_REF:0000104 [IEA] UniRule:UR000031345) /// 0006633 // fatty acid biosynthetic process (GO_REF:0000043 [IEA] UniProtKB-KW:KW-0275) /// 0006633 // fatty acid biosynthetic process (GO_…	0009317 // acetyl-CoA carboxylase complex (GO_REF:0000002 [IEA] InterPro:IPR001095) /// 0005737 // cytoplasm (GO_REF:0000044 [IEA] UniProtKB-SubCell:SL-0086) /// 0005737 // cytoplasm (GO_REF:0000104 [IEA] UniRule:UR000031345) /// 0005737 // cytoplasm (GO_REF:0000043 [IEA] UniProtKB-KW:KW-0963)	0016874 // ligase activity (GO_REF:0000043 [IEA] UniProtKB-KW:KW-0436) /// 0016743 // carboxyl- or carbamoyltransferase activity (GO_REF:0000002 [IEA] InterPro:IPR001095) /// 0016874 // ligase activity (GO_REF:0000002 [IEA] InterPro:IPR011763) /// 0016740 // transferase activity (GO_REF:0000043 [IEA] UniProtKB-KW:KW-0808) /// 0000166 // nucleotide binding (GO_REF:0000043 [IEA] UniProtKB-KW:KW-054…	Acetyl-coenzyme A carboxylase carboxyl transferase subunit alpha	accA|NCTC7307_04517	protein	taxon:59203	20230911	UniProt			4	3.265676357	5.725629738	4.333499557	4	3.949705399	7.295662348	5.228923541	7	4.295335276	7.659528159	5.865154158	9	9.20801269	15.76398586	8.536117656	6	6.388816198	11.87985698	6.537781558	5	7.19886182	11.74843441	6.98472472
accB	NZ_CP051310.1	complement(504616..505086)		13.02328662	2.506690885	1.3257841	0.109001433	0.254942701	1	accB	UniProtKB	A0A2X4TEG7	accB	enables	0006631 // fatty acid metabolic process (GO_REF:0000043 [IEA] UniProtKB-KW:KW-0276) /// 0006629 // lipid metabolic process (GO_REF:0000043 [IEA] UniProtKB-KW:KW-0443) /// 0006633 // fatty acid biosynthetic process (GO_REF:0000041 [IEA] UniPathway:UPA00094) /// 0006633 // fatty acid biosynthetic process (GO_REF:0000002 [IEA] InterPro:IPR001249) /// 0006633 // fatty acid biosynthetic process (GO_RE…	0009317 // acetyl-CoA carboxylase complex (GO_REF:0000002 [IEA] InterPro:IPR001249)	0016874 // ligase activity (GO_REF:0000043 [IEA] UniProtKB-KW:KW-0436) /// 0003989 // acetyl-CoA carboxylase activity (GO_REF:0000002 [IEA] InterPro:IPR001249)	Biotin carboxyl carrier protein of acetyl-CoA carboxylase	accB|fabE|AHX45_09505|DSQ81_09575|F4V61_10735|GBZ58_19330|KX325_17295|NCTC7295_00527|NCTC7307_00545|NCTC8297_00683	protein	taxon:59203	20230911	InterPro			1	1.664038908	2.917518338	1.083374889	2	4.025177477	7.435069908	2.614461771	1	1.25068907	2.230253877	0.837879165	6	12.5119493	21.42027802	5.690745104	2	4.340596993	8.071240412	2.179260519	2	5.869135751	9.578341429	2.793889888
accC	NZ_CP051310.1	complement(503256..504605)		21.76690791	2.070177443	1.049754432	0.015556263	0.064739967	1	accC	UniProtKB	A0A2X4SYI3	accC	enables	0006631 // fatty acid metabolic process (GO_REF:0000043 [IEA] UniProtKB-KW:KW-0276) /// 0006629 // lipid metabolic process (GO_REF:0000043 [IEA] UniProtKB-KW:KW-0443) /// 0006633 // fatty acid biosynthetic process (GO_REF:0000043 [IEA] UniProtKB-KW:KW-0275) /// 2001295 // malonyl-CoA biosynthetic process (GO_REF:0000041 [IEA] UniPathway:UPA00655)		0016874 // ligase activity (GO_REF:0000043 [IEA] UniProtKB-KW:KW-0436) /// 0003824 // catalytic activity (GO_REF:0000117 [IEA] ARBA:ARBA00027533) /// 0005524 // ATP binding (GO_REF:0000104 [IEA] UniRule:UR000414645) /// 0016874 // ligase activity (GO_REF:0000002 [IEA] InterPro:IPR004549) /// 0003989 // acetyl-CoA carboxylase activity (GO_REF:0000003 [IEA] EC:6.4.1.2) /// 0000166 // nucleotide bin…	Biotin carboxylase	accC|AHX45_09510|DSQ81_09580|F4V61_10740|FLP03_11020|GBZ58_19325|KX325_17290|NCTC10047_00606|NCTC7295_00526|NCTC7303_02971|NCTC7307_00544	protein	taxon:59203	20230911	UniProt			2	1.161129371	2.035779463	2.166749778	9	6.319528639	11.67305976	11.76507797	13	5.672569761	10.11544036	10.89242915	27	19.64376041	33.62983649	25.60835297	13	9.843509402	18.30377965	14.16519337	8	8.190705004	13.36710759	11.17555955
accD	NZ_CP051310.1	1573176..1574090		59.94933576	1.798582029	0.846859959	4.49E-03	0.02464748	1																	17	14.56170441	25.53067687	18.41737312	19	19.68377773	36.35871072	24.83738682	15	9.65695987	17.22048485	12.56818748	29	31.12945638	53.29318351	27.505268	36	40.21812164	74.78467346	39.22668935	21	31.72219766	51.77015031	29.33584382
aceA	NZ_CP051310.1	complement(4483844..4485148)		59.02899383	-1.010630884	-0.015256173	0.940375851	0.955585608	1																	40	24.0233663	42.11957509	43.33499557	42	30.50806929	56.35270227	54.90369718	51	23.02130433	41.0520524	42.73183744	56	42.1475319	72.15597102	53.11362097	40	31.33212542	58.26136757	43.58521038	27	28.59685799	46.66964289	37.71751349
aceB	NZ_CP051310.1	complement(4485180..4486781)		58.39519499	-1.616023132	-0.692447849	7.10E-04	5.49E-03	1																	60	29.35439422	51.46633473	65.00249335	64	37.86983454	69.95091989	83.66277665	82	30.15238032	53.76833036	68.70609156	52	31.88125908	54.58025898	49.3197909	42	26.79952862	49.83310794	45.7644709	25	21.56962343	35.2013016	34.9236236
aceE	NZ_CP051310.1	complement(3877983..3880646)		42.24522254	1.270371471	0.345250419	0.075229647	0.196257682	1																	48	14.12184371	24.75947995	52.00199468	40	14.23317261	26.29067513	52.28923541	62	13.70969303	24.44740004	51.94850825	68	25.07086538	42.92096249	64.49511118	70	26.85988792	49.94534467	76.27411817	40	20.75347552	33.86936046	55.87779776
aceF	NZ_CP051310.1	complement(3876079..3877968)		13.47912966	-1.078501082	-0.109027624	0.74436667	0.847101768	1																	12	4.976268734	8.724769125	13.00049867	20	10.03099784	18.52866628	26.1446177	14	4.363515201	7.781107971	11.73030832	16	8.314819219	14.23485143	15.17532028	13	7.031078144	13.07412832	14.16519337	11	8.044442414	13.12840924	15.36639438
aceK	NZ_CP051310.1	complement(4481991..4483742)		16.0833612	-1.489308707	-0.57464283	0.053231564	0.15463218	1																	21	9.394411438	16.47098966	22.75087267	15	8.115833012	14.99108702	19.60846328	28	9.414433481	16.78800692	23.46061663	15	8.409144009	14.39633412	14.22686276	13	7.584895943	14.10393979	14.16519337	12	9.466996366	15.44999594	16.76333933
ackA	NZ_CP051310.1	complement(1603637..1604839)		89.26078366	1.228693821	0.297125455	0.192804461	0.374796321	1																	46	29.96929923	52.54443251	49.8352449	31	24.42710571	45.12030579	40.52415744	71	34.76666101	61.9966084	59.48942074	48	39.18954694	67.09194313	45.52596083	57	48.43391831	90.06175866	62.1089248	59	67.78778611	110.6286492	82.41975169
acnA	NZ_CP051310.1	2241126..2243801		28.73829288	-1.304509193	-0.383507111	0.083222814	0.211072255	1																	56	16.40160323	28.75652604	60.66899379	37	13.10664572	24.20982124	48.36754275	77	16.95020198	30.22594072	64.51669574	35	12.84625587	21.99260608	33.19601311	56	21.39155199	39.77709961	61.01929454	29	14.97879769	24.44517294	40.51140337
acnB	NZ_CP051310.1	complement(3868429..3871026)		53.43089988	1.264960065	0.33909184	0.066832934	0.182214734	1	acnB	UniProtKB	A0A2X4TLH5	acnB	enables	0006099 // tricarboxylic acid cycle (GO_REF:0000043 [IEA] UniProtKB-KW:KW-0816) /// 0006099 // tricarboxylic acid cycle (GO_REF:0000041 [IEA] UniPathway:UPA00223) /// 0006099 // tricarboxylic acid cycle (GO_REF:0000002 [IEA] InterPro:IPR004406|InterPro:IPR015929|InterPro:IPR015933|InterPro:IPR036288)	0005829 // cytosol (GO_REF:0000002 [IEA] InterPro:IPR004406)	0003994 // aconitate hydratase activity (GO_REF:0000003 [IEA] EC:4.2.1.3) /// 0016829 // lyase activity (GO_REF:0000043 [IEA] UniProtKB-KW:KW-0456) /// 0047456 // 2-methylisocitrate dehydratase activity (GO_REF:0000003 [IEA] EC:4.2.1.99) /// 0051539 // 4 iron, 4 sulfur cluster binding (GO_REF:0000043 [IEA] UniProtKB-KW:KW-0004) /// 0051539 // 4 iron, 4 sulfur cluster binding (GO_REF:0000002 [IEA]…	Aconitate hydratase B	acnB|AHX45_14455|DSQ81_12450|F4V61_12050|KX325_11095|NCTC7295_04493|NCTC7303_04628|NCTC7307_04604	protein	taxon:59203	20230911	UniProt			54	16.2906719	28.56203287	58.50224401	46	16.78396752	31.0023527	60.13262072	84	19.04629037	33.96372763	70.38184989	79	29.86637937	51.13081376	74.92814387	78	30.68992539	57.06721136	84.99116025	60	31.9210501	52.09467452	83.81669663
acpH	NZ_CP051310.1	3545485..3546066		10.97036996	1.755777994	0.812110437	0.315032165	0.516341794	1	acpH	UniProtKB	A0A2X4THD0	acpH	enables	0006631 // fatty acid metabolic process (GO_REF:0000043 [IEA] UniProtKB-KW:KW-0276) /// 0006633 // fatty acid biosynthetic process (GO_REF:0000104 [IEA] UniRule:UR000087112) /// 0006629 // lipid metabolic process (GO_REF:0000043 [IEA] UniProtKB-KW:KW-0443) /// 0006633 // fatty acid biosynthetic process (GO_REF:0000002 [IEA] InterPro:IPR007431|InterPro:IPR023491) /// 0006633 // fatty acid biosynth…		0008770 // [acyl-carrier-protein] phosphodiesterase activity (GO_REF:0000003 [IEA] EC:3.1.4.14) /// 0008770 // [acyl-carrier-protein] phosphodiesterase activity (GO_REF:0000002 [IEA] InterPro:IPR007431|InterPro:IPR023491) /// 0008770 // [acyl-carrier-protein] phosphodiesterase activity (GO_REF:0000104 [IEA] UniRule:UR000087112) /// 0016787 // hydrolase activity (GO_REF:0000043 [IEA] UniProtKB-KW:…	Acyl carrier protein phosphodiesterase	acpH|DSQ81_04150|F4V61_06890|NCTC7295_04187|NCTC7303_00335|NCTC7304_04101|NCTC7307_04188	protein	taxon:59203	20230911	InterPro			2	2.693341325	4.722168856	2.166749778	3	4.886233484	9.025561667	3.921692656	1	1.012155588	1.804896179	0.837879165	8	13.50086626	23.11328969	7.587660139	3	5.269126762	9.797820191	3.268890779	0	0	0	0
acpP	NZ_CP051310.1	complement(2770987..2771223)		1354.538555	1.092011072	0.126987484	0.569379108	0.737420046	1																	169	558.8853714	979.8799248	183.0903563	133	531.9603221	982.605663	173.8617077	198	492.1382334	877.5907851	165.9000747	222	920.0242215	1575.068291	210.5575688	175	754.7968504	1403.527407	190.6852954	114	664.8467827	1085.019968	159.2517236
acpS	NZ_CP051310.1	1318425..1318805		8.12300988	2.305000232	1.204766896	0.314468487	NaN	1	acpS	UniProtKB	A0A2X4T4T2	acpS	enables	0006631 // fatty acid metabolic process (GO_REF:0000043 [IEA] UniProtKB-KW:KW-0276) /// 0006629 // lipid metabolic process (GO_REF:0000043 [IEA] UniProtKB-KW:KW-0443) /// 0006633 // fatty acid biosynthetic process (GO_REF:0000002 [IEA] InterPro:IPR002582|InterPro:IPR004568) /// 0006633 // fatty acid biosynthetic process (GO_REF:0000043 [IEA] UniProtKB-KW:KW-0275) /// 0006633 // fatty acid biosynt…	0005737 // cytoplasm (GO_REF:0000104 [IEA] UniRule:UR000076456) /// 0005737 // cytoplasm (GO_REF:0000044 [IEA] UniProtKB-SubCell:SL-0086) /// 0005737 // cytoplasm (GO_REF:0000043 [IEA] UniProtKB-KW:KW-0963)	0008897 // holo-[acyl-carrier-protein] synthase activity (GO_REF:0000002 [IEA] InterPro:IPR002582|InterPro:IPR004568|InterPro:IPR008278|InterPro:IPR037143) /// 0016740 // transferase activity (GO_REF:0000043 [IEA] UniProtKB-KW:KW-0808) /// 0000287 // magnesium ion binding (GO_REF:0000002 [IEA] InterPro:IPR002582|InterPro:IPR004568|InterPro:IPR008278|InterPro:IPR037143) /// 0008897 // holo-[acyl-c…	Holo-[acyl-carrier-protein] synthase	acpS|AHX45_12690|DSQ81_03780|F4V61_08830|KX325_20575|NCTC7303_02836|NCTC7304_01406|NCTC7307_01453|NCTC8297_01602	protein	taxon:59203	20230911	InterPro			2	4.11423793	7.213391796	2.166749778	0	0	0	0	0	0	0	0	1	2.577921313	4.413364369	0.948457517	4	10.73186973	19.95566527	4.358521038	0	0	0	0
acpT	NZ_CP051310.1	complement(305250..305828)		13.75069088	1.150600023	0.202386404	0.723881919	0.83564035	1																	4	5.414592923	9.493272105	4.333499557	4	6.548734341	12.09643498	5.228923541	4	4.069599669	7.25699189	3.351516662	7	11.87446657	20.32891671	6.639202621	4	7.061903915	13.13144813	4.358521038	2	4.774374678	7.791707795	2.793889888
acrA	NZ_CP051310.1	3471350..3472543		29.69184307	-1.493146781	-0.578355994	0.059251298	0.166324161	1	acrA	UniProtKB	A0A2X4U240	acrA	enables	0055085 // transmembrane transport (GO_REF:0000117 [IEA] ARBA:ARBA00027679) /// 0055085 // transmembrane transport (GO_REF:0000002 [IEA] InterPro:IPR006143|InterPro:IPR043602) /// 0009636 // response to toxic substance (GO_REF:0000117 [IEA] ARBA:ARBA00026669)	0016020 // membrane (GO_REF:0000002 [IEA] InterPro:IPR006143)	0022857 // transmembrane transporter activity (GO_REF:0000002 [IEA] InterPro:IPR006143)	Acriflavin resistance protein A	acrA|NCTC7307_04109	protein	taxon:59203	20230911	InterPro			30	19.69252074	34.52641048	32.50124667	18	14.29039139	26.39636628	23.53015593	32	15.78759269	28.15275246	26.81213329	28	23.0328849	39.43196909	26.55681048	12	10.27347328	19.10328761	13.07556312	10	11.57605921	18.89195483	13.96944944
acrB	NZ_CP051310.1	3472566..3475715		20.51333923	-1.777915376	-0.830186657	6.93E-04	5.40E-03	1																	45	11.19660465	19.63073053	48.75187001	37	11.1344076	20.56681957	48.36754275	64	11.96849884	21.34246758	53.62426659	20	6.236114414	10.67613857	18.96915035	39	12.65594066	23.53343097	42.49558012	17	7.459392057	12.17361584	23.74806405
acrD	NZ_CP051310.1	complement(1444272..1447385)		4.094964327	2.590032551	1.37297023	0.021047817	0.080661509	1																	2	0.503379785	0.882563351	2.166749778	1	0.304408894	0.562286115	1.307230885	5	0.945848671	1.686656352	4.189395827	7	2.207872878	3.779846748	6.639202621	8	2.626102997	4.883178207	8.717042077	5	2.219302295	3.621868026	6.98472472
acrR	NZ_CP051310.1	complement(3470555..3471208)		60.34573976	1.258382621	0.331570652	0.286924708	0.485552784	1																	17	20.37302681	35.71952497	18.41737312	16	23.19093079	42.83691654	20.91569416	18	16.21306107	28.91145622	15.08182498	19	28.53451435	48.85067992	18.02069283	17	26.57122333	49.40857949	18.52371441	24	50.72225576	82.77795987	33.52667865
acs	NZ_CP051310.1	4372587..4374545		28.54621151	2.63882164	1.399893841	2.70E-05	3.28E-04	0.118432693	acs	UniProtKB	A0A2X4U577	acs	enables	0019427 // acetyl-CoA biosynthetic process from acetate (GO_REF:0000002 [IEA] InterPro:IPR011904) /// 0019427 // acetyl-CoA biosynthetic process from acetate (GO_REF:0000104 [IEA] UniRule:UR000100676) /// 0006935 // chemotaxis (GO_REF:0000104 [IEA] UniRule:UR000100676)		0003987 // acetate-CoA ligase activity (GO_REF:0000003 [IEA] EC:6.2.1.1) /// 0016874 // ligase activity (GO_REF:0000043 [IEA] UniProtKB-KW:KW-0436) /// 0003987 // acetate-CoA ligase activity (GO_REF:0000002 [IEA] InterPro:IPR011904) /// 0016208 // AMP binding (GO_REF:0000002 [IEA] InterPro:IPR011904) /// 0016874 // ligase activity (GO_REF:0000117 [IEA] ARBA:ARBA00028597) /// 0000166 // nucleotide…	Acetyl-coenzyme A synthetase	acs|NCTC7307_05221	protein	taxon:59203	20230911	UniProt			7	2.80058003	4.910187831	7.583624224	15	7.258264134	13.40703647	19.60846328	13	3.909121581	6.97082414	10.89242915	36	18.049397	30.90030918	34.14447062	22	11.47964932	21.34614424	23.97186571	29	20.46108352	33.39218111	40.51140337
actP	NZ_CP051310.1	4375096..4376745		5.280939285	2.071101081	1.050397967	0.109314278	0.255287318	1																	2	0.95001494	1.665637742	2.166749778	2	1.149005207	2.122374501	2.614461771	3	1.07104464	1.90990832	2.513637496	7	4.166858268	7.133601681	6.639202621	4	2.478086283	4.607944526	4.358521038	3	2.513057217	4.101271648	4.190834832
actS	NZ_CP051310.1	878686..879444		33.9131129	-1.188899019	-0.249626183	0.421725671	0.61894562	1																	18	18.58724883	32.58856452	19.500748	12	14.98702444	27.68314567	15.68677062	21	16.29850539	29.06382226	17.59546247	14	18.11677508	31.01565948	13.27840524	14	18.85500433	35.06044748	15.25482363	12	21.85267145	35.66323172	16.76333933
ada	NZ_CP051310.1	1685792..1686853		24.29622842	1.603692441	0.681397485	0.100280655	0.241126905	1	ada	UniProtKB	A0A2X4TLU0	ada	enables	0006304 // DNA modification (GO_REF:0000117 [IEA] ARBA:ARBA00027923) /// 0006355 // regulation of transcription, DNA-templated (GO_REF:0000002 [IEA] InterPro:IPR004026|InterPro:IPR018060|InterPro:IPR018062) /// 0032259 // methylation (GO_REF:0000043 [IEA] UniProtKB-KW:KW-0489) /// 0006281 // DNA repair (GO_REF:0000002 [IEA] InterPro:IPR001497|InterPro:IPR004026|InterPro:IPR008332|InterPro:IPR0140…		0003908 // methylated-DNA-[protein]-cysteine S-methyltransferase activity (GO_REF:0000002 [IEA] InterPro:IPR001497|InterPro:IPR008332|InterPro:IPR036631) /// 0043565 // sequence-specific DNA binding (GO_REF:0000002 [IEA] InterPro:IPR018060|InterPro:IPR018062) /// 0008168 // methyltransferase activity (GO_REF:0000043 [IEA] UniProtKB-KW:KW-0489) /// 0008270 // zinc ion binding (GO_REF:0000002 [IEA]…	HTH araC/xylS-type domain-containing protein	ada|NCTC7307_01896	protein	taxon:59203	20230911	InterPro			7	5.166041694	9.057493371	7.583624224	5	4.462943954	8.243686268	6.536154426	15	8.320262035	14.83685842	12.56818748	18	16.64725458	28.49986144	17.07223531	7	6.737734597	12.52866273	7.627411817	15	19.52233714	31.86016111	20.95417416
add	NZ_CP051310.1	2511667..2512668		9.03307639	-1.068066179	-0.095001041	0.856625145	0.928847758	1	add	UniProtKB	A0A2X4TXC1	add	enables	0009117 // nucleotide metabolic process (GO_REF:0000043 [IEA] UniProtKB-KW:KW-0546) /// 0009168 // purine ribonucleoside monophosphate biosynthetic process (GO_REF:0000002 [IEA] InterPro:IPR006650|InterPro:IPR028893) /// 0009168 // purine ribonucleoside monophosphate biosynthetic process (GO_REF:0000104 [IEA] UniRule:UR000094093)		0004000 // adenosine deaminase activity (GO_REF:0000104 [IEA] UniRule:UR000094093) /// 0019239 // deaminase activity (GO_REF:0000117 [IEA] ARBA:ARBA00028263) /// 0046936 // deoxyadenosine deaminase activity (GO_REF:0000003 [IEA] EC:3.5.4.4) /// 0004000 // adenosine deaminase activity (GO_REF:0000002 [IEA] InterPro:IPR028893) /// 0016814 // hydrolase activity, acting on carbon-nitrogen (but not pe…	Adenosine deaminase	add|AHX45_05055|DSQ81_20350|F4V61_01745|KX325_05300|NCTC7295_02990|NCTC7303_01463|NCTC7307_03031|NCTC8297_03173	protein	taxon:59203	20230911	InterPro			5	3.910989649	6.857041603	5.416874446	2	1.892074443	3.494928071	2.614461771	9	5.291088791	9.435175833	7.540912489	4	3.920910261	6.712542214	3.793830069	6	6.121021507	11.3818989	6.537781558	4	5.517690497	9.00478805	5.587779776
adeP	NZ_CP051310.1	4846565..4847902		16.6723417	2.307659301	1.206430243	5.67E-03	0.029729757	1																	3	1.757314632	3.081056361	3.250124667	4	2.833869345	5.234555944	5.228923541	9	3.96238488	7.065804324	7.540912489	16	11.74514822	20.10752556	15.17532028	8	6.111871998	11.3648856	8.717042077	11	11.36322583	18.54461396	15.36639438
adhE	NZ_CP051310.1	complement(2202757..2205435)		57.34994738	1.064057988	0.089576775	0.623289866	0.771761107	1																	72	21.06416105	36.93127356	78.00299202	59	20.8763824	38.56161957	77.12662223	113	24.84711623	44.30787686	94.68034569	88	32.26298835	55.23377401	83.46426152	97	37.01173102	68.82246374	105.6941352	57	29.40811637	47.99360439	79.6258618
adhP	NZ_CP051310.1	complement(2399643..2400653)		32.82736568	-3.414679401	-1.771750132	1.40E-06	2.35E-05	6.12E-03																	22	17.05516436	29.90239863	23.83424756	21	19.68992603	36.37006749	27.45184859	31	18.06262227	32.20963092	25.97425413	8	7.77201203	13.30557329	7.587660139	8	8.088708936	15.04076848	8.717042077	4	5.46857159	8.924626732	5.587779776
adiA	NZ_CP051310.1	4347279..4349546		2.931769374	1.443214606	0.529285844	0.422522458	0.619525563	1																	2	0.691148435	1.21177349	2.166749778	1	0.417958243	0.772027762	1.307230885	5	1.298665238	2.315805944	4.189395827	6	2.598381006	4.448391071	5.690745104	4	1.80284055	3.352340594	4.358521038	1	0.609427456	0.994576458	1.396944944
adiC	NZ_CP051310.1	4350745..4352082		3.130028811	1.216347173	0.282555065	0.729938998	0.838057986	1																	4	2.343086175	4.108075149	4.333499557	1	0.708467336	1.308638986	1.307230885	1	0.440264987	0.785089369	0.837879165	5	3.67035882	6.283601737	4.742287587	1	0.763984	1.4206107	1.08963026	1	1.03302053	1.685873996	1.396944944
adk	NZ_CP051310.1	complement(3458152..3458796)		153.140855	5.822214582	2.541568012	3.81E-17	3.56E-15	1.67E-13	adk	UniProtKB	A0A2X4TIH0	adk	enables	0044209 // AMP salvage (GO_REF:0000041 [IEA] UniPathway:UPA00588) /// 0006139 // nucleobase-containing compound metabolic process (GO_REF:0000002 [IEA] InterPro:IPR000850) /// 0016310 // phosphorylation (GO_REF:0000043 [IEA] UniProtKB-KW:KW-0418) /// 0046940 // nucleoside monophosphate phosphorylation (GO_REF:0000108 [IEA] GO:0004017) /// 0009165 // nucleotide biosynthetic process (GO_REF:0000104…	0005737 // cytoplasm (GO_REF:0000104 [IEA] UniRule:UR000333685) /// 0005737 // cytoplasm (GO_REF:0000044 [IEA] UniProtKB-SubCell:SL-0086) /// 0005737 // cytoplasm (GO_REF:0000043 [IEA] UniProtKB-KW:KW-0963)	0019205 // nucleobase-containing compound kinase activity (GO_REF:0000002 [IEA] InterPro:IPR000850) /// 0004017 // adenylate kinase activity (GO_REF:0000003 [IEA] EC:2.7.4.3) /// 0005524 // ATP binding (GO_REF:0000104 [IEA] UniRule:UR000333685) /// 0016740 // transferase activity (GO_REF:0000043 [IEA] UniProtKB-KW:KW-0808) /// 0000166 // nucleotide binding (GO_REF:0000043 [IEA] UniProtKB-KW:KW-05…	Adenylate kinase	adk|AHX45_07925|F4V61_06460|FLP03_04720|GBZ58_04860|KX325_09645|NCTC7304_04008|NCTC7307_04091|NCTC8297_04349	protein	taxon:59203	20230911	UniProt			8	9.721083109	17.04373504	8.666999113	11	16.16623605	29.86131565	14.37953974	9	8.219644913	14.65743595	7.540912489	58	88.32078322	151.203916	55.010536	50	79.24113114	147.3470633	54.48151298	46	98.57418231	160.8715856	64.25946742
adrA	NZ_CP051310.1	complement(3565710..3566822)		39.47666559	-1.707337316	-0.771748117	4.14E-03	0.023187606	1																	34	23.94242504	41.97766277	36.83474623	24	20.4405239	37.75652751	31.37354125	41	21.69996104	38.69580649	34.35304578	21	18.53184944	31.72626084	19.91760786	24	22.04227691	40.98710764	26.15112623	9	11.17666956	18.24015693	12.5725045
aegA	NZ_CP051310.1	1449456..1451417		4.380857487	3.477966108	1.798243874	0.022488256	0.084515729	1	aegA	UniProtKB	A0A2X4TQD5	aegA	enables			0051536 // iron-sulfur cluster binding (GO_REF:0000002 [IEA] InterPro:IPR009051) /// 0016491 // oxidoreductase activity (GO_REF:0000043 [IEA] UniProtKB-KW:KW-0560) /// 0004355 // glutamate synthase (NADPH) activity (GO_REF:0000003 [IEA] EC:1.4.1.13) /// 0051536 // iron-sulfur cluster binding (GO_REF:0000043 [IEA] UniProtKB-KW:KW-0411) /// 0046872 // metal ion binding (GO_REF:0000043 [IEA] UniProt…	4Fe-4S ferredoxin-type domain-containing protein	aegA|NCTC7307_01596	protein	taxon:59203	20230911	UniProt			1	0.399471114	0.700382843	1.083374889	0	0	0	0	3	0.900725615	1.606192012	2.513637496	7	3.504238604	5.999206306	6.639202621	5	2.605021895	4.843978382	5.448151298	2	1.408951549	2.299387774	2.793889888
agp	NZ_CP051310.1	complement(2846009..2847250)		23.09881583	1.046671805	0.065809141	0.831097233	0.916748852	1																	12	7.572582856	13.27682258	13.00049867	16	12.21164954	22.55663721	20.91569416	18	8.537312349	15.2239069	15.08182498	17	13.44379738	23.01558858	16.12377779	16	13.16857445	24.48666173	17.43408415	12	13.35441033	21.79419716	16.76333933
ahpC	NZ_CP051310.1	complement(3333843..3334406)		92.50546549	1.985407164	0.989434903	1.27E-03	8.95E-03	1	ahpC	UniProtKB	A0A2X4TH23	ahpC	enables	0098869 // cellular oxidant detoxification (GO_REF:0000108 [IEA] GO:0004601) /// 0098869 // cellular oxidant detoxification (GO_REF:0000108 [IEA] GO:0016209) /// 0006979 // response to oxidative stress (GO_REF:0000104 [IEA] UniRule:UR001080774) /// 0006979 // response to oxidative stress (GO_REF:0000002 [IEA] InterPro:IPR017559) /// 0098869 // cellular oxidant detoxification (GO_REF:0000108 [IEA]…	0016020 // membrane (GO_REF:0000043 [IEA] UniProtKB-KW:KW-0472) /// 0005737 // cytoplasm (GO_REF:0000104 [IEA] UniRule:UR001080774) /// 0005737 // cytoplasm (GO_REF:0000044 [IEA] UniProtKB-SubCell:SL-0086) /// 0005737 // cytoplasm (GO_REF:0000043 [IEA] UniProtKB-KW:KW-0963)	0004601 // peroxidase activity (GO_REF:0000104 [IEA] UniRule:UR001080774) /// 0016209 // antioxidant activity (GO_REF:0000002 [IEA] InterPro:IPR000866) /// 0051920 // peroxiredoxin activity (GO_REF:0000002 [IEA] InterPro:IPR017559|InterPro:IPR019479) /// 0004601 // peroxidase activity (GO_REF:0000043 [IEA] UniProtKB-KW:KW-0575) /// 0102039 // alkylhydroperoxide reductase activity (GO_REF:0000116 …	Alkyl hydroperoxide reductase C	ahpC|NCTC7307_03966	protein	taxon:59203	20230911	UniProt			10	13.89649514	24.36438187	10.83374889	20	33.61451404	62.09074338	26.1446177	14	14.62241796	26.07498948	11.73030832	31	53.98551175	92.42242299	29.40218304	30	54.37290382	101.1051658	32.68890779	21	51.46420365	83.98880769	29.33584382
ahpF	NZ_CP051310.1	complement(3332036..3333601)		14.07373967	2.387422688	1.255454015	5.00E-03	0.027066641	1																	5	2.50243399	4.387455738	5.416874446	5	3.026594176	5.59054586	6.536154426	5	1.880825518	3.35392585	4.189395827	11	6.899149568	11.81124526	10.43303269	12	7.833031354	14.56534189	13.07556312	11	9.70880981	15.84463185	15.36639438
alaA	NZ_CP051310.1	complement(1609583..1610797)		14.41473666	1.508798498	0.593400145	0.170843749	0.344232337	1																	5	3.225359365	5.654942952	5.416874446	8	6.241509767	11.52894791	10.45784708	6	2.909010134	5.187405314	5.027274992	9	7.275466817	12.455495	8.536117656	9	7.571930309	14.0798305	9.806672336	9	10.23838125	16.70888449	12.5725045
alaC	NZ_CP051310.1	1522509..1523747		23.23498798	-1.463086518	-0.549015084	0.069384243	0.186292766	1																	18	11.38637761	19.96345478	19.500748	16	12.2412177	22.61125376	20.91569416	32	15.21419344	27.1302554	26.81213329	17	13.47634895	23.0713164	16.12377779	16	13.20045962	24.54595147	17.43408415	9	10.0400591	16.38522571	12.5725045
alaE	NZ_CP051310.1	complement(1144893..1145342)		239.7168417	-2.207716185	-1.142554717	9.48E-08	1.92E-06	4.16E-04																	77	134.1104424	235.1325279	83.41986646	71	149.5621778	276.2624142	92.81339285	89	116.5058559	207.7555828	74.57124572	29	63.29656131	108.3628065	27.505268	37	84.04842643	156.2861185	40.31631961	34	104.4314888	170.4306218	47.49612809
alaS	NZ_CP051310.1	1119667..1122297		35.57575842	2.324065281	1.216650593	3.78E-08	8.41E-07	1.66E-04	alaS	UniProtKB	A0A2X4W5D0	alaS	enables	0006419 // alanyl-tRNA aminoacylation (GO_REF:0000002 [IEA] InterPro:IPR018162|InterPro:IPR018164|InterPro:IPR018165) /// 0006419 // alanyl-tRNA aminoacylation (GO_REF:0000104 [IEA] UniRule:UR000023192) /// 0043039 // tRNA aminoacylation (GO_REF:0000002 [IEA] InterPro:IPR012947) /// 0006412 // translation (GO_REF:0000043 [IEA] UniProtKB-KW:KW-0648)	0005737 // cytoplasm (GO_REF:0000002 [IEA] InterPro:IPR002318|InterPro:IPR018162) /// 0005737 // cytoplasm (GO_REF:0000044 [IEA] UniProtKB-SubCell:SL-0086) /// 0005737 // cytoplasm (GO_REF:0000043 [IEA] UniProtKB-KW:KW-0963) /// 0005737 // cytoplasm (GO_REF:0000104 [IEA] UniRule:UR000023192)	0016874 // ligase activity (GO_REF:0000043 [IEA] UniProtKB-KW:KW-0436) /// 0004813 // alanine-tRNA ligase activity (GO_REF:0000116 [IEA] RHEA:12540) /// 0004812 // aminoacyl-tRNA ligase activity (GO_REF:0000043 [IEA] UniProtKB-KW:KW-0030) /// 0008270 // zinc ion binding (GO_REF:0000104 [IEA] UniRule:UR000023192) /// 0000166 // nucleotide binding (GO_REF:0000043 [IEA] UniProtKB-KW:KW-0547) /// 000…	Alanine--tRNA ligase	alaS|NCTC7307_01299	protein	taxon:59203	20230911	UniProt			20	5.957904414	10.44584673	21.66749778	17	6.124970745	11.31368391	22.22292505	31	6.940825205	12.37701895	25.97425413	59	22.02550102	37.70734232	55.95899352	54	20.98037703	39.0125292	58.84003402	35	18.3870587	30.00740374	48.89307304
aldB	NZ_CP051310.1	187001..188539		87.67326834	-2.877609164	-1.524870659	1.25E-12	6.43E-11	5.48E-09	aldB	UniProtKB	A0A2X4W7F8	aldB	enables			0016491 // oxidoreductase activity (GO_REF:0000043 [IEA] UniProtKB-KW:KW-0560) /// 0008911 // lactaldehyde dehydrogenase activity (GO_REF:0000003 [IEA] EC:1.2.1.22) /// 0016491 // oxidoreductase activity (GO_REF:0000002 [IEA] InterPro:IPR015590|InterPro:IPR016160|InterPro:IPR016161|InterPro:IPR016162|InterPro:IPR029510) /// 0016620 // oxidoreductase activity, acting on the aldehyde or oxo group o…	Aldehyde dehydrogenase domain-containing protein	aldB|AHX45_02785|DSQ81_02260|F4V61_13060|GBZ58_06775|KX325_15970|NCTC7295_00190|NCTC7304_00267|NCTC7307_00170|NCTC8297_00316	protein	taxon:59203	20230911	UniProt			106	53.98233042	94.64588729	114.8377382	79	48.65913864	89.88028467	103.2712399	115	44.0179165	78.49363304	96.35610402	27	17.23136878	29.49985657	25.60835297	34	22.58295004	41.99247692	37.04742883	36	32.33173028	52.7648984	50.29001798
alkA	NZ_CP051310.1	1837611..1838480		3.189368474	-5.192275578	-2.376366956	0.080392648	NaN	1																	3	2.702628709	4.738452197	3.250124667	0	0	0	0	4	2.708388745	4.829653224	3.351516662	1	1.128951747	1.932749224	0.948457517	0	0	0	0	0	0	0	0
alkB	NZ_CP051310.1	1686856..1687506		11.43834881	2.991972745	1.581097033	0.05514851	0.159300706	1	alkB	UniProtKB	A0A2X4T6K0	alkB	enables	0032259 // methylation (GO_REF:0000043 [IEA] UniProtKB-KW:KW-0489) /// 0006974 // cellular response to DNA damage stimulus (GO_REF:0000043 [IEA] UniProtKB-KW:KW-0227) /// 0006281 // DNA repair (GO_REF:0000043 [IEA] UniProtKB-KW:KW-0234)		0016491 // oxidoreductase activity (GO_REF:0000043 [IEA] UniProtKB-KW:KW-0560) /// 0008168 // methyltransferase activity (GO_REF:0000043 [IEA] UniProtKB-KW:KW-0489) /// 0035516 // oxidative DNA demethylase activity (GO_REF:0000003 [IEA] EC:1.14.11.33) /// 0051213 // dioxygenase activity (GO_REF:0000043 [IEA] UniProtKB-KW:KW-0223) /// 0046872 // metal ion binding (GO_REF:0000043 [IEA] UniProtKB-KW…	Fe2OG dioxygenase domain-containing protein	alkB|DSQ81_05535|GBZ58_09210|NCTC7307_01897	protein	taxon:59203	20230911	UniProt			1	1.203935984	2.11083124	1.083374889	2	2.912225179	5.37929021	2.614461771	1	0.904876424	1.613593819	0.837879165	7	10.56116151	18.08055725	6.639202621	2	3.140431926	5.839561035	2.179260519	3	6.369499859	10.39492814	4.190834832
allA	NZ_CP051310.1	complement(3428353..3428835)		5.279924062	-4.492610054	-2.167553845	0.114961394	NaN	1																	2	3.245392653	5.690066821	2.166749778	1	1.962586534	3.625173837	1.307230885	3	3.65884815	6.524531529	2.513637496	0	0	0	0	1	2.116378037	3.93535635	1.08963026	0	0	0	0
allB	NZ_CP051310.1	complement(3419519..3420880)		1.78663115	11.12102195	3.475217464	0.137275607	NaN	1																	0	0	0	0	0	0	0	0	0	0	0	0	3	2.163409736	3.703726486	2.845372552	0	0	0	0	1	1.014817525	1.656166965	1.396944944
allC	NZ_CP051310.1	3414880..3416115		1.574425121	2.520279431	1.333583699	0.357136153	NaN	1																	0	0	0	0	0	0	0	0	1	0.476597534	0.849878298	0.837879165	1	0.794650502	1.360430279	0.948457517	1	0.827031223	1.537845564	1.08963026	1	1.118269797	1.82499952	1.396944944
allD	NZ_CP051310.1	3413809..3414858		2.456744592	3.276265569	1.712052305	0.220552451	NaN	1																	1	0.74644031	1.308715369	1.083374889	0	0	0	0	0	0	0	0	1	0.935417162	1.601420785	0.948457517	2	1.947067794	3.620527842	2.179260519	1	1.316363304	2.148285149	1.396944944
allE	NZ_CP051310.1	3416126..3416911		13.12764286	-1.051759178	-0.072804407	0.883039926	0.939002401	1																	8	7.977224689	13.98627112	8.666999113	3	3.618050748	6.683049479	3.921692656	7	5.246211024	9.355148897	5.865154158	4	4.998412317	8.557210304	3.793830069	8	10.40417905	19.34633198	8.717042077	4	7.034002389	11.47938629	5.587779776
allR	NZ_CP051310.1	complement(3427456..3428274)		9.737924695	1.065127239	0.091025784	0.877632945	0.936526336	1																	5	4.784873783	8.389201082	5.416874446	1	1.157422828	2.137923032	1.307230885	6	4.315564484	7.69560129	5.027274992	3	3.597758316	6.159310713	2.845372552	4	4.992481523	9.283404723	4.358521038	5	8.438226309	13.77105865	6.98472472
allS	NZ_CP051310.1	3429062..3429988		1.762785937	-12.39529361	-3.63172054	0.161758758	NaN	1																	0	0	0	0	1	1.02257745	1.888844621	1.307230885	3	1.906390136	3.399513191	2.513637496	0	0	0	0	0	0	0	0	0	0	0	0
alr	NZ_CP051310.1	complement(4419135..4420214)		5.637736728	1.315559134	0.395676098	0.571096174	0.739023363	1																	5	3.628529285	6.36181082	5.416874446	1	0.877712311	1.621258299	1.307230885	2	1.0908788	1.945276993	1.675758331	5	4.54716676	7.784684374	4.742287587	4	3.785965155	7.039915248	4.358521038	1	1.279797657	2.088610562	1.396944944
amiA	NZ_CP051310.1	complement(1478122..1478991)		8.779043222	-1.24202314	-0.312692052	0.571988351	0.739774983	1																	4	3.603504946	6.317936263	4.333499557	6	6.53744342	12.07557906	7.843385311	6	4.062583118	7.244479835	5.027274992	6	6.773710485	11.59649534	5.690745104	2	2.349909406	4.369602568	2.179260519	4	6.35485733	10.37103175	5.587779776
amiB	NZ_CP051310.1	complement(4286477..4287799)		14.56424185	1.278766572	0.354752936	0.367414227	0.566170275	1	amiB	UniProtKB	A0A2X4U4N9	amiB	enables	0009253 // peptidoglycan catabolic process (GO_REF:0000002 [IEA] InterPro:IPR002508)		0008745 // N-acetylmuramoyl-L-alanine amidase activity (GO_REF:0000003 [IEA] EC:3.5.1.28) /// 0008745 // N-acetylmuramoyl-L-alanine amidase activity (GO_REF:0000002 [IEA] InterPro:IPR002508) /// 0016787 // hydrolase activity (GO_REF:0000043 [IEA] UniProtKB-KW:KW-0378)	N-acetylmuramoyl-L-alanine amidase	amiB|NCTC7307_05062	protein	taxon:59203	20230911	InterPro			10	5.924129446	10.38662991	10.83374889	9	6.448498611	11.91128547	11.76507797	6	2.671539919	4.763943656	5.027274992	11	8.166340304	13.98065765	10.43303269	10	7.726459499	14.36717398	10.8963026	9	9.40259503	15.34489392	12.5725045
amiC	NZ_CP051310.1	942931..944184		9.310954303	1.720804733	0.783083398	0.152937238	0.318576218	1																	3	1.875029487	3.287442912	3.250124667	6	4.53554687	8.377794083	7.843385311	2	0.939512842	1.675358176	1.675758331	6	4.699464212	8.045415429	5.690745104	6	4.890959769	9.094627354	6.537781558	6	6.613308466	10.79282013	8.381669664
ampD	NZ_CP051310.1	complement(3886969..3887532)		23.48347666	-1.789594318	-0.839632581	0.071495142	0.189476901	1	ampD	UniProtKB	A0A2X4TIK7	ampD	enables	0009253 // peptidoglycan catabolic process (GO_REF:0000002 [IEA] InterPro:IPR002502|InterPro:IPR036505)		0008745 // N-acetylmuramoyl-L-alanine amidase activity (GO_REF:0000003 [IEA] EC:3.5.1.28) /// 0008745 // N-acetylmuramoyl-L-alanine amidase activity (GO_REF:0000002 [IEA] InterPro:IPR002502|InterPro:IPR036505) /// 0016787 // hydrolase activity (GO_REF:0000043 [IEA] UniProtKB-KW:KW-0378)	N-acetylmuramoyl-L-alanine amidase domain-containing protein	ampD|DSQ81_22120|F4V61_11975|GBZ58_18340|KX325_11155|NCTC7295_04516|NCTC7303_04612|NCTC7304_04395|NCTC7307_04633	protein	taxon:59203	20230911	InterPro			7	9.727546595	17.05506731	7.583624224	10	16.80725702	31.04537169	13.07230885	12	12.53350111	22.34999098	10.05454998	3	5.224404363	8.944105451	2.845372552	7	12.68701089	23.59120535	7.627411817	5	12.25338182	19.99733516	6.98472472
ampE	NZ_CP051310.1	complement(3886118..3886972)		11.12194126	-1.521178109	-0.605189083	0.236682306	0.427246878	1																	7	6.416767578	11.25036019	7.583624224	3	3.326067705	6.143715661	3.921692656	13	8.956689096	15.97174794	10.89242915	9	10.33882127	17.69991394	8.536117656	3	3.586703831	6.669393393	3.268890779	2	3.233173028	5.27648984	2.793889888
ampG	NZ_CP051310.1	3504888..3506363		3.525999984	2.614162452	1.386348797	0.135683416	0.292442895	1	ampG	UniProtKB	A0A2X4TH90	ampG	enables	0055085 // transmembrane transport (GO_REF:0000002 [IEA] InterPro:IPR011701)	0016020 // membrane (GO_REF:0000002 [IEA] InterPro:IPR004752) /// 0016020 // membrane (GO_REF:0000043 [IEA] UniProtKB-KW:KW-0472) /// 0005886 // plasma membrane (GO_REF:0000043 [IEA] UniProtKB-KW:KW-0997) /// 0016020 // membrane (GO_REF:0000044 [IEA] UniProtKB-SubCell:SL-0162) /// 0005886 // plasma membrane (GO_REF:0000043 [IEA] UniProtKB-KW:KW-1003)	0022857 // transmembrane transporter activity (GO_REF:0000002 [IEA] InterPro:IPR011701|InterPro:IPR020846)	Major facilitator superfamily (MFS) profile domain-containing protein	ampG|NCTC7307_04148	protein	taxon:59203	20230911	InterPro			1	0.531004286	0.930996705	1.083374889	0	0	0	0	2	0.798204	1.423373409	1.675758331	3	1.996317114	3.41766631	2.845372552	2	1.385109203	2.575578749	2.179260519	3	2.80931193	4.584754891	4.190834832
ampH	NZ_CP051310.1	3574939..3576096		5.102604967	-1.836641769	-0.877070261	0.245231579	0.440060433	1	ampH	UniProtKB	A0A2X4TXX9	ampH	enables			0004180 // carboxypeptidase activity (GO_REF:0000043 [IEA] UniProtKB-KW:KW-0121) /// 0016787 // hydrolase activity (GO_REF:0000043 [IEA] UniProtKB-KW:KW-0378)	Beta-lactamase-related domain-containing protein	ampH|NCTC7307_04223	protein	taxon:59203	20230911	UniProt			5	3.384120577	5.933295066	5.416874446	5	4.092958963	7.560271863	6.536154426	2	1.017399917	1.814247973	1.675758331	1	0.848176183	1.452065479	0.948457517	4	3.530951958	6.565724066	4.358521038	1	1.19359367	1.947926949	1.396944944
amtB	NZ_CP051310.1	complement(3482782..3484068)		6.562107953	3.276517112	1.712163067	0.045065374	0.137786598	1																	2	1.217967872	2.135433003	2.166749778	0	0	0	0	2	0.915422769	1.632400274	1.675758331	2	1.52632171	2.613040909	1.896915035	8	6.354067392	11.81524237	8.717042077	3	3.221868227	5.258040575	4.190834832
amyA	NZ_CP051310.1	complement(1996781..1998265)		22.89132724	2.212068458	1.145396034	5.11E-03	0.027431516	1																	9	4.750074701	8.32818871	9.750374002	7	4.468353583	8.253678615	9.150616197	9	3.570148801	6.366361067	7.540912489	11	7.275466817	12.455495	10.43303269	19	13.07878872	24.31970722	20.70297493	21	19.54600058	31.89877949	29.33584382
anmK	NZ_CP051310.1	complement(2527936..2529057)		10.24395889	-1.84843187	-0.886301869	0.070071362	0.187275438	1	anmK	UniProtKB	A0A2X4TCF8	anmK	enables	0009254 // peptidoglycan turnover (GO_REF:0000002 [IEA] InterPro:IPR005338) /// 0009254 // peptidoglycan turnover (GO_REF:0000104 [IEA] UniRule:UR000101601) /// 0009254 // peptidoglycan turnover (GO_REF:0000041 [IEA] UniPathway:UPA00544) /// 0005975 // carbohydrate metabolic process (GO_REF:0000043 [IEA] UniProtKB-KW:KW-0119) /// 0006040 // amino sugar metabolic process (GO_REF:0000002 [IEA] Inte…		0005524 // ATP binding (GO_REF:0000104 [IEA] UniRule:UR000101601) /// 0005524 // ATP binding (GO_REF:0000002 [IEA] InterPro:IPR005338) /// 0016740 // transferase activity (GO_REF:0000043 [IEA] UniProtKB-KW:KW-0808) /// 0000166 // nucleotide binding (GO_REF:0000043 [IEA] UniProtKB-KW:KW-0547) /// 0016301 // kinase activity (GO_REF:0000043 [IEA] UniProtKB-KW:KW-0418) /// 0016773 // phosphotransfera…	Anhydro-N-acetylmuramic acid kinase	anmK|NCTC7307_03058	protein	taxon:59203	20230911	UniProt			7	4.88978278	8.573135437	7.583624224	7	5.913997389	10.9239864	9.150616197	12	6.300262589	11.23475482	10.05454998	6	5.252342354	8.991934891	5.690745104	5	4.555305667	8.470486261	5.448151298	2	2.463781585	4.020854557	2.793889888
ansA	NZ_CP051310.1	2677819..2678835		8.116057431	1.254166068	0.326728393	0.613207953	0.761879394	1	ansA	UniProtKB	A0A2X4TDN8	ansA	enables	0006520 // cellular amino acid metabolic process (GO_REF:0000002 [IEA] InterPro:IPR006033|InterPro:IPR020827)		0004067 // asparaginase activity (GO_REF:0000003 [IEA] EC:3.5.1.1) /// 0004067 // asparaginase activity (GO_REF:0000104 [IEA] UniRule:UR000415410) /// 0004067 // asparaginase activity (GO_REF:0000117 [IEA] ARBA:ARBA00028904) /// 0004067 // asparaginase activity (GO_REF:0000002 [IEA] InterPro:IPR006033) /// 0016787 // hydrolase activity (GO_REF:0000043 [IEA] UniProtKB-KW:KW-0378)	asparaginase	ansA|AHX45_04250|GBZ58_00865|NCTC7303_01258|NCTC7307_03231	protein	taxon:59203	20230911	InterPro			6	4.623966523	8.107086355	6.500249335	1	0.93208387	1.72169023	1.307230885	4	2.316910726	4.131561755	3.351516662	3	2.897309794	4.960152875	2.845372552	8	8.040987939	14.95203239	8.717042077	2	2.718154315	4.435987034	2.793889888
ansB	NZ_CP051310.1	810513..811559		41.0313135	-1.302615521	-0.381411322	0.150068427	0.314725424	1																	39	29.1945852	51.18614551	42.25162068	25	22.6344149	41.80895328	32.68077213	30	16.87892699	30.09884172	25.13637496	33	30.95721554	52.99830966	31.29909807	20	19.52646785	36.30901847	21.79260519	15	19.80202678	32.31661041	20.95417416
ansP	NZ_CP051310.1	complement(2376309..2377802)		1.875106118	-1.382039305	-0.466798647	0.603830256	0.758908519	1																	0	0	0	0	3	1.903472482	3.515981854	3.921692656	3	1.182880627	2.109336498	2.513637496	3	1.972265101	3.376489608	2.845372552	1	0.68421057	1.27227384	1.08963026	0	0	0	0
apaG	NZ_CP051310.1	3954026..3954403		49.1053029	1.540251307	0.62316576	0.138948085	0.298643809	1																	8	16.58756245	29.08256375	8.666999113	4	10.03099784	18.52866628	5.228923541	8	12.46718629	22.23173706	6.703033323	12	31.18057207	53.38069285	11.38149021	8	21.6340866	40.22808713	8.717042077	9	32.9090826	53.70712873	12.5725045
apaH	NZ_CP051310.1	3954414..3955262		59.51266178	-1.195755505	-0.257922433	0.298343823	0.499127274	1	apaH	UniProtKB	A0A2X4TXA3	apaH	enables			0008803 // bis(5'-nucleosyl)-tetraphosphatase (symmetrical) activity (GO_REF:0000002 [IEA] InterPro:IPR004617) /// 0008803 // bis(5'-nucleosyl)-tetraphosphatase (symmetrical) activity (GO_REF:0000104 [IEA] UniRule:UR000033432) /// 0016787 // hydrolase activity (GO_REF:0000002 [IEA] InterPro:IPR004843) /// 0008803 // bis(5'-nucleosyl)-tetraphosphatase (symmetrical) activity (GO_REF:0000003 [IEA] E…	Bis(5'-nucleosyl)-tetraphosphatase, symmetrical	apaH|AHX45_05750|F4V61_11670|GBZ58_13655|KX325_11455|NCTC7307_04718	protein	taxon:59203	20230911	InterPro			29	26.77162243	46.93802471	31.41787178	21	23.44701439	43.30993902	27.45184859	52	36.07994901	64.33848994	43.5697166	34	39.33379586	67.33889522	32.24755559	20	24.08034374	44.7768461	21.79260519	25	40.70027884	66.42224401	34.9236236
apbC	NZ_CP051310.1	1800395..1801504		23.05753378	-1.119958287	-0.163444999	0.612399242	0.76165801	1																	22	15.53402808	27.23542794	23.83424756	10	8.539903566	15.77440508	13.07230885	16	8.491164715	15.14161551	13.40606665	16	14.15766516	24.23772	15.17532028	12	11.05092532	20.54894181	13.07556312	12	14.94250237	24.38593953	16.76333933
apbE	NZ_CP051310.1	1684659..1685711		3.163800213	1.293995591	0.371832702	0.689450382	NaN	1																	1	0.7443137	1.304986835	1.083374889	2	1.80043551	3.32565805	2.614461771	1	0.559425026	0.997577945	0.837879165	1	0.932752156	1.596858333	0.948457517	2	1.941520592	3.610212948	2.179260519	2	2.625225963	4.284329357	2.793889888
aph(3'')-Ib	NZ_CP051311.1	complement(105700..106503)		0	NaN	NaN	NaN	NaN	NaN																	0	0	0	0	0	0	0	0	0	0	0	0	0	0	0	0	0	0	0	0	0	0	0	0
aph(6)-Ic	NZ_CP051311.1	complement(4638..5480)		0	NaN	NaN	NaN	NaN	NaN																	0	0	0	0	0	0	0	0	0	0	0	0	0	0	0	0	0	0	0	0	0	0	0	0
aphA	NZ_CP051310.1	complement(4416862..4417575)		18.12762107	1.327771143	0.409006503	0.397401548	0.596479567	1	aphA	UniProtKB	A0A2X4U0M6	aphA	enables		0042597 // periplasmic space (GO_REF:0000043 [IEA] UniProtKB-KW:KW-0574) /// 0042597 // periplasmic space (GO_REF:0000044 [IEA] UniProtKB-SubCell:SL-0200) /// 0030288 // outer membrane-bounded periplasmic space (GO_REF:0000002 [IEA] InterPro:IPR010025)	0003993 // acid phosphatase activity (GO_REF:0000003 [IEA] EC:3.1.3.2) /// 0003993 // acid phosphatase activity (GO_REF:0000002 [IEA] InterPro:IPR010025) /// 0046872 // metal ion binding (GO_REF:0000043 [IEA] UniProtKB-KW:KW-0479) /// 0016787 // hydrolase activity (GO_REF:0000043 [IEA] UniProtKB-KW:KW-0378)	Class B acid phosphatase	aphA|F4V61_19925|GBZ58_19770|NCTC7295_05155|NCTC7307_05255	protein	taxon:59203	20230911	InterPro			6	6.586238031	11.54748855	6.500249335	4	5.310528268	9.809293913	5.228923541	6	4.95020632	8.827307362	5.027274992	6	8.253680843	14.1301834	5.690745104	8	11.45333996	21.2972226	8.717042077	6	11.61497033	18.9554572	8.381669664
appB	NZ_CP051310.1	complement(2155474..2156610)		3.915986081	1.060017901	0.084088628	0.911239205	0.948151962	1																	2	1.378649649	2.417152396	2.166749778	0	0	0	0	5	2.590477362	4.619391276	4.189395827	3	2.591525119	4.436653891	2.845372552	2	1.798083715	3.343495369	2.179260519	2	2.431277871	3.967808983	2.793889888
appC	NZ_CP051310.1	complement(2156622..2158166)		4.407219057	4.871991837	2.284511716	0.038255329	0.12181657	1	appC	UniProtKB	A0A2X4T991	appC	enables	0019646 // aerobic electron transport chain (GO_REF:0000002 [IEA] InterPro:IPR002585)	0005886 // plasma membrane (GO_REF:0000104 [IEA] UniRule:UR000956787) /// 0070069 // cytochrome complex (GO_REF:0000104 [IEA] UniRule:UR000956787) /// 0005886 // plasma membrane (GO_REF:0000044 [IEA] UniProtKB-SubCell:SL-0037) /// 0016020 // membrane (GO_REF:0000043 [IEA] UniProtKB-KW:KW-0472) /// 0070069 // cytochrome complex (GO_REF:0000002 [IEA] InterPro:IPR002585) /// 0016020 // membrane (GO_…	0009055 // electron carrier activity (GO_REF:0000002 [IEA] InterPro:IPR002585) /// 0016491 // oxidoreductase activity (GO_REF:0000043 [IEA] UniProtKB-KW:KW-0560) /// 0046872 // metal ion binding (GO_REF:0000104 [IEA] UniRule:UR000956787) /// 0009055 // electron carrier activity (GO_REF:0000104 [IEA] UniRule:UR000956787) /// 0046872 // metal ion binding (GO_REF:0000043 [IEA] UniProtKB-KW:KW-0479)	Cytochrome bd-II oxidase subunit I	appC|NCTC7307_02598	protein	taxon:59203	20230911	InterPro			1	0.507289531	0.889418212	1.083374889	0	0	0	0	1	0.381278027	0.679902638	0.837879165	0	0	0	0	6	3.969749871	7.381658707	6.537781558	4	3.578463351	5.839998464	5.587779776
apt	NZ_CP051310.1	complement(3464044..3464595)		7.183105066	-1.23984643	-0.310161436	0.683914052	0.820648731	1	apt	UniProtKB	A0A2X4TVP0	apt	enables	0044209 // AMP salvage (GO_REF:0000041 [IEA] UniPathway:UPA00588) /// 0006166 // purine ribonucleoside salvage (GO_REF:0000043 [IEA] UniProtKB-KW:KW-0660) /// 0009116 // nucleoside metabolic process (GO_REF:0000104 [IEA] UniRule:UR000038413) /// 0006168 // adenine salvage (GO_REF:0000002 [IEA] InterPro:IPR005764) /// 0006168 // adenine salvage (GO_REF:0000104 [IEA] UniRule:UR000038413)	0005737 // cytoplasm (GO_REF:0000002 [IEA] InterPro:IPR005764) /// 0005737 // cytoplasm (GO_REF:0000104 [IEA] UniRule:UR000038413) /// 0005737 // cytoplasm (GO_REF:0000044 [IEA] UniProtKB-SubCell:SL-0086) /// 0005737 // cytoplasm (GO_REF:0000043 [IEA] UniProtKB-KW:KW-0963)	0016757 // transferase activity, transferring glycosyl groups (GO_REF:0000043 [IEA] UniProtKB-KW:KW-0328) /// 0003999 // adenine phosphoribosyltransferase activity (GO_REF:0000003 [IEA] EC:2.4.2.7) /// 0003999 // adenine phosphoribosyltransferase activity (GO_REF:0000104 [IEA] UniRule:UR000038413) /// 0016740 // transferase activity (GO_REF:0000043 [IEA] UniProtKB-KW:KW-0808) /// 0003999 // adeni…	Adenine phosphoribosyltransferase	apt|AHX45_07900|DSQ81_04510|F4V61_06485|GBZ58_04885|KX325_09670|NCTC7295_04089|NCTC7304_04014|NCTC7307_04097	protein	taxon:59203	20230911	InterPro			1	1.419859286	2.489404234	1.083374889	3	5.151789651	9.516081323	3.921692656	4	4.268656175	7.61195345	3.351516662	1	1.779326124	3.046180842	0.948457517	3	5.555492346	10.33031042	3.268890779	2	5.007903875	8.172823937	2.793889888
araA	NZ_CP051310.1	3937308..3938810		6.29770434	2.560958482	1.356683864	0.046531276	0.141010791	1	araA	UniProtKB	A0A2X4TIM6	araA	enables	0019568 // arabinose catabolic process (GO_REF:0000043 [IEA] UniProtKB-KW:KW-0054) /// 0005975 // carbohydrate metabolic process (GO_REF:0000043 [IEA] UniProtKB-KW:KW-0119) /// 0019569 // L-arabinose catabolic process to xylulose 5-phosphate (GO_REF:0000104 [IEA] UniRule:UR000094069) /// 0019569 // L-arabinose catabolic process to xylulose 5-phosphate (GO_REF:0000041 [IEA] UniPathway:UPA00145) //…	0005737 // cytoplasm (GO_REF:0000002 [IEA] InterPro:IPR009015)	0016861 // intramolecular oxidoreductase activity, interconverting aldoses and ketoses (GO_REF:0000002 [IEA] InterPro:IPR009015) /// 0030145 // manganese ion binding (GO_REF:0000104 [IEA] UniRule:UR000094069) /// 0008733 // L-arabinose isomerase activity (GO_REF:0000104 [IEA] UniRule:UR000094069) /// 0016853 // isomerase activity (GO_REF:0000043 [IEA] UniProtKB-KW:KW-0413) /// 0008733 // L-arabin…	L-arabinose isomerase	araA|AHX45_05690|F4V61_11730|GBZ58_13595|NCTC7307_04697	protein	taxon:59203	20230911	InterPro			0	0	0	0	3	1.892074443	3.494928071	3.921692656	3	1.175797509	2.096705741	2.513637496	7	4.574395304	7.83129925	6.639202621	4	2.720454003	5.058621735	4.358521038	4	3.678460331	6.003192033	5.587779776
araB	NZ_CP051310.1	3935588..3937297		0.767483671	5.987754909	2.58201517	0.287006186	NaN	1	araB	UniProtKB	A0A2X4TIQ8	araB	enables	0019568 // arabinose catabolic process (GO_REF:0000043 [IEA] UniProtKB-KW:KW-0054) /// 0019569 // L-arabinose catabolic process to xylulose 5-phosphate (GO_REF:0000104 [IEA] UniRule:UR000030633) /// 0046835 // carbohydrate phosphorylation (GO_REF:0000108 [IEA] GO:0008741) /// 0005975 // carbohydrate metabolic process (GO_REF:0000043 [IEA] UniProtKB-KW:KW-0119) /// 0019569 // L-arabinose catabolic…		0008741 // ribulokinase activity (GO_REF:0000104 [IEA] UniRule:UR000030633) /// 0016301 // kinase activity (GO_REF:0000002 [IEA] InterPro:IPR018485) /// 0016301 // kinase activity (GO_REF:0000117 [IEA] ARBA:ARBA00026285) /// 0008741 // ribulokinase activity (GO_REF:0000002 [IEA] InterPro:IPR005929) /// 0016740 // transferase activity (GO_REF:0000043 [IEA] UniProtKB-KW:KW-0808) /// 0000166 // nucl…	Ribulokinase	araB|NCTC7307_04696	protein	taxon:59203	20230911	UniProt			0	0	0	0	0	0	0	0	0	0	0	0	1	0.574378959	0.983328553	0.948457517	0	0	0	0	1	0.808293257	1.31912246	1.396944944
araC	NZ_CP051310.1	complement(3934402..3935247)		5.036730079	1.77902136	0.831083832	0.34026464	0.543559102	1																	2	1.852866018	3.248584249	2.166749778	1	1.120483801	2.069691446	1.307230885	1	0.696305617	1.241666166	0.837879165	4	4.643914989	7.950315956	3.793830069	2	2.416573503	4.493562924	2.179260519	1	1.633784243	2.666311355	1.396944944
araD_1	NZ_CP051310.1	complement(191852..192547)		1.715646045	1.763591233	0.81851621	0.594556421	NaN	1																	0	0	0	0	1	1.361967379	2.515745637	1.307230885	0	0	0	0	1	1.411189684	2.41593653	0.948457517	1	1.468693379	2.731001605	1.08963026	0	0	0	0
araD_2	NZ_CP051310.1	3938951..3939646		2.160631616	6.185565981	2.628905608	0.277172591	NaN	1																	0	0	0	0	0	0	0	0	0	0	0	0	0	0	0	0	0	0	0	0	2	3.971785832	6.481894846	2.793889888
araE	NZ_CP051310.1	908320..909738		7.502020304	2.396289565	1.260802252	0.070641337	0.187869417	1																	2	1.104668535	1.936788072	2.166749778	1	0.668026283	1.233938663	1.307230885	4	1.660534326	2.961098171	3.351516662	6	4.153014885	7.109902007	5.690745104	2	1.440747839	2.679037515	2.179260519	8	7.792425479	12.71712139	11.17555955
araJ	NZ_CP051310.1	3558883..3560055		4.712922755	1.187989332	0.248521881	0.725124543	0.83564035	1	araJ	UniProtKB	A0A2X4THD9	araJ	enables	0055085 // transmembrane transport (GO_REF:0000002 [IEA] InterPro:IPR011701)	0016020 // membrane (GO_REF:0000043 [IEA] UniProtKB-KW:KW-0472) /// 0005886 // plasma membrane (GO_REF:0000043 [IEA] UniProtKB-KW:KW-0997) /// 0016020 // membrane (GO_REF:0000044 [IEA] UniProtKB-SubCell:SL-0162) /// 0005886 // plasma membrane (GO_REF:0000043 [IEA] UniProtKB-KW:KW-1003)	0022857 // transmembrane transporter activity (GO_REF:0000002 [IEA] InterPro:IPR011701|InterPro:IPR020846)	Major facilitator superfamily (MFS) profile domain-containing protein	araJ|NCTC7307_04198	protein	taxon:59203	20230911	InterPro			3	2.004507227	3.514453036	3.250124667	4	3.232495468	5.970874556	5.228923541	1	0.502194844	0.895523935	0.837879165	4	3.349319762	5.733987467	3.793830069	4	3.485799119	6.4817634	4.358521038	1	1.178330323	1.923017397	1.396944944
arcA_1	NZ_CP051310.1	4052233..4052949		227.5627488	1.885958698	0.915298082	1.08E-05	1.46E-04	0.04743821	arcA_1	UniProtKB	A0A2X4TZI6	arcA_1	enables	0006355 // regulation of transcription, DNA-templated (GO_REF:0000002 [IEA] InterPro:IPR001867|InterPro:IPR016032) /// 0000160 // phosphorelay signal transduction system (GO_REF:0000002 [IEA] InterPro:IPR001789|InterPro:IPR001867)		0003677 // DNA binding (GO_REF:0000002 [IEA] InterPro:IPR001867|InterPro:IPR016032) /// 0003677 // DNA binding (GO_REF:0000043 [IEA] UniProtKB-KW:KW-0238) /// 0003677 // DNA binding (GO_REF:0000104 [IEA] UniRule:UR000414392)	Global response regulator	arcA_1|NCTC7307_04815	protein	taxon:59203	20230911	InterPro			51	55.74878467	97.74296792	55.25211935	41	54.20516197	100.1245711	53.59646629	54	44.36544744	79.1133572	45.24547493	123	168.4925056	288.4567565	116.6602746	87	124.0339212	230.6382276	94.79783259	52	100.2418918	163.5932624	72.64113708
arcA_2	NZ_CP051310.1	4200545..4201765		382.9830521	1.565848974	0.646945071	7.17E-03	0.035381593	1	arcA_2	UniProtKB	A0A2X4TJZ6	arcA_2	enables	0006527 // arginine catabolic process (GO_REF:0000002 [IEA] InterPro:IPR003876)		0016990 // arginine deiminase activity (GO_REF:0000002 [IEA] InterPro:IPR003876) /// 0016990 // arginine deiminase activity (GO_REF:0000003 [IEA] EC:3.5.3.6) /// 0016787 // hydrolase activity (GO_REF:0000043 [IEA] UniProtKB-KW:KW-0378)	Arginine deiminase	arcA_2|NCTC7307_04961	protein	taxon:59203	20230911	UniProt			180	115.5423576	202.5775632	195.00748	157	121.8877145	225.1437815	205.235249	152	73.33278617	130.7684976	127.3576331	273	219.6046925	375.9600886	258.9289022	277	231.9019934	431.2164303	301.8275819	185	209.4214348	341.7726374	258.4348146
arcB	NZ_CP051310.1	561460..563796		26.93509199	1.310403806	0.390011452	0.100008206	0.24084724	1																	29	9.725762706	17.05193966	31.41787178	24	9.734832307	17.98160681	31.37354125	27	6.80573937	12.13613117	22.62273747	32	13.44887319	23.0242783	30.35064055	39	17.05871334	31.72028565	42.49558012	27	15.96872044	26.06071201	37.71751349
arcC	NZ_CP051310.1	4201776..4202708		172.919164	1.376017017	0.460498312	0.016259891	0.066263888	1																	58	48.72263118	85.42418645	62.83574357	61	61.97608472	114.4785603	79.741084	77	48.61601341	86.69305183	64.51669574	84	88.42850343	151.3883315	79.67043145	102	111.7529264	207.8019999	111.1422865	66	97.77489494	159.5671606	92.1983663
arfB	NZ_CP051310.1	complement(3762697..3763119)		9.89197609	-7.29130742	-2.86617753	0.031035885	0.105356572	1																	2	3.705732036	6.497168497	2.166749778	2	4.481935205	8.278765784	2.614461771	6	8.355667406	14.89999399	5.027274992	0	0	0	0	0	0	0	0	1	3.267568486	5.332622711	1.396944944
argA	NZ_CP051310.1	complement(941367..942698)		8.920053815	-1.178077208	-0.236434092	0.594615705	0.755127285	1	argA	UniProtKB	A0A2X4T4H2	argA	enables	0006526 // arginine biosynthetic process (GO_REF:0000041 [IEA] UniPathway:UPA00068) /// 0006526 // arginine biosynthetic process (GO_REF:0000104 [IEA] UniRule:UR000067685) /// 0008652 // cellular amino acid biosynthetic process (GO_REF:0000043 [IEA] UniProtKB-KW:KW-0028) /// 0006526 // arginine biosynthetic process (GO_REF:0000043 [IEA] UniProtKB-KW:KW-0055) /// 0006526 // arginine biosynthetic p…	0005737 // cytoplasm (GO_REF:0000002 [IEA] InterPro:IPR010167) /// 0005737 // cytoplasm (GO_REF:0000104 [IEA] UniRule:UR000067685) /// 0005737 // cytoplasm (GO_REF:0000044 [IEA] UniProtKB-SubCell:SL-0086) /// 0005737 // cytoplasm (GO_REF:0000043 [IEA] UniProtKB-KW:KW-0963)	0004042 // acetyl-CoA:L-glutamate N-acetyltransferase activity (GO_REF:0000104 [IEA] UniRule:UR000067685) /// 0016747 // transferase activity, transferring acyl groups other than amino-acyl groups (GO_REF:0000002 [IEA] InterPro:IPR000182) /// 0004042 // acetyl-CoA:L-glutamate N-acetyltransferase activity (GO_REF:0000003 [IEA] EC:2.3.1.1) /// 0004042 // acetyl-CoA:L-glutamate N-acetyltransferase a…	Amino-acid acetyltransferase	argA|NCTC7307_01062	protein	taxon:59203	20230911	InterPro			9	5.29569139	9.284804981	9.750374002	4	2.846634522	5.258135025	5.228923541	11	4.864729785	8.674883887	9.216670819	7	5.161648755	8.836668748	6.639202621	9	6.906828323	12.84308863	9.806672336	3	3.113021327	5.080404069	4.190834832
argB	NZ_CP051310.1	complement(4546097..4546873)		3.282114958	-2.566702741	-1.359916222	0.218483691	NaN	1	argB	UniProtKB	A0A2X4TL64	argB	enables	0006526 // arginine biosynthetic process (GO_REF:0000041 [IEA] UniPathway:UPA00068) /// 0042450 // arginine biosynthetic process via ornithine (GO_REF:0000104 [IEA] UniRule:UR000076326) /// 0008652 // cellular amino acid biosynthetic process (GO_REF:0000043 [IEA] UniProtKB-KW:KW-0028) /// 0006526 // arginine biosynthetic process (GO_REF:0000002 [IEA] InterPro:IPR037528) /// 0006526 // arginine bi…	0005737 // cytoplasm (GO_REF:0000104 [IEA] UniRule:UR000076326) /// 0005737 // cytoplasm (GO_REF:0000044 [IEA] UniProtKB-SubCell:SL-0086) /// 0005737 // cytoplasm (GO_REF:0000043 [IEA] UniProtKB-KW:KW-0963) /// 0005737 // cytoplasm (GO_REF:0000002 [IEA] InterPro:IPR004662)	0003991 // acetylglutamate kinase activity (GO_REF:0000002 [IEA] InterPro:IPR037528) /// 0003991 // acetylglutamate kinase activity (GO_REF:0000003 [IEA] EC:2.7.2.8) /// 0016740 // transferase activity (GO_REF:0000043 [IEA] UniProtKB-KW:KW-0808) /// 0000166 // nucleotide binding (GO_REF:0000043 [IEA] UniProtKB-KW:KW-0547) /// 0016301 // kinase activity (GO_REF:0000043 [IEA] UniProtKB-KW:KW-0418) …	Acetylglutamate kinase	argB|NCTC7295_05283|NCTC7304_05168|NCTC7307_05384|NCTC8297_05684	protein	taxon:59203	20230911	UniProt			2	2.017406244	3.537068564	2.166749778	1	1.219986224	2.253486439	1.307230885	3	2.27441912	4.055789869	2.513637496	2	2.528154492	4.328164285	1.896915035	0	0	0	0	0	0	0	0
argC	NZ_CP051310.1	complement(4546881..4547885)		7.371503112	-1.949624138	-0.963196018	0.115132284	0.261821031	1	argC	UniProtKB	A0A2X4U0Y5	argC	enables	0006526 // arginine biosynthetic process (GO_REF:0000041 [IEA] UniPathway:UPA00068) /// 0008652 // cellular amino acid biosynthetic process (GO_REF:0000043 [IEA] UniProtKB-KW:KW-0028) /// 0006526 // arginine biosynthetic process (GO_REF:0000002 [IEA] InterPro:IPR000706) /// 0006526 // arginine biosynthetic process (GO_REF:0000043 [IEA] UniProtKB-KW:KW-0055) /// 0008652 // cellular amino acid bios…	0005737 // cytoplasm (GO_REF:0000044 [IEA] UniProtKB-SubCell:SL-0086) /// 0005737 // cytoplasm (GO_REF:0000104 [IEA] UniRule:UR000079072) /// 0005737 // cytoplasm (GO_REF:0000043 [IEA] UniProtKB-KW:KW-0963)	0051287 // NAD binding (GO_REF:0000002 [IEA] InterPro:IPR000534) /// 0003942 // N-acetyl-gamma-glutamyl-phosphate reductase activity (GO_REF:0000002 [IEA] InterPro:IPR000706|InterPro:IPR023013) /// 0003942 // N-acetyl-gamma-glutamyl-phosphate reductase activity (GO_REF:0000003 [IEA] EC:1.2.1.38) /// 0070401 // NADP+ binding (GO_REF:0000002 [IEA] InterPro:IPR000706) /// 0016491 // oxidoreductase a…	N-acetyl-gamma-glutamyl-phosphate reductase	argC|AHX45_14895|DSQ81_17725|F4V61_17705|GBZ58_20460|KX325_14010|NCTC7295_05284|NCTC7303_03919|NCTC7307_05385|NCTC8297_05685	protein	taxon:59203	20230911	InterPro			7	5.459041074	9.571201951	7.583624224	3	2.829639689	5.226743174	3.921692656	7	4.103006831	7.316564212	5.865154158	3	2.931904538	5.019378581	2.845372552	2	2.034249934	3.782641029	2.179260519	3	4.125914834	6.733431064	4.190834832
argE	NZ_CP051310.1	4547974..4549125		11.74737693	-1.298122037	-0.376426018	0.387334493	0.587603363	1	argE	UniProtKB	A0A2X4TM23	argE	enables	0006526 // arginine biosynthetic process (GO_REF:0000041 [IEA] UniPathway:UPA00068) /// 0008652 // cellular amino acid biosynthetic process (GO_REF:0000043 [IEA] UniProtKB-KW:KW-0028) /// 1901564 // organonitrogen compound metabolic process (GO_REF:0000117 [IEA] ARBA:ARBA00026354) /// 0006526 // arginine biosynthetic process (GO_REF:0000002 [IEA] InterPro:IPR010169) /// 0006526 // arginine biosyn…	0005737 // cytoplasm (GO_REF:0000044 [IEA] UniProtKB-SubCell:SL-0086) /// 0005737 // cytoplasm (GO_REF:0000104 [IEA] UniRule:UR000100630) /// 0005737 // cytoplasm (GO_REF:0000043 [IEA] UniProtKB-KW:KW-0963)	0008777 // acetylornithine deacetylase activity (GO_REF:0000003 [IEA] EC:3.5.1.16) /// 0016787 // hydrolase activity (GO_REF:0000002 [IEA] InterPro:IPR002933) /// 0008270 // zinc ion binding (GO_REF:0000104 [IEA] UniRule:UR000100630) /// 0008777 // acetylornithine deacetylase activity (GO_REF:0000104 [IEA] UniRule:UR000100630) /// 0008777 // acetylornithine deacetylase activity (GO_REF:0000116 [I…	Acetylornithine deacetylase	argE|NCTC7307_05386	protein	taxon:59203	20230911	UniProt			14	9.524889374	16.6997534	15.16724845	8	6.582842332	12.15943725	10.45784708	7	3.579446063	6.382940133	5.865154158	9	7.673343908	13.13665488	8.536117656	9	7.986020248	14.84982123	9.806672336	3	3.59943091	5.874217205	4.190834832
argF_1	NZ_CP051310.1	4198340..4199344		6.021802566	-4.035479222	-2.012740007	0.025644775	0.092030949	1																	2	1.559726021	2.734629129	2.166749778	4	3.772852919	6.968990899	5.228923541	8	4.689150664	8.361787671	6.703033323	2	1.954603025	3.346252387	1.896915035	1	1.017124967	1.891320514	1.08963026	0	0	0	0
argF_2	NZ_CP051310.1	4202820..4203824		212.8394428	1.296096565	0.37417321	0.050318907	0.147701073	1																	100	77.98630106	136.7314564	108.3374889	87	82.05955098	151.5755521	113.729087	84	49.23608197	87.79877054	70.38184989	115	112.389674	192.4095123	109.0726145	135	137.3118705	255.3282694	147.100085	85	116.9009203	190.7805468	118.7403202
argG	NZ_CP051310.1	complement(594023..595366)		10.04733535	1.067931697	0.094819377	0.831760238	0.917076602	1	argG	UniProtKB	A0A2X4SZ92	argG	enables	0006526 // arginine biosynthetic process (GO_REF:0000002 [IEA] InterPro:IPR001518|InterPro:IPR018223) /// 0006526 // arginine biosynthetic process (GO_REF:0000041 [IEA] UniPathway:UPA00068) /// 0008652 // cellular amino acid biosynthetic process (GO_REF:0000043 [IEA] UniProtKB-KW:KW-0028) /// 0006526 // arginine biosynthetic process (GO_REF:0000043 [IEA] UniProtKB-KW:KW-0055) /// 0006526 // argin…	0005737 // cytoplasm (GO_REF:0000104 [IEA] UniRule:UR000101700) /// 0005737 // cytoplasm (GO_REF:0000044 [IEA] UniProtKB-SubCell:SL-0086) /// 0005737 // cytoplasm (GO_REF:0000043 [IEA] UniProtKB-KW:KW-0963)	0004055 // argininosuccinate synthase activity (GO_REF:0000116 [IEA] RHEA:10932) /// 0005524 // ATP binding (GO_REF:0000002 [IEA] InterPro:IPR001518|InterPro:IPR018223) /// 0016874 // ligase activity (GO_REF:0000043 [IEA] UniProtKB-KW:KW-0436) /// 0042803 // protein homodimerization activity (GO_REF:0000002 [IEA] InterPro:IPR024073) /// 0004055 // argininosuccinate synthase activity (GO_REF:00000…	Argininosuccinate synthase	argG|NCTC7307_00656	protein	taxon:59203	20230911	UniProt			10	5.831564923	10.22433882	10.83374889	3	2.115913607	3.908390543	3.921692656	8	3.506396143	6.252676048	6.703033323	7	5.115562606	8.75776992	6.639202621	8	6.084586856	11.31414951	8.717042077	6	6.170452988	10.07008664	8.381669664
argH	NZ_CP051310.1	complement(4544604..4545980)		5.321073402	-1.482369728	-0.567905325	0.324818103	0.525190696	1	argH	UniProtKB	A0A2X4U5L7	argH	enables	0006526 // arginine biosynthetic process (GO_REF:0000041 [IEA] UniPathway:UPA00068) /// 0008652 // cellular amino acid biosynthetic process (GO_REF:0000043 [IEA] UniProtKB-KW:KW-0028) /// 0042450 // arginine biosynthetic process via ornithine (GO_REF:0000002 [IEA] InterPro:IPR009049) /// 0006526 // arginine biosynthetic process (GO_REF:0000043 [IEA] UniProtKB-KW:KW-0055) /// 0006526 // arginine b…	0005737 // cytoplasm (GO_REF:0000104 [IEA] UniRule:UR000037443) /// 0005737 // cytoplasm (GO_REF:0000044 [IEA] UniProtKB-SubCell:SL-0086) /// 0005737 // cytoplasm (GO_REF:0000043 [IEA] UniProtKB-KW:KW-0963)	0004056 // argininosuccinate lyase activity (GO_REF:0000003 [IEA] EC:4.3.2.1) /// 0016829 // lyase activity (GO_REF:0000117 [IEA] ARBA:ARBA00026870) /// 0016829 // lyase activity (GO_REF:0000043 [IEA] UniProtKB-KW:KW-0456) /// 0004056 // argininosuccinate lyase activity (GO_REF:0000104 [IEA] UniRule:UR000037443) /// 0004056 // argininosuccinate lyase activity (GO_REF:0000002 [IEA] InterPro:IPR009…	Argininosuccinate lyase	argH|KX325_14000|NCTC7304_05167|NCTC7307_05383	protein	taxon:59203	20230911	InterPro			3	1.707543193	2.993793327	3.250124667	6	4.130410875	7.629450821	7.843385311	7	2.994569255	5.339976059	5.865154158	4	2.853124242	4.884507842	3.793830069	4	2.969384435	5.521502155	4.358521038	2	2.007525736	3.276251861	2.793889888
argO	NZ_CP051310.1	848794..849429		3.360679209	2.520596523	1.333765202	0.357061707	NaN	1	argO	UniProtKB	A0A2X4T1P1	argO	enables	0006865 // amino acid transport (GO_REF:0000002 [IEA] InterPro:IPR001123) /// 0006865 // amino acid transport (GO_REF:0000043 [IEA] UniProtKB-KW:KW-0029) /// 1903826 // arginine transmembrane transport (GO_REF:0000002 [IEA] InterPro:IPR023445)	0016020 // membrane (GO_REF:0000002 [IEA] InterPro:IPR001123|InterPro:IPR004777) /// 0005886 // plasma membrane (GO_REF:0000044 [IEA] UniProtKB-SubCell:SL-0039) /// 0016020 // membrane (GO_REF:0000043 [IEA] UniProtKB-KW:KW-0472) /// 0016020 // membrane (GO_REF:0000044 [IEA] UniProtKB-SubCell:SL-0162) /// 0005886 // plasma membrane (GO_REF:0000043 [IEA] UniProtKB-KW:KW-1003) /// 0005886 // plasma …	0061459 // L-arginine transmembrane transporter activity (GO_REF:0000104 [IEA] UniRule:UR000054565) /// 0061459 // L-arginine transmembrane transporter activity (GO_REF:0000002 [IEA] InterPro:IPR023445)	Arginine exporter protein ArgO	argO|NCTC7295_00903|NCTC7304_00970|NCTC7307_00973	protein	taxon:59203	20230911	InterPro			0	0	0	0	0	0	0	0	1	0.926217849	1.651650277	0.837879165	0	0	0	0	1	1.607249358	2.988643266	1.08963026	2	4.346482608	7.09339436	2.793889888
argP	NZ_CP051310.1	complement(850535..851428)		3.244242932	-1.297661935	-0.375914583	0.647399884	0.791144111	1																	2	1.753383279	3.074163618	2.166749778	1	1.060323597	1.958567073	1.307230885	4	2.635680323	4.699998103	3.351516662	4	4.394577272	7.523453354	3.793830069	1	1.143412295	2.1261489	1.08963026	0	0	0	0
argR	NZ_CP051310.1	complement(526693..527163)		114.9261675	-1.750133035	-0.807464592	2.11E-03	0.013669227	1																	43	71.55367304	125.4532885	46.58512023	38	76.47837206	141.2663283	49.67477364	35	43.77411746	78.0588857	29.32577079	26	54.21844698	92.82120476	24.65989545	25	54.25746241	100.8905051	27.24075649	12	35.21481451	57.47004857	16.76333933
argS	NZ_CP051310.1	complement(2044893..2046626)		22.76042443	2.854146207	1.51305924	2.14E-05	2.65E-04	0.093810231	argS	UniProtKB	A0A2X4T8F8	argS	enables	0006420 // arginyl-tRNA aminoacylation (GO_REF:0000104 [IEA] UniRule:UR000102757) /// 0006418 // tRNA aminoacylation for protein translation (GO_REF:0000117 [IEA] ARBA:ARBA00027121) /// 0006418 // tRNA aminoacylation for protein translation (GO_REF:0000002 [IEA] InterPro:IPR001412|InterPro:IPR009080) /// 0006412 // translation (GO_REF:0000043 [IEA] UniProtKB-KW:KW-0648) /// 0006420 // arginyl-tRN…	0005737 // cytoplasm (GO_REF:0000104 [IEA] UniRule:UR000102757) /// 0005737 // cytoplasm (GO_REF:0000002 [IEA] InterPro:IPR005148|InterPro:IPR036695) /// 0005737 // cytoplasm (GO_REF:0000044 [IEA] UniProtKB-SubCell:SL-0086) /// 0005737 // cytoplasm (GO_REF:0000043 [IEA] UniProtKB-KW:KW-0963)	0016874 // ligase activity (GO_REF:0000043 [IEA] UniProtKB-KW:KW-0436) /// 0004812 // aminoacyl-tRNA ligase activity (GO_REF:0000002 [IEA] InterPro:IPR001412|InterPro:IPR009080) /// 0005524 // ATP binding (GO_REF:0000104 [IEA] UniRule:UR000102757) /// 0005524 // ATP binding (GO_REF:0000002 [IEA] InterPro:IPR001278|InterPro:IPR001412|InterPro:IPR005148|InterPro:IPR008909|InterPro:IPR009080|InterPr…	Arginine--tRNA ligase	argS|NCTC7304_02349|NCTC7307_02468	protein	taxon:59203	20230911	InterPro			5	2.259983638	3.962373521	5.416874446	6	3.280032166	6.058681534	7.843385311	12	4.076640499	7.26954724	10.05454998	25	14.16072694	24.24296172	23.71143793	20	11.7902029	21.9236115	21.79260519	17	13.55079872	22.11470006	23.74806405
argT	NZ_CP051310.1	1586487..1587269		15.0628916	1.721121748	0.783349153	0.152805757	0.318576218	1																	5	5.00486798	8.774911476	5.416874446	4	4.842550681	8.944873376	5.228923541	2	1.504660414	2.68314068	1.675758331	6	7.526344983	12.88499483	5.690745104	5	6.527526129	12.13778491	5.448151298	7	12.35666703	20.16589508	9.778614607
arnA	NZ_CP051310.1	complement(1641913..1643895)		9.263944513	1.033472562	0.047500087	0.900327986	0.943448314	1																	12	4.742888506	8.315589333	13.00049867	8	3.82422308	7.063878824	10.45784708	10	2.970623057	5.297274716	8.378791654	13	6.438953234	11.02339572	12.32994773	8	4.123895479	7.668288924	8.717042077	8	5.576122922	9.100148892	11.17555955
arnB	NZ_CP051310.1	complement(1644878..1646017)		6.452579308	2.061209725	1.043491304	0.174179198	0.34983257	1	arnB	UniProtKB	A0A2X4T6H0	arnB	enables			0099620 // UDP-4-amino-4-deoxy-L-arabinose aminotransferase (GO_REF:0000003 [IEA] EC:2.6.1.87) /// 0008483 // transaminase activity (GO_REF:0000043 [IEA] UniProtKB-KW:KW-0032) /// 0016740 // transferase activity (GO_REF:0000043 [IEA] UniProtKB-KW:KW-0808)	UDP-4-amino-4-deoxy-L-arabinose--oxoglutarate aminotransferase	arnB|NCTC7307_01865	protein	taxon:59203	20230911	UniProt			0	0	0	0	1	0.831516926	1.535928915	1.307230885	5	2.583660316	4.607234983	4.189395827	5	4.307842194	7.374964143	4.742287587	6	5.380055746	10.00409009	6.537781558	1	1.212439885	1.97868369	1.396944944
arnC	NZ_CP051310.1	complement(1643892..1644875)		7.192347894	-1.104443012	-0.143318979	0.808592974	0.900870106	1																	2	1.593012857	2.792990116	2.166749778	5	4.816713902	8.897149204	6.536154426	6	3.591918001	6.405180342	5.027274992	5	4.990792786	8.544165776	4.742287587	2	2.077663804	3.863368124	2.179260519	4	5.618623859	9.169509783	5.587779776
arnD	NZ_CP051310.1	complement(1641017..1641916)		2.823841236	-2.167157265	-1.11580385	0.328532807	NaN	1	arnD	UniProtKB	A0A2X4TLR2	arnD	enables			0016787 // hydrolase activity (GO_REF:0000043 [IEA] UniProtKB-KW:KW-0378)	Polymyxin resistance protein PmrJ, predicted deacetylase	arnD|NCTC7307_01864	protein	taxon:59203	20230911	UniProt			3	2.612541086	4.580503791	3.250124667	2	2.106509546	3.891019919	2.614461771	0	0	0	0	1	1.091320023	1.86832425	0.948457517	0	0	0	0	1	1.535757188	2.506332674	1.396944944
arnE	NZ_CP051310.1	complement(1639042..1639377)		2.23779703	3.420730233	1.774304334	0.488157381	NaN	1																	0	0	0	0	0	0	0	0	0	0	0	0	0	0	0	0	0	0	0	0	1	4.113635326	6.713391091	1.396944944
arnF	NZ_CP051310.1	complement(1638665..1639042)		8.620070176	4.032964205	2.011840601	0.14050295	NaN	1																	0	0	0	0	0	0	0	0	1	1.558398286	2.778967133	0.837879165	2	5.196762012	8.896782141	1.896915035	1	2.704260825	5.028510892	1.08963026	2	7.313129468	11.9349175	2.793889888
arnT	NZ_CP051310.1	complement(1639374..1641020)		4.988804411	-2.173011618	-1.119695888	0.064586066	0.176952054	1	arnT	UniProtKB	A0A2X4T608	arnT	enables	0009245 // lipid A biosynthetic process (GO_REF:0000104 [IEA] UniRule:UR000068659) /// 0006629 // lipid metabolic process (GO_REF:0000043 [IEA] UniProtKB-KW:KW-0443) /// 0006493 // protein O-linked glycosylation (GO_REF:0000002 [IEA] InterPro:IPR003342) /// 0009103 // lipopolysaccharide biosynthetic process (GO_REF:0000043 [IEA] UniProtKB-KW:KW-0448) /// 0009245 // lipid A biosynthetic process (G…	0016020 // membrane (GO_REF:0000002 [IEA] InterPro:IPR003342) /// 0005886 // plasma membrane (GO_REF:0000044 [IEA] UniProtKB-SubCell:SL-0037) /// 0005886 // plasma membrane (GO_REF:0000044 [IEA] UniProtKB-SubCell:SL-0039) /// 0016020 // membrane (GO_REF:0000043 [IEA] UniProtKB-KW:KW-0472) /// 0005886 // plasma membrane (GO_REF:0000104 [IEA] UniRule:UR000068659) /// 0016020 // membrane (GO_REF:000…	0016757 // transferase activity, transferring glycosyl groups (GO_REF:0000043 [IEA] UniProtKB-KW:KW-0328) /// 0000030 // mannosyltransferase activity (GO_REF:0000002 [IEA] InterPro:IPR003342) /// 0016740 // transferase activity (GO_REF:0000104 [IEA] UniRule:UR000068659) /// 0103015 /// 0016740 // transferase activity (GO_REF:0000043 [IEA] UniProtKB-KW:KW-0808) /// 0016763 // transferase activity,…	Undecaprenyl phosphate-alpha-4-amino-4-deoxy-L-arabinose arabinosyl transferase	arnT|NCTC7307_01863	protein	taxon:59203	20230911	InterPro			8	3.806981545	6.674686762	8.666999113	3	1.726647169	3.189360589	3.921692656	8	2.861321443	5.102365883	6.703033323	1	0.596349739	1.020942213	0.948457517	3	1.861950076	3.462253401	3.268890779	4	3.356846313	5.478322785	5.587779776
aroA	NZ_CP051310.1	complement(2986173..2987456)		8.081970348	1.036024584	0.051058238	0.924661606	0.948772683	1																	5	3.052033978	5.35105583	5.416874446	4	2.953050766	5.454700821	5.228923541	7	3.211465627	5.726750026	5.865154158	1	0.764943941	1.309573072	0.948457517	6	4.776685008	8.882136061	6.537781558	8	8.611722551	14.05420191	11.17555955
aroB	NZ_CP051310.1	413874..414962		31.1361595	1.155073488	0.207984641	0.482504717	0.668543214	1																	15	10.79562432	18.92770161	16.25062334	13	11.31596037	20.90217312	16.99400151	22	11.900496	21.22120356	18.43334164	22	19.84218223	33.96953181	20.86606538	21	19.71204998	36.65410418	22.88223545	11	13.96142898	22.78484249	15.36639438
aroC	NZ_CP051310.1	1557153..1558238		9.924352394	1.131706934	0.178500407	0.721796742	0.83564035	1																	4	2.88678573	5.061330155	4.333499557	5	4.364315358	8.061505356	6.536154426	7	3.796981459	6.770853621	5.865154158	8	7.235270867	12.38668011	7.587660139	4	3.76504822	7.001020689	4.358521038	5	6.363634758	10.38535638	6.98472472
aroD	NZ_CP051310.1	2610260..2611018		3.398658527	1.920831065	0.941730641	0.416895474	NaN	1	aroD	UniProtKB	A0A2X4TCQ5	aroD	enables	0009073 // aromatic amino acid family biosynthetic process (GO_REF:0000104 [IEA] UniRule:UR000081058) /// 0008652 // cellular amino acid biosynthetic process (GO_REF:0000043 [IEA] UniProtKB-KW:KW-0028) /// 0009073 // aromatic amino acid family biosynthetic process (GO_REF:0000043 [IEA] UniProtKB-KW:KW-0057) /// 0046279 // 3,4-dihydroxybenzoate biosynthetic process (GO_REF:0000117 [IEA] ARBA:ARBA0…		0016829 // lyase activity (GO_REF:0000043 [IEA] UniProtKB-KW:KW-0456) /// 0003855 // 3-dehydroquinate dehydratase activity (GO_REF:0000003 [IEA] EC:4.2.1.10) /// 0003855 // 3-dehydroquinate dehydratase activity (GO_REF:0000117 [IEA] ARBA:ARBA00027694) /// 0003855 // 3-dehydroquinate dehydratase activity (GO_REF:0000116 [IEA] RHEA:21096) /// 0003855 // 3-dehydroquinate dehydratase activity (GO_REF…	3-dehydroquinate dehydratase	aroD|NCTC7307_03153	protein	taxon:59203	20230911	InterPro			0	0	0	0	2	2.497837407	4.613857611	2.614461771	0	0	0	0	1	1.294055363	2.215404249	0.948457517	2	2.693572047	5.008635354	2.179260519	1	1.821055954	2.971935977	1.396944944
aroE	NZ_CP051310.1	481224..482042		22.97019758	1.144443736	0.194646538	0.610899544	0.760542814	1	aroE	UniProtKB	A0A2X4SXC4	aroE	enables	0008652 // cellular amino acid biosynthetic process (GO_REF:0000043 [IEA] UniProtKB-KW:KW-0028) /// 0009073 // aromatic amino acid family biosynthetic process (GO_REF:0000043 [IEA] UniProtKB-KW:KW-0057) /// 0009423 // chorismate biosynthetic process (GO_REF:0000041 [IEA] UniPathway:UPA00053) /// 0019632 // shikimate metabolic process (GO_REF:0000002 [IEA] InterPro:IPR011342) /// 0009073 // aromat…		0004764 // shikimate 3-dehydrogenase (NADP+) activity (GO_REF:0000002 [IEA] InterPro:IPR011342|InterPro:IPR013708|InterPro:IPR022893) /// 0016491 // oxidoreductase activity (GO_REF:0000043 [IEA] UniProtKB-KW:KW-0560) /// 0004764 // shikimate 3-dehydrogenase (NADP+) activity (GO_REF:0000003 [IEA] EC:1.1.1.25) /// 0004764 // shikimate 3-dehydrogenase (NADP+) activity (GO_REF:0000104 [IEA] UniRule:U…	Shikimate dehydrogenase (NADP(+))	aroE|NCTC7295_00493|NCTC7307_00512	protein	taxon:59203	20230911	InterPro			9	8.612772809	15.10056195	9.750374002	5	5.787114138	10.68961516	6.536154426	14	10.06965046	17.95640301	11.73030832	14	16.78953881	28.74344999	13.27840524	9	11.23308343	20.88766063	9.806672336	7	11.81351683	19.27948211	9.778614607
aroF	NZ_CP051310.1	1247436..1248506		23.76066508	1.332753187	0.414409633	0.257780507	0.454402679	1																	11	8.049846482	14.11359711	11.91712378	13	11.50614458	21.25347014	16.99400151	8	4.400183396	7.846495433	6.703033323	18	16.50736168	28.2603668	17.07223531	10	9.54444997	17.7476855	10.8963026	12	15.48662711	25.27394293	16.76333933
aroG	NZ_CP051310.1	complement(3180215..3181267)		49.16709204	1.485503038	0.570951556	0.039616987	0.124519951	1	aroG	UniProtKB	A0A2X4THF4	aroG	enables	0009058 // biosynthetic process (GO_REF:0000002 [IEA] InterPro:IPR006218) /// 0008652 // cellular amino acid biosynthetic process (GO_REF:0000043 [IEA] UniProtKB-KW:KW-0028) /// 0009073 // aromatic amino acid family biosynthetic process (GO_REF:0000002 [IEA] InterPro:IPR006219) /// 0009073 // aromatic amino acid family biosynthetic process (GO_REF:0000043 [IEA] UniProtKB-KW:KW-0057) /// 0009423 /…		0016740 // transferase activity (GO_REF:0000043 [IEA] UniProtKB-KW:KW-0808) /// 0003849 // 3-deoxy-7-phosphoheptulonate synthase activity (GO_REF:0000002 [IEA] InterPro:IPR006219) /// 0003849 // 3-deoxy-7-phosphoheptulonate synthase activity (GO_REF:0000117 [IEA] ARBA:ARBA00027666) /// 0003849 // 3-deoxy-7-phosphoheptulonate synthase activity (GO_REF:0000003 [IEA] EC:2.5.1.54)	Phospho-2-dehydro-3-deoxyheptonate aldolase	aroG|AHX45_14340|F4V61_05225|NCTC7295_03801|NCTC7304_03727|NCTC7307_03800	protein	taxon:59203	20230911	InterPro			20	14.88627399	26.0997367	21.66749778	13	11.70283081	21.61677733	16.99400151	26	14.54505067	25.93702657	21.7848583	30	27.98256468	47.90574999	28.45372552	35	33.97661036	63.17872659	38.13705909	17	22.31442068	36.41679954	23.74806405
aroH	NZ_CP051310.1	2624191..2625237		7.391351925	-1.317165129	-0.397436224	0.462606046	0.65225761	1	aroH	UniProtKB	A0A2X4TCS6	aroH	enables	0009058 // biosynthetic process (GO_REF:0000002 [IEA] InterPro:IPR006218) /// 0008652 // cellular amino acid biosynthetic process (GO_REF:0000043 [IEA] UniProtKB-KW:KW-0028) /// 0009073 // aromatic amino acid family biosynthetic process (GO_REF:0000002 [IEA] InterPro:IPR006219) /// 0009073 // aromatic amino acid family biosynthetic process (GO_REF:0000043 [IEA] UniProtKB-KW:KW-0057) /// 0009423 /…		0016740 // transferase activity (GO_REF:0000043 [IEA] UniProtKB-KW:KW-0808) /// 0003849 // 3-deoxy-7-phosphoheptulonate synthase activity (GO_REF:0000002 [IEA] InterPro:IPR006219) /// 0003849 // 3-deoxy-7-phosphoheptulonate synthase activity (GO_REF:0000117 [IEA] ARBA:ARBA00027666) /// 0003849 // 3-deoxy-7-phosphoheptulonate synthase activity (GO_REF:0000003 [IEA] EC:2.5.1.54)	Phospho-2-dehydro-3-deoxyheptonate aldolase	aroH|AHX45_04535|DSQ81_00495|F4V61_01220|GBZ58_01150|KX325_05815|NCTC7304_03034|NCTC7307_03157	protein	taxon:59203	20230911	InterPro			3	2.245737323	3.937395809	3.250124667	5	4.526882979	8.361790656	6.536154426	9	5.063678098	9.029652517	7.540912489	3	2.814292322	4.818028151	2.845372552	6	5.857940354	10.89270554	6.537781558	3	3.960405356	6.463322082	4.190834832
aroK	NZ_CP051310.1	413296..413817		63.70860843	1.512113705	0.596566629	0.07280542	0.192134064	1	aroK	UniProtKB	A0A2X4TBN1	aroK	enables	0008652 // cellular amino acid biosynthetic process (GO_REF:0000043 [IEA] UniProtKB-KW:KW-0028) /// 0009073 // aromatic amino acid family biosynthetic process (GO_REF:0000043 [IEA] UniProtKB-KW:KW-0057) /// 0009423 // chorismate biosynthetic process (GO_REF:0000041 [IEA] UniPathway:UPA00053) /// 0016310 // phosphorylation (GO_REF:0000043 [IEA] UniProtKB-KW:KW-0418)		0016740 // transferase activity (GO_REF:0000043 [IEA] UniProtKB-KW:KW-0808) /// 0000166 // nucleotide binding (GO_REF:0000043 [IEA] UniProtKB-KW:KW-0547) /// 0004765 // shikimate kinase activity (GO_REF:0000003 [IEA] EC:2.7.1.71) /// 0016301 // kinase activity (GO_REF:0000043 [IEA] UniProtKB-KW:KW-0418) /// 0004765 // shikimate kinase activity (GO_REF:0000117 [IEA] ARBA:ARBA00027724) /// 0004765 …	shikimate kinase	aroK|NCTC7307_00392	protein	taxon:59203	20230911	UniProt			9	13.51314355	23.69226099	9.750374002	10	18.15956505	33.54327516	13.07230885	17	19.18442028	34.21004367	14.24394581	13	24.46062119	41.87623318	12.32994773	22	43.08167245	80.10938041	23.97186571	16	42.36571554	69.1402117	22.3511191
aroL	NZ_CP051310.1	complement(3563561..3564106)		25.70545602	-1.516526275	-0.600770494	0.154907655	0.321012403	1																	10	14.35462135	25.16760325	10.83374889	9	15.62520817	28.86196094	11.76507797	12	12.94669345	23.08680387	10.05454998	11	19.78767074	33.87620892	10.43303269	4	7.488722284	13.92510708	4.358521038	4	10.12587157	16.52527038	5.587779776
aroP	NZ_CP051310.1	3882133..3883506		5.31044805	-1.104197306	-0.142997986	0.809402377	0.901446329	1																	6	3.422542907	6.000659988	6.500249335	2	1.379809747	2.548703004	2.614461771	5	2.143648297	3.822596711	4.189395827	2	1.429676885	2.447586353	1.896915035	5	3.719834759	6.916947296	5.448151298	4	4.02381796	6.566810499	5.587779776
arsC	NZ_CP051310.1	complement(1431199..1431558)		8.722441935	4.032661719	2.01173239	0.140527418	NaN	1																	0	0	0	0	0	0	0	0	1	1.6363182	2.917915489	0.837879165	2	5.456600113	9.341621248	1.896915035	2	5.678947732	10.55987287	2.179260519	1	3.839392971	6.265831685	1.396944944
arsR	NZ_CP051310.1	881020..881370		2.60997367	-1.692517407	-0.759170672	0.627327607	NaN	1																	2	4.465882197	7.82992101	2.166749778	0	0	0	0	0	0	0	0	0	0	0	0	0	0	0	0	1	3.937838944	6.426494036	1.396944944
artJ_1	NZ_CP051310.1	3046176..3046907		25.73835325	-1.150819707	-0.202661831	0.572156599	0.739774983	1																	14	14.98998983	26.28157913	15.16724845	8	10.35988301	19.13616353	10.45784708	15	12.07119984	21.52560607	12.56818748	12	16.10144296	27.56543975	11.38149021	12	16.75755068	31.16028061	13.07556312	6	11.32935631	18.4893394	8.381669664
artJ_2	NZ_CP051310.1	3048535..3049266		6.244239896	-1.070707832	-0.09856486	0.899094708	0.943185846	1																	5	5.353567798	9.38627826	5.416874446	0	0	0	0	3	2.414239968	4.305121214	2.513637496	3	4.025360739	6.891359937	2.845372552	1	1.396462557	2.596690051	1.08963026	3	5.664678153	9.244669699	4.190834832
artM	NZ_CP051310.1	3047630..3048298		13.13399838	-1.068528833	-0.095625838	0.855690697	0.928847758	1																	3	3.514629263	6.162112723	3.250124667	5	7.084673362	13.08638986	6.536154426	8	7.044239786	12.56142991	6.703033323	6	8.808861168	15.08064417	5.690745104	5	7.639839998	14.206107	5.448151298	3	6.198123181	10.11524398	4.190834832
artP	NZ_CP051310.1	3045430..3046158		63.39690618	2.159699186	1.11083038	5.88E-04	4.75E-03	1	artP	UniProtKB	A0A2X4TZX8	artP	enables	0003333 // amino acid transmembrane transport (GO_REF:0000002 [IEA] InterPro:IPR030679)	0005886 // plasma membrane (GO_REF:0000044 [IEA] UniProtKB-SubCell:SL-0037) /// 0016020 // membrane (GO_REF:0000044 [IEA] UniProtKB-SubCell:SL-0162)	0005524 // ATP binding (GO_REF:0000002 [IEA] InterPro:IPR003439|InterPro:IPR017871) /// 0016887 // ATPase activity (GO_REF:0000002 [IEA] InterPro:IPR003593|InterPro:IPR017871) /// 0000166 // nucleotide binding (GO_REF:0000043 [IEA] UniProtKB-KW:KW-0547) /// 0005524 // ATP binding (GO_REF:0000043 [IEA] UniProtKB-KW:KW-0067) /// 0015424 // amino acid-transporting ATPase activity (GO_REF:0000002 [IE…	ABC transporter domain-containing protein	artP|AHX45_18405|DSQ81_07450|F4V61_04605|GBZ58_02910|KX325_07765|NCTC7295_03649|NCTC7303_00853|NCTC7304_03580|NCTC7307_03650|NCTC8297_03830	protein	taxon:59203	20230911	UniProt			11	11.82631767	20.73479082	11.91712378	12	15.60377442	28.82236977	15.68677062	12	9.696700446	17.29135105	10.05454998	22	29.64079073	50.74460925	20.86606538	25	35.05523291	65.18440045	27.24075649	24	45.50391669	74.26170886	33.52667865
artQ	NZ_CP051310.1	3046914..3047630		8.409164401	-1.041257332	-0.058326654	0.92973992	0.948772683	1	artQ	UniProtKB	A0A2X4TVI6	artQ	enables	0071705 // nitrogen compound transport (GO_REF:0000002 [IEA] InterPro:IPR010065) /// 0055085 // transmembrane transport (GO_REF:0000002 [IEA] InterPro:IPR000515) /// 0006865 // amino acid transport (GO_REF:0000043 [IEA] UniProtKB-KW:KW-0029)	0043190 // ATP-binding cassette (ABC) transporter complex (GO_REF:0000002 [IEA] InterPro:IPR010065) /// 0005886 // plasma membrane (GO_REF:0000117 [IEA] ARBA:ARBA00027801) /// 0016020 // membrane (GO_REF:0000002 [IEA] InterPro:IPR000515|InterPro:IPR010065) /// 0016020 // membrane (GO_REF:0000043 [IEA] UniProtKB-KW:KW-0472) /// 0005886 // plasma membrane (GO_REF:0000043 [IEA] UniProtKB-KW:KW-0997)…	0022857 // transmembrane transporter activity (GO_REF:0000002 [IEA] InterPro:IPR010065)	ABC transmembrane type-1 domain-containing protein	artQ|NCTC7307_03652	protein	taxon:59203	20230911	InterPro			6	6.558680549	11.4991727	6.500249335	2	2.644154242	4.884125421	2.614461771	2	1.64316472	2.930124341	1.675758331	2	2.739715538	4.690353765	1.896915035	3	4.277031765	7.953042331	3.268890779	4	7.710914752	12.58409711	5.587779776
asd_1	NZ_CP051310.1	346466..347572		24.89030013	1.281647923	0.357999999	0.31120056	0.512252142	1	asd_1	UniProtKB	A0A2X4W869	asd_1	enables	0009086 // methionine biosynthetic process (GO_REF:0000002 [IEA] InterPro:IPR011534) /// 0006520 // cellular amino acid metabolic process (GO_REF:0000002 [IEA] InterPro:IPR000319) /// 0009097 // isoleucine biosynthetic process (GO_REF:0000002 [IEA] InterPro:IPR011534) /// 0008652 // cellular amino acid biosynthetic process (GO_REF:0000002 [IEA] InterPro:IPR012280) /// 0009088 // threonine biosynt…		0051287 // NAD binding (GO_REF:0000002 [IEA] InterPro:IPR000534) /// 0050661 // NADP binding (GO_REF:0000002 [IEA] InterPro:IPR000319|InterPro:IPR011534) /// 0016491 // oxidoreductase activity (GO_REF:0000043 [IEA] UniProtKB-KW:KW-0560) /// 0046983 // protein dimerization activity (GO_REF:0000002 [IEA] InterPro:IPR012280) /// 0004073 // aspartate-semialdehyde dehydrogenase activity (GO_REF:000000…	aspartate-semialdehyde dehydrogenase	asd_1|NCTC7307_00323	protein	taxon:59203	20230911	InterPro			13	9.204074285	16.13727623	14.08387356	10	8.563046936	15.81715414	13.07230885	12	6.385632001	11.38698727	10.05454998	13	11.53427666	19.74651646	12.32994773	13	12.00427976	22.32168249	14.16519337	16	19.97732928	32.60270145	22.3511191
asd_2	NZ_CP051310.1	4294617..4295585		12.47703176	-1.177667732	-0.235932554	0.608779984	0.760373249	1	asd_2	UniProtKB	A0A2X4VZ54	asd_2	enables	0008652 // cellular amino acid biosynthetic process (GO_REF:0000002 [IEA] InterPro:IPR012280)		0016620 // oxidoreductase activity, acting on the aldehyde or oxo group of donors, NAD or NADP as acceptor (GO_REF:0000002 [IEA] InterPro:IPR012280) /// 0016491 // oxidoreductase activity (GO_REF:0000043 [IEA] UniProtKB-KW:KW-0560) /// 0046983 // protein dimerization activity (GO_REF:0000002 [IEA] InterPro:IPR012280) /// 0004073 // aspartate-semialdehyde dehydrogenase activity (GO_REF:0000003 [IE…	Semialdehyde dehydrogenase dimerisation domain-containing protein	asd_2|NCTC7307_00324	protein	taxon:59203	20230911	UniProt			5	4.044181247	7.090563144	5.416874446	5	4.891276036	9.034875972	6.536154426	14	8.510881042	15.17677406	11.73030832	9	9.122489352	15.61757113	8.536117656	4	4.219651566	7.846345168	4.358521038	6	8.558399191	13.96717899	8.381669664
asmA	NZ_CP051310.1	1843121..1844977		8.873059837	-2.978631637	-1.574649719	1.17E-03	8.37E-03	1																	11	4.642641671	8.13982903	11.91712378	7	3.573239134	6.600276114	9.150616197	21	6.661586211	11.87907437	17.59546247	2	1.057822316	1.810976656	1.896915035	4	2.201853725	4.094296429	4.358521038	6	4.46585289	7.288204868	8.381669664
asnA	NZ_CP051310.1	complement(4819336..4820328)		264.1546712	2.028812081	1.020635241	8.41E-06	1.17E-04	0.036883409																	73	57.6179756	101.0201742	79.08636691	59	56.32208304	104.0348226	77.12662223	84	49.83107994	88.85978287	70.38184989	159	157.2687767	269.2418934	150.8047453	125	128.6770634	239.2720439	136.2037825	125	173.990618	283.9500764	174.618118
asnB	NZ_CP051310.1	3264260..3265924		10.69663946	1.648740491	0.721364338	0.098741645	0.239008551	1																	3	1.412184371	2.475947995	3.250124667	8	4.554615235	8.41301604	10.45784708	7	2.476589709	4.416304524	5.865154158	12	7.078832578	12.11886	11.38149021	8	4.911522363	9.132863025	8.717042077	8	6.641112165	10.83819535	11.17555955
asnC	NZ_CP051310.1	4820479..4820937		8.47925686	1.252993532	0.325378968	0.700839448	0.831834341	1																	3	5.122629579	8.981379982	3.250124667	1	2.065205438	3.814725411	1.307230885	1	1.283386824	2.288561168	0.837879165	2	4.279686363	7.326761763	1.896915035	2	4.454076652	8.282253233	2.179260519	2	6.022577209	9.828755584	2.793889888
asnS	NZ_CP051310.1	2957231..2958631		31.9672393	1.24430009	0.315334465	0.263777168	0.460007102	1	asnS	UniProtKB	A0A2X4TZK8	asnS	enables	0006421 // asparaginyl-tRNA aminoacylation (GO_REF:0000002 [IEA] InterPro:IPR004522) /// 0006418 // tRNA aminoacylation for protein translation (GO_REF:0000002 [IEA] InterPro:IPR004364)	0005737 // cytoplasm (GO_REF:0000043 [IEA] UniProtKB-KW:KW-0963)	0016874 // ligase activity (GO_REF:0000043 [IEA] UniProtKB-KW:KW-0436) /// 0003676 // nucleic acid binding (GO_REF:0000002 [IEA] InterPro:IPR004365) /// 0004812 // aminoacyl-tRNA ligase activity (GO_REF:0000043 [IEA] UniProtKB-KW:KW-0030) /// 0005524 // ATP binding (GO_REF:0000002 [IEA] InterPro:IPR004364|InterPro:IPR004522) /// 0004812 // aminoacyl-tRNA ligase activity (GO_REF:0000002 [IEA] Inte…	asparagine--tRNA ligase	asnS|NCTC7307_03557	protein	taxon:59203	20230911	InterPro			16	8.950890229	15.69337487	17.33399823	21	14.2087903	26.24563757	27.45184859	24	10.09121288	17.99485355	20.10909997	27	18.92867705	32.40562403	25.60835297	29	21.15924851	39.34513661	31.59927753	15	14.7985168	24.15095724	20.95417416
aspA	NZ_CP051310.1	4315862..4317298		688.8152477	1.818562072	0.862798169	1.69E-04	1.61E-03	0.73919361	aspA	UniProtKB	A0A2X4TMW8	aspA	enables	0006531 // aspartate metabolic process (GO_REF:0000002 [IEA] InterPro:IPR004708) /// 0006099 // tricarboxylic acid cycle (GO_REF:0000002 [IEA] InterPro:IPR018951)		0008797 // aspartate ammonia-lyase activity (GO_REF:0000002 [IEA] InterPro:IPR004708) /// 0016829 // lyase activity (GO_REF:0000117 [IEA] ARBA:ARBA00026870) /// 0016829 // lyase activity (GO_REF:0000043 [IEA] UniProtKB-KW:KW-0456) /// 0008797 // aspartate ammonia-lyase activity (GO_REF:0000003 [IEA] EC:4.3.1.1) /// 0016829 // lyase activity (GO_REF:0000002 [IEA] InterPro:IPR018951) /// 0008797 //…	Aspartate ammonia-lyase	aspA|NCTC7307_05104	protein	taxon:59203	20230911	InterPro			333	181.6234199	318.4358585	360.7638381	245	161.6163378	298.5281462	320.2715669	326	133.6383465	238.3065844	273.1486079	682	466.1462977	798.035786	646.8480268	559	397.6448996	739.4115577	609.1033151	337	324.1441581	528.9983994	470.7704461
aspC	NZ_CP051310.1	2960514..2961704		40.12866441	-1.212605608	-0.2781104	0.25434573	0.450434314	1																	33	21.71633648	38.07471665	35.75137134	23	18.30593938	33.81364917	30.06631036	39	19.2895949	34.39759317	32.67728745	21	17.31817668	29.64847046	19.91760786	26	22.31526061	41.49471456	28.33038675	26	30.17356692	49.2428082	36.32056854
aspS	NZ_CP051310.1	2052340..2054112		14.07798653	2.170770292	1.11820707	6.77E-03	0.033960526	1	aspS	UniProtKB	A0A2X4T8N0	aspS	enables	0006418 // tRNA aminoacylation for protein translation (GO_REF:0000002 [IEA] InterPro:IPR002312|InterPro:IPR004364) /// 0006412 // translation (GO_REF:0000043 [IEA] UniProtKB-KW:KW-0648) /// 0006422 // aspartyl-tRNA aminoacylation (GO_REF:0000104 [IEA] UniRule:UR000334366)	0005737 // cytoplasm (GO_REF:0000002 [IEA] InterPro:IPR004115) /// 0005737 // cytoplasm (GO_REF:0000044 [IEA] UniProtKB-SubCell:SL-0086) /// 0005737 // cytoplasm (GO_REF:0000043 [IEA] UniProtKB-KW:KW-0963) /// 0005737 // cytoplasm (GO_REF:0000104 [IEA] UniRule:UR000334366)	0016874 // ligase activity (GO_REF:0000043 [IEA] UniProtKB-KW:KW-0436) /// 0003676 // nucleic acid binding (GO_REF:0000002 [IEA] InterPro:IPR004365) /// 0004812 // aminoacyl-tRNA ligase activity (GO_REF:0000043 [IEA] UniProtKB-KW:KW-0030) /// 0000166 // nucleotide binding (GO_REF:0000002 [IEA] InterPro:IPR002312|InterPro:IPR004364) /// 0000166 // nucleotide binding (GO_REF:0000043 [IEA] UniProtKB…	Aspartate--tRNA ligase	aspS|NCTC7307_02476	protein	taxon:59203	20230911	InterPro			9	3.978488963	6.975386483	9.750374002	6	3.207882558	5.925411044	7.843385311	4	1.328989401	2.3698806	3.351516662	16	8.863512873	15.1742071	15.17532028	11	6.341972086	11.79275143	11.98593286	12	9.354866121	15.26700106	16.76333933
asr	NZ_CP051310.1	2487837..2488088		2.983729374	3.420730233	1.774304334	0.488157381	NaN	1																	0	0	0	0	0	0	0	0	0	0	0	0	0	0	0	0	0	0	0	0	1	5.484847101	8.951188121	1.396944944
asrA	NZ_CP051310.1	complement(1353381..1354424)		4.308130753	2.299970131	1.201615125	0.206565195	0.390772172	1																	1	0.750730197	1.316236722	1.083374889	1	0.907978253	1.677163758	1.307230885	1	0.564247655	1.006177755	0.837879165	4	3.763172491	6.442497413	3.793830069	0	0	0	0	3	3.971785832	6.481894846	4.190834832
asrB	NZ_CP051310.1	complement(1352559..1353377)		0.77361706	3.420473381	1.774196003	0.488187833	NaN	1																	0	0	0	0	0	0	0	0	0	0	0	0	0	0	0	0	1	1.248120381	2.320851181	1.08963026	0	0	0	0
asrC	NZ_CP051310.1	complement(1351535..1352548)		4.321898263	-1.82044151	-0.864288389	0.291742731	0.491047134	1																	6	4.637646897	8.131071818	6.500249335	1	0.934841515	1.726783988	1.307230885	3	1.742824119	3.107838983	2.513637496	1	0.968627239	1.658275961	0.948457517	1	1.008097231	1.874533646	1.08963026	3	4.089294288	6.673666883	4.190834832
astA	NZ_CP051310.1	complement(2666188..2667222)		7.00612878	-1.268780846	-0.343442897	0.551147332	0.725506006	1																	4	3.029033143	5.310729033	4.333499557	4	3.663494863	6.766991163	5.228923541	7	3.984079096	7.104489887	5.865154158	1	0.948973933	1.624629782	0.948457517	7	6.913501587	12.85549741	7.627411817	3	4.0063231	6.538259149	4.190834832
astB	NZ_CP051310.1	complement(2663373..2664716)		4.229211036	-3.755702652	-1.909082846	0.031097795	0.105356572	1	astB	UniProtKB	A0A2X4TFF3	astB	enables	0006525 // arginine metabolic process (GO_REF:0000002 [IEA] InterPro:IPR007079|InterPro:IPR037031) /// 0006525 // arginine metabolic process (GO_REF:0000043 [IEA] UniProtKB-KW:KW-0056) /// 0019545 // arginine catabolic process to succinate (GO_REF:0000041 [IEA] UniPathway:UPA00185) /// 0019544 // arginine catabolic process to glutamate (GO_REF:0000104 [IEA] UniRule:UR000100836)		0009015 // N-succinylarginine dihydrolase activity (GO_REF:0000002 [IEA] InterPro:IPR007079|InterPro:IPR037031) /// 0009015 // N-succinylarginine dihydrolase activity (GO_REF:0000003 [IEA] EC:3.5.3.23) /// 0009015 // N-succinylarginine dihydrolase activity (GO_REF:0000104 [IEA] UniRule:UR000100836) /// 0016787 // hydrolase activity (GO_REF:0000043 [IEA] UniProtKB-KW:KW-0378)	N-succinylarginine dihydrolase	astB|GBZ58_00925|KX325_06040|NCTC7303_01274|NCTC7307_03217	protein	taxon:59203	20230911	InterPro			4	2.332625969	4.089735527	4.333499557	3	2.115913607	3.908390543	3.921692656	6	2.629797108	4.689507036	5.027274992	2	1.461589316	2.502219977	1.896915035	0	0	0	0	1	1.028408831	1.678347773	1.396944944
astD	NZ_CP051310.1	complement(2664713..2666191)		3.582491952	-2.689704182	-1.427447512	0.10126785	0.242743835	1	astD	UniProtKB	A0A2X4TXU5	astD	enables	0019544 // arginine catabolic process to glutamate (GO_REF:0000104 [IEA] UniRule:UR000100844) /// 0006525 // arginine metabolic process (GO_REF:0000043 [IEA] UniProtKB-KW:KW-0056) /// 0019545 // arginine catabolic process to succinate (GO_REF:0000041 [IEA] UniPathway:UPA00185) /// 0006527 // arginine catabolic process (GO_REF:0000002 [IEA] InterPro:IPR017649)		0016491 // oxidoreductase activity (GO_REF:0000104 [IEA] UniRule:UR000100844) /// 0016491 // oxidoreductase activity (GO_REF:0000043 [IEA] UniProtKB-KW:KW-0560) /// 0016491 // oxidoreductase activity (GO_REF:0000002 [IEA] InterPro:IPR015590|InterPro:IPR016160|InterPro:IPR016161|InterPro:IPR016162|InterPro:IPR029510) /// 0016620 // oxidoreductase activity, acting on the aldehyde or oxo group of do…	N-succinylglutamate 5-semialdehyde dehydrogenase	astD|AHX45_04305|NCTC7295_03171|NCTC7307_03218	protein	taxon:59203	20230911	InterPro			8	4.239417583	7.432866192	8.666999113	1	0.640925826	1.1838803	1.307230885	3	1.194877388	2.130729363	2.513637496	2	1.328178526	2.273822616	1.896915035	1	0.691149825	1.285177226	1.08963026	1	0.934537843	1.525151729	1.396944944
astE	NZ_CP051310.1	complement(2662412..2663380)		3.118443413	-1.122848697	-0.167163538	0.843730633	0.923890921	1	astE	UniProtKB	A0A2X4TRT7	astE	enables	0006525 // arginine metabolic process (GO_REF:0000043 [IEA] UniProtKB-KW:KW-0056) /// 0019545 // arginine catabolic process to succinate (GO_REF:0000041 [IEA] UniPathway:UPA00185) /// 0019545 // arginine catabolic process to succinate (GO_REF:0000002 [IEA] InterPro:IPR016681) /// 0019544 // arginine catabolic process to glutamate (GO_REF:0000002 [IEA] InterPro:IPR016681) /// 0019544 // arginine c…		0008270 // zinc ion binding (GO_REF:0000002 [IEA] InterPro:IPR016681) /// 0009017 // succinylglutamate desuccinylase activity (GO_REF:0000002 [IEA] InterPro:IPR016681) /// 0016788 // hydrolase activity, acting on ester bonds (GO_REF:0000104 [IEA] UniRule:UR000100077) /// 0008270 // zinc ion binding (GO_REF:0000104 [IEA] UniRule:UR000100077) /// 0009017 // succinylglutamate desuccinylase activity …	Succinylglutamate desuccinylase	astE|AHX45_04315|DSQ81_00720|NCTC7304_03090|NCTC7307_03216	protein	taxon:59203	20230911	InterPro			2	1.617672499	2.836225257	2.166749778	2	1.956510415	3.613950389	2.614461771	2	1.215840149	2.16811058	1.675758331	2	2.027219856	3.470571362	1.896915035	3	3.164738674	5.884758876	3.268890779	0	0	0	0
atpA	NZ_CP051310.1	4827661..4829202		38.34323545	1.863775398	0.898228012	4.93E-03	0.026777478	1																	19	9.65725304	16.93182335	20.58412289	9	5.53266126	10.21960484	11.76507797	26	9.932515146	17.71186056	21.7848583	28	17.83480192	30.53292548	26.55681048	46	30.49396058	56.70281931	50.12299194	19	17.03077037	27.79396156	26.54195393
atpB	NZ_CP051310.1	4825469..4826284		53.38741402	1.839844558	0.879583883	4.69E-03	0.025669016	1	atpB	UniProtKB	A0A2X4U6E0	atpB	enables	0006754 // ATP biosynthetic process (GO_REF:0000043 [IEA] UniProtKB-KW:KW-0066) /// 0015986 // ATP synthesis coupled proton transport (GO_REF:0000002 [IEA] InterPro:IPR000568|InterPro:IPR045082) /// 0015986 // ATP synthesis coupled proton transport (GO_REF:0000104 [IEA] UniRule:UR000050438) /// 0006811 // ion transport (GO_REF:0000043 [IEA] UniProtKB-KW:KW-0406) /// 1902600 // hydrogen ion transm…	0045263 // proton-transporting ATP synthase complex, coupling factor F(o) (GO_REF:0000043 [IEA] UniProtKB-KW:KW-0138) /// 0005886 // plasma membrane (GO_REF:0000044 [IEA] UniProtKB-SubCell:SL-0039) /// 0016020 // membrane (GO_REF:0000043 [IEA] UniProtKB-KW:KW-0472) /// 0016020 // membrane (GO_REF:0000044 [IEA] UniProtKB-SubCell:SL-0162) /// 0005886 // plasma membrane (GO_REF:0000104 [IEA] UniRule…	0046933 // proton-transporting ATP synthase activity, rotational mechanism (GO_REF:0000104 [IEA] UniRule:UR000050438) /// 0015078 // hydrogen ion transmembrane transporter activity (GO_REF:0000002 [IEA] InterPro:IPR000568|InterPro:IPR045082)	ATP synthase subunit a	atpB|AHX45_17380|DSQ81_18110|F4V61_20455|GBZ58_20710|KX325_15145|NCTC7303_04850|NCTC7304_05453|NCTC7307_05686|NCTC8297_05974	protein	taxon:59203	20230911	InterPro			14	13.44690265	23.57612245	15.16724845	5	5.808390293	10.72891522	6.536154426	21	15.16000686	27.0336288	17.59546247	28	33.70253011	57.69824889	26.55681048	25	31.31772646	58.23459304	27.24075649	16	27.10159744	44.22940013	22.3511191
atpD	NZ_CP051310.1	4830143..4831525		29.73989592	1.106245725	0.14567188	0.613044777	0.761879394	1	atpD	UniProtKB	A0A2X4TLH0	atpD	enables	0015986 // ATP synthesis coupled proton transport (GO_REF:0000104 [IEA] UniRule:UR000101855) /// 1902600 // hydrogen ion transmembrane transport (GO_REF:0000002 [IEA] InterPro:IPR004100|InterPro:IPR036121) /// 0015986 // ATP synthesis coupled proton transport (GO_REF:0000002 [IEA] InterPro:IPR005722) /// 0046034 // ATP metabolic process (GO_REF:0000002 [IEA] InterPro:IPR004100|InterPro:IPR036121)…	0045259 // proton-transporting ATP synthase complex (GO_REF:0000117 [IEA] ARBA:ARBA00027774) /// 0045261 // proton-transporting ATP synthase complex, catalytic core F(1) (GO_REF:0000043 [IEA] UniProtKB-KW:KW-0139) /// 0045261 // proton-transporting ATP synthase complex, catalytic core F(1) (GO_REF:0000002 [IEA] InterPro:IPR005722) /// 0005886 // plasma membrane (GO_REF:0000044 [IEA] UniProtKB-Sub…	0046933 // proton-transporting ATP synthase activity, rotational mechanism (GO_REF:0000002 [IEA] InterPro:IPR005722) /// 0005524 // ATP binding (GO_REF:0000002 [IEA] InterPro:IPR000194|InterPro:IPR020003) /// 0046933 // proton-transporting ATP synthase activity, rotational mechanism (GO_REF:0000104 [IEA] UniRule:UR000101855) /// 0000166 // nucleotide binding (GO_REF:0000043 [IEA] UniProtKB-KW:KW-…	ATP synthase subunit beta	atpD|AHX45_17350|DSQ81_18080|F4V61_20485|FLP03_19315|GBZ58_20680|KX325_15175|NCTC10047_05882|NCTC7307_05692|NCTC8297_05980|T044_18925	protein	taxon:59203	20230911	UniProt			16	9.067387715	15.89762704	17.33399823	18	12.33747457	22.78905375	23.53015593	27	11.50037087	20.50769238	22.62273747	19	13.49354475	23.10075536	18.02069283	22	16.2607614	30.23651235	23.97186571	22	21.98697927	35.88242006	30.73278877
atpE	NZ_CP051310.1	4826331..4826570		62.64708786	2.398505366	1.262135667	0.024463519	0.089346503	1	atpE	UniProtKB	A0A2X4TM19	atpE	enables	1902600 // hydrogen ion transmembrane transport (GO_REF:0000002 [IEA] InterPro:IPR002379) /// 0015986 // ATP synthesis coupled proton transport (GO_REF:0000002 [IEA] InterPro:IPR000454|InterPro:IPR005953) /// 0006754 // ATP biosynthetic process (GO_REF:0000043 [IEA] UniProtKB-KW:KW-0066) /// 0006811 // ion transport (GO_REF:0000043 [IEA] UniProtKB-KW:KW-0406) /// 0015986 // ATP synthesis coupled …	0045263 // proton-transporting ATP synthase complex, coupling factor F(o) (GO_REF:0000043 [IEA] UniProtKB-KW:KW-0138) /// 0033177 // proton-transporting two-sector ATPase complex, proton-transporting domain (GO_REF:0000002 [IEA] InterPro:IPR002379) /// 0005886 // plasma membrane (GO_REF:0000044 [IEA] UniProtKB-SubCell:SL-0039) /// 0016020 // membrane (GO_REF:0000043 [IEA] UniProtKB-KW:KW-0472) //…	0015078 // hydrogen ion transmembrane transporter activity (GO_REF:0000002 [IEA] InterPro:IPR000454|InterPro:IPR002379|InterPro:IPR005953) /// 0046933 // proton-transporting ATP synthase activity, rotational mechanism (GO_REF:0000104 [IEA] UniRule:UR000076301) /// 0008289 // lipid binding (GO_REF:0000043 [IEA] UniProtKB-KW:KW-0446)	ATP synthase subunit c	atpE|AHX45_17375|DSQ81_18105|F4V61_20460|FLP03_19340|GBZ58_20705|KX325_15150|NCTC10047_05877|NCTC7303_04851|NCTC7304_05454|NCTC7307_05687|NCTC8297_05975|T044_18950	protein	taxon:59203	20230911	UniProt			3	9.797029071	17.17688922	3.250124667	5	19.748527	36.47831174	6.536154426	2	4.908954601	8.753746468	1.675758331	5	20.46225042	35.03107968	4.742287587	11	46.85131879	87.11895119	11.98593286	7	40.31362619	65.79123269	9.778614607
atpF	NZ_CP051310.1	4826630..4827100		36.23897684	1.49530146	0.580436368	0.245349739	0.440060433	1	atpF	UniProtKB	A0A2X4U1Z2	atpF	enables	0015986 // ATP synthesis coupled proton transport (GO_REF:0000002 [IEA] InterPro:IPR002146|InterPro:IPR005864) /// 0006754 // ATP biosynthetic process (GO_REF:0000043 [IEA] UniProtKB-KW:KW-0066) /// 0006811 // ion transport (GO_REF:0000043 [IEA] UniProtKB-KW:KW-0406) /// 0015986 // ATP synthesis coupled proton transport (GO_REF:0000104 [IEA] UniRule:UR000052451) /// 1902600 // hydrogen ion transm…	0045263 // proton-transporting ATP synthase complex, coupling factor F(o) (GO_REF:0000043 [IEA] UniProtKB-KW:KW-0138) /// 0045263 // proton-transporting ATP synthase complex, coupling factor F(o) (GO_REF:0000002 [IEA] InterPro:IPR002146|InterPro:IPR005864) /// 0005886 // plasma membrane (GO_REF:0000044 [IEA] UniProtKB-SubCell:SL-0039) /// 0016020 // membrane (GO_REF:0000043 [IEA] UniProtKB-KW:KW-…	0046933 // proton-transporting ATP synthase activity, rotational mechanism (GO_REF:0000104 [IEA] UniRule:UR000052451) /// 0015078 // hydrogen ion transmembrane transporter activity (GO_REF:0000002 [IEA] InterPro:IPR002146|InterPro:IPR005864)	ATP synthase subunit b	atpF|AHX45_17370|DSQ81_18100|F4V61_20465|FLP03_19335|GBZ58_20700|KX325_15155|NCTC10047_05878|NCTC7295_05576|NCTC7303_04852|NCTC7304_05455|NCTC7307_05688|NCTC8297_05976|T044_18945	protein	taxon:59203	20230911	InterPro			9	14.97635017	26.25766504	9.750374002	4	8.050354954	14.87013982	5.228923541	6	7.504134422	13.38152326	5.027274992	7	14.59727419	24.99032436	6.639202621	16	34.72477594	64.56992329	17.43408415	4	11.7382715	19.15668286	5.587779776
atpG	NZ_CP051310.1	4829253..4830116		33.26909119	2.178899244	1.123599486	6.71E-03	0.033721561	1																	6	5.442793928	9.542716231	6.500249335	4	4.388561555	8.106291497	5.228923541	12	8.181591001	14.58957745	10.05454998	13	14.77829197	25.30022421	12.32994773	22	26.02851044	48.39941733	23.97186571	10	15.99747071	26.10763202	13.96944944
atpH	NZ_CP051310.1	4827115..4827648		19.10116078	2.10796697	1.075852261	0.112891174	0.258647858	1	atpH	UniProtKB	A0A2X4TMY4	atpH	enables	0015986 // ATP synthesis coupled proton transport (GO_REF:0000104 [IEA] UniRule:UR000076402) /// 0015986 // ATP synthesis coupled proton transport (GO_REF:0000002 [IEA] InterPro:IPR000711|InterPro:IPR020781) /// 0006754 // ATP biosynthetic process (GO_REF:0000043 [IEA] UniProtKB-KW:KW-0066) /// 0006811 // ion transport (GO_REF:0000043 [IEA] UniProtKB-KW:KW-0406) /// 1902600 // hydrogen ion transm…	0045261 // proton-transporting ATP synthase complex, catalytic core F(1) (GO_REF:0000043 [IEA] UniProtKB-KW:KW-0139) /// 0110165 /// 0005886 // plasma membrane (GO_REF:0000044 [IEA] UniProtKB-SubCell:SL-0039) /// 0016020 // membrane (GO_REF:0000043 [IEA] UniProtKB-KW:KW-0472) /// 0016020 // membrane (GO_REF:0000002 [IEA] InterPro:IPR020781) /// 0005886 // plasma membrane (GO_REF:0000104 [IEA] Uni…	0046933 // proton-transporting ATP synthase activity, rotational mechanism (GO_REF:0000104 [IEA] UniRule:UR000076402) /// 0046933 // proton-transporting ATP synthase activity, rotational mechanism (GO_REF:0000002 [IEA] InterPro:IPR000711|InterPro:IPR020781)	ATP synthase subunit delta	atpH|AHX45_17365|DSQ81_18095|F4V61_20470|GBZ58_20695|KX325_15160|NCTC7303_04853|NCTC7304_05456|NCTC7307_05689|NCTC8297_05977	protein	taxon:59203	20230911	InterPro			1	1.467719711	2.573316736	1.083374889	1	1.775148494	3.27894937	1.307230885	6	6.618815192	11.80280423	5.027274992	4	7.357213635	12.59544438	3.793830069	9	17.2282684	32.03556939	9.806672336	3	7.765064435	12.67246858	4.190834832
atpI	NZ_CP051310.1	4825080..4825460		154.5522709	3.931073706	1.974923414	9.15E-08	1.87E-06	4.01E-04	atpI	UniProtKB	A0A2X4TPH6	atpI	located_in		0016020 // membrane (GO_REF:0000043 [IEA] UniProtKB-KW:KW-0472) /// 0016020 // membrane (GO_REF:0000044 [IEA] UniProtKB-SubCell:SL-0162) /// 0005886 // plasma membrane (GO_REF:0000043 [IEA] UniProtKB-KW:KW-1003)		F0F1 ATP synthase subunit I	atpI|AHX45_17385|DSQ81_18115|F4V61_20450|NCTC7304_05452|NCTC7307_05685|NCTC8297_05973	protein	taxon:59203	20230911	UniProt			8	16.45695172	28.85356719	8.666999113	2	4.976006802	9.191385635	2.614461771	15	23.1919115	41.35628252	12.56818748	35	90.22724596	154.4677529	33.19601311	24	64.39121838	119.7339916	26.15112623	32	116.0887323	189.4550683	44.70223821
avrA	NZ_CP051310.1	1082858..1083766		9.543026672	-2.285666182	-1.192614716	0.047380029	0.142881124	1																	9	7.760023026	13.6054568	9.750374002	3	3.128479524	5.778742454	3.921692656	8	5.184374496	9.244880758	6.703033323	4	4.322059495	7.399303959	3.793830069	2	2.249088211	4.18212787	2.179260519	2	3.041103343	4.963034998	2.793889888
avtA	NZ_CP051310.1	complement(202530..203780)		9.511463828	3.228398647	1.690818736	0.01048299	0.047280737	1	avtA	UniProtKB	A0A2X4THJ3	avtA	enables	0009058 // biosynthetic process (GO_REF:0000002 [IEA] InterPro:IPR004839)		0030170 // pyridoxal phosphate binding (GO_REF:0000002 [IEA] InterPro:IPR004839) /// 0004069 // L-aspartate:2-oxoglutarate aminotransferase activity (GO_REF:0000003 [IEA] EC:2.6.1.1) /// 0008483 // transaminase activity (GO_REF:0000043 [IEA] UniProtKB-KW:KW-0032) /// 0016740 // transferase activity (GO_REF:0000043 [IEA] UniProtKB-KW:KW-0808) /// 0009042 // valine-pyruvate transaminase activity (G…	Aminotransferase class I/classII domain-containing protein	avtA|AHX45_02795|DSQ81_02250|F4V61_13070|GBZ58_06765|KX325_15980|NCTC7303_05064|NCTC7307_00172|NCTC8297_00318	protein	taxon:59203	20230911	UniProt			3	1.879525961	3.295326468	3.250124667	2	1.515474494	2.799294906	2.614461771	1	0.470882935	0.839687911	0.837879165	10	7.851223184	13.44118165	9.484575173	4	3.268459126	6.077624675	4.358521038	5	5.524306432	9.015585158	6.98472472
azoR	NZ_CP051310.1	complement(2312389..2312994)		6.543026396	-1.387042605	-0.472012102	0.530600993	0.707462881	1																	1	1.293337171	2.267576134	1.083374889	3	4.692719286	8.66811368	3.921692656	5	4.86035109	8.66707571	4.189395827	1	1.620772311	2.774738985	0.948457517	3	5.060448474	9.409787708	3.268890779	2	4.561655014	7.444552497	2.793889888
bacA	NZ_CP051310.1	705863..706684		23.58491411	3.864172993	1.950159683	5.70E-04	4.65E-03	1																	3	2.860446444	5.015150136	3.250124667	1	1.153198657	2.130120393	1.307230885	4	2.866542833	5.111676769	3.351516662	11	13.14363531	22.50171542	10.43303269	9	11.19208677	20.81142829	9.806672336	10	16.81485972	27.44159862	13.96944944
baeR	NZ_CP051310.1	complement(1824709..1825431)		12.31666991	2.071781438	1.050871815	0.109170415	0.255144493	1	baeR	UniProtKB	A0A2X4T6X9	baeR	enables	0006355 // regulation of transcription, DNA-templated (GO_REF:0000002 [IEA] InterPro:IPR001867|InterPro:IPR016032) /// 0000160 // phosphorelay signal transduction system (GO_REF:0000002 [IEA] InterPro:IPR001789|InterPro:IPR001867)		0003677 // DNA binding (GO_REF:0000002 [IEA] InterPro:IPR001867|InterPro:IPR016032) /// 0003677 // DNA binding (GO_REF:0000043 [IEA] UniProtKB-KW:KW-0238) /// 0003677 // DNA binding (GO_REF:0000104 [IEA] UniRule:UR000414392)	Two-component system response regulator BaeR	baeR|AHX45_15870|DSQ81_19485|GBZ58_12850|KX325_01825|NCTC7303_02284|NCTC7304_01950|NCTC7307_02067	protein	taxon:59203	20230911	InterPro			3	3.252125833	5.701871939	3.250124667	0	0	0	0	4	3.259056996	5.811615912	3.351516662	6	8.150937927	13.954289	5.690745104	4	5.655383633	10.51605597	4.358521038	4	7.646923759	12.47966477	5.587779776
baeS	NZ_CP051310.1	complement(1825428..1826831)		3.709620488	-1.82956687	-0.871502146	0.236135393	0.426759044	1	baeS	UniProtKB	A0A2X4T5X8	baeS	enables	0007165 // signal transduction (GO_REF:0000002 [IEA] InterPro:IPR003660|InterPro:IPR003661|InterPro:IPR036097) /// 0051716 // cellular response to stimulus (GO_REF:0000117 [IEA] ARBA:ARBA00029143) /// 0016310 // phosphorylation (GO_REF:0000043 [IEA] UniProtKB-KW:KW-0418) /// 0000160 // phosphorelay signal transduction system (GO_REF:0000108 [IEA] GO:0000155) /// 0016310 // phosphorylation (GO_REF…	0005886 // plasma membrane (GO_REF:0000044 [IEA] UniProtKB-SubCell:SL-0037) /// 0016020 // membrane (GO_REF:0000043 [IEA] UniProtKB-KW:KW-0472) /// 0016020 // membrane (GO_REF:0000002 [IEA] InterPro:IPR003660)	0004673 // protein histidine kinase activity (GO_REF:0000003 [IEA] EC:2.7.13.3) /// 0016740 // transferase activity (GO_REF:0000043 [IEA] UniProtKB-KW:KW-0808) /// 0016301 // kinase activity (GO_REF:0000043 [IEA] UniProtKB-KW:KW-0418) /// 0000155 // phosphorelay sensor kinase activity (GO_REF:0000002 [IEA] InterPro:IPR003661|InterPro:IPR036097) /// 0016772 // transferase activity, transferring ph…	histidine kinase	baeS|F4V61_17250|GBZ58_12845|NCTC7304_01951|NCTC7307_02068|NCTC8297_02232	protein	taxon:59203	20230911	InterPro			5	2.791176373	4.893700631	5.416874446	2	1.350326632	2.494243538	2.614461771	5	2.097843847	3.740917294	4.189395827	5	3.497820585	5.988218749	4.742287587	1	0.728070222	1.353829855	1.08963026	0	0	0	0
bamA	NZ_CP051310.1	complement(3779559..3781970)		50.36070752	1.622243896	0.697990738	1.67E-03	0.011433859	1																	31	10.07323055	17.66114646	33.58462156	41	16.11322601	29.76339863	53.59646629	53	12.94400964	23.08201805	44.40759577	59	24.02532885	41.13101893	55.95899352	79	33.48036349	62.25596693	86.08079051	51	29.22523007	47.69513671	71.24419214
bamB	NZ_CP051310.1	1386650..1387828		23.83405362	1.341542705	0.423892981	0.201533079	0.386647728	1																	10	6.64768724	11.65522593	10.83374889	12	9.648135327	17.82146528	15.68677062	13	6.495308887	11.5825653	10.89242915	18	14.99523695	25.67163091	17.07223531	13	11.27119397	20.95852631	14.16519337	13	15.24033851	24.87200363	18.16028427
bamC	NZ_CP051310.1	1437006..1438040		21.90634656	-1.225356235	-0.29320123	0.372698787	0.571459123	1																	12	9.087099428	15.9321871	13.00049867	15	13.73810574	25.37621686	19.60846328	19	10.81392898	19.28361541	15.91970414	11	10.43871326	17.87092761	10.43303269	13	12.83936009	23.87449519	14.16519337	11	14.68985137	23.97361688	15.36639438
bamD	NZ_CP051310.1	complement(1281962..1282699)		108.3897081	3.935374369	1.976500885	4.30E-12	2.01E-10	1.89E-08																	10	10.62008571	18.61993411	10.83374889	8	10.27565632	18.98058497	10.45784708	16	12.771264	22.77397455	13.40606665	48	63.88214766	109.3653219	45.52596083	47	65.10013254	121.0522012	51.2126222	31	58.05911321	94.75160109	43.30529326
bamE	NZ_CP051310.1	complement(1234569..1234907)		150.38051	8.266024796	3.047193691	2.13E-10	7.29E-09	9.33E-07																	7	16.18388283	28.37480224	7.583624224	1	2.79625161	5.165070689	1.307230885	2	3.475366089	6.197342632	1.675758331	30	86.91929383	148.8045863	28.45372552	29	87.44574384	162.6033522	31.59927753	21	85.62186093	139.7335916	29.33584382
bapA	NZ_CP051310.1	complement(1220925..1232399)		2.801442585	-2.145265461	-1.101156182	6.52E-04	5.18E-03	1																	21	1.434336282	2.514786395	22.75087267	17	1.404339698	2.594013279	22.22292505	36	1.848077026	3.295528082	30.16364995	11	0.941531	1.611887588	10.43303269	11	0.979896864	1.822095711	11.98593286	10	1.204515442	1.965751117	13.96944944
barA	NZ_CP051310.1	complement(976265..979021)		9.577324967	1.678194828	0.746910214	0.07543994	0.196398493	1																	13	3.695651155	6.479493937	14.08387356	3	1.031479103	1.905287229	3.921692656	10	2.136650534	3.810118158	8.378791654	13	4.631281924	7.928688328	12.32994773	10	3.707691664	6.89436749	10.8963026	17	8.522700392	13.90891908	23.74806405
bcfB	NZ_CP051310.1	complement(4025088..4025774)		1.516307667	-6.785084474	-2.762366777	0.300786752	NaN	1																	1	1.140847636	2.000219996	1.083374889	1	1.379809747	2.548703004	1.307230885	0	0	0	0	0	0	0	0	0	0	0	0	0	0	0	0
bcfC	NZ_CP051310.1	complement(4022462..4025083)		4.857950593	-1.274328891	-0.34973767	0.436081288	0.63041742	1																	8	2.391341955	4.192680815	8.666999113	8	2.892232787	5.342361444	10.45784708	10	2.246661145	4.00629129	8.378791654	5	1.872974867	3.206506149	4.742287587	5	1.94929556	3.624670322	5.448151298	9	4.744329986	7.742675309	12.5725045
bcfG	NZ_CP051310.1	complement(4019677..4020408)		2.758312223	8.55538715	3.096833141	0.191175567	NaN	1																	0	0	0	0	0	0	0	0	0	0	0	0	0	0	0	0	2	2.792925114	5.193380101	2.179260519	1	1.888226051	3.081556566	1.396944944
bcp	NZ_CP051310.1	complement(1434923..1435393)		53.30556787	2.168738519	1.116856121	7.10E-03	0.035201293	1	bcp	UniProtKB	A0A2X4W6X9	bcp	enables	0098869 // cellular oxidant detoxification (GO_REF:0000108 [IEA] GO:0004601) /// 0098869 // cellular oxidant detoxification (GO_REF:0000108 [IEA] GO:0016209)		0016209 // antioxidant activity (GO_REF:0000002 [IEA] InterPro:IPR000866) /// 0004601 // peroxidase activity (GO_REF:0000043 [IEA] UniProtKB-KW:KW-0575) /// 0016491 // oxidoreductase activity (GO_REF:0000043 [IEA] UniProtKB-KW:KW-0560) /// 0016491 // oxidoreductase activity (GO_REF:0000002 [IEA] InterPro:IPR000866)	Thioredoxin domain-containing protein	bcp|NCTC7307_01580	protein	taxon:59203	20230911	UniProt			7	11.64827236	20.42262837	7.583624224	5	10.06294369	18.58767477	6.536154426	8	10.00551256	17.84203102	6.703033323	20	41.70649768	71.40092674	18.96915035	16	34.72477594	64.56992329	17.43408415	5	14.67283938	23.94585357	6.98472472
bcsA	NZ_CP051310.1	253020..255644		8.442332221	-1.589654669	-0.668713393	0.09845054	0.23858595	1																	15	4.478641861	7.852292213	16.25062334	7	2.527811456	4.669223902	9.150616197	32	7.181099302	12.80548055	26.81213329	16	5.986669838	10.24909303	15.17532028	11	4.283549146	7.965161252	11.98593286	4	2.106181287	3.437256239	5.587779776
bcsB	NZ_CP051310.1	255655..257955		5.034298264	-2.957552389	-1.564403724	6.71E-03	0.033721561	1																	10	3.406181337	5.971973652	10.83374889	6	2.471784344	4.565733933	7.843385311	10	2.560080626	4.565187206	8.378791654	3	1.280558045	2.192297034	2.845372552	3	1.332738712	2.478197023	3.268890779	2	1.201374593	1.960625299	2.793889888
bcsC	NZ_CP051310.1	259050..262592		12.55305334	1.696947851	0.76294223	0.025481739	0.091621406	1																	16	3.539429074	6.20559362	17.33399823	11	2.943048901	5.436225966	14.37953974	16	2.66022942	4.743774546	13.40606665	16	4.435508982	7.593527856	15.17532028	24	6.924373187	12.8757129	26.15112623	27	10.53313567	17.18991927	37.71751349
bcsE	NZ_CP051310.1	complement(250251..251822)		22.35758112	1.155837879	0.208939056	0.491990747	0.672756997	1	bcsE	UniProtKB	A0A2X4TD88	bcsE	enables	0006508 // proteolysis (GO_REF:0000043 [IEA] UniProtKB-KW:KW-0645)		0008233 // peptidase activity (GO_REF:0000043 [IEA] UniProtKB-KW:KW-0645) /// 0035438 // cyclic-di-GMP binding (GO_REF:0000002 [IEA] InterPro:IPR017745)	Protease	bcsE|NCTC7307_00223	protein	taxon:59203	20230911	UniProt			18	8.974377775	15.73455501	19.500748	12	7.236101495	13.36609896	15.68677062	20	7.494587177	13.36449842	16.75758331	18	11.24642771	19.25372318	17.07223531	17	11.05444024	20.55547773	18.52371441	19	16.70575567	27.26354245	26.54195393
bcsF	NZ_CP051310.1	complement(250063..250254)		0	NaN	NaN	NaN	NaN	NaN																	0	0	0	0	0	0	0	0	0	0	0	0	0	0	0	0	0	0	0	0	0	0	0	0
bcsG	NZ_CP051310.1	complement(248387..250066)		8.238816332	1.178360747	0.236781278	0.61408666	0.762663987	1																	7	3.265676357	5.725629738	7.583624224	3	1.692730885	3.126712435	3.921692656	9	3.155756529	5.627408443	7.540912489	4	2.338542905	4.003551964	3.793830069	10	6.084586856	11.31414951	10.8963026	7	5.759089456	9.398747527	9.778614607
bcsQ	NZ_CP051310.1	252271..253023		9.993369665	-3.221574815	-1.687766099	0.019088191	0.074165073	1	bcsQ	UniProtKB	A0A2X4W7R6	bcsQ	involved_in	0051301 // cell division (GO_REF:0000043 [IEA] UniProtKB-KW:KW-0132)			Cellulose biosynthesis protein BcsQ	bcsQ|AHX45_03005|NCTC7303_05105|NCTC7304_00313|NCTC7307_00225	protein	taxon:59203	20230911	UniProt			7	7.285971155	12.77431336	7.583624224	2	2.517740494	4.650621417	2.614461771	9	7.040731698	12.55517422	7.540912489	4	5.217466243	8.932227488	3.793830069	1	1.357517386	2.5242724	1.08963026	0	0	0	0
bcsR	NZ_CP051310.1	252067..252270		6.822809929	-1.36684349	-0.450848057	0.713316422	NaN	1																	1	3.841972185	6.736034986	1.083374889	1	4.646712235	8.583132174	1.307230885	1	2.887620353	5.149262628	0.837879165	1	4.814647158	8.242606984	0.948457517	0	0	0	0	1	6.77539936	11.05735003	1.396944944
bcsZ	NZ_CP051310.1	257959..259068		4.582043735	1.648868178	0.721476064	0.366562009	0.565456694	1																	0	0	0	0	2	1.707980713	3.154881015	2.614461771	3	1.592093384	2.839052908	2.513637496	3	2.654562217	4.544572499	2.845372552	3	2.762731329	5.137235451	3.268890779	2	2.490417062	4.064323255	2.793889888
bdcA	NZ_CP051310.1	complement(2279844..2280557)		3.747627354	-4.493084327	-2.167706139	0.114941796	NaN	1																	1	1.097706338	1.924581425	1.083374889	2	2.655264134	4.904646956	2.614461771	3	2.47510316	4.413653681	2.513637496	1	1.375613474	2.355030567	0.948457517	0	0	0	0	0	0	0	0
bdm	NZ_CP051310.1	complement(2403051..2403266)		3.242128321	-6.783440186	-2.762017114	0.300855017	NaN	1																	0	0	0	0	0	0	0	0	2	5.454394001	9.726384964	1.675758331	0	0	0	0	0	0	0	0	0	0	0	0
bepA	NZ_CP051310.1	complement(1431598..1433061)		27.44075371	1.203439146	0.267163192	0.32672561	0.52799817	1																	18	9.636422037	16.89530087	19.500748	15	9.712390326	17.94015331	19.60846328	23	9.254586543	16.50296465	19.2712208	24	16.10144296	27.56543975	22.76298042	22	15.36108813	28.56359056	23.97186571	17	16.04992143	26.19323081	23.74806405
bet	NZ_CP051310.1	2947683..2948468		5.943716878	1.576126091	0.656382956	0.482768414	0.668543214	1																	1	0.997153086	1.74828389	1.083374889	0	0	0	0	4	2.997834871	5.34579937	3.351516662	0	0	0	0	5	6.502611907	12.09145749	5.448151298	2	3.517001194	5.739693146	2.793889888
bfd	NZ_CP051310.1	457191..457385		194.1955118	-3.833070727	-1.938500619	6.39E-07	1.13E-05	2.80E-03																	34	136.6559952	239.5955829	36.83474623	22	106.9458693	197.5440882	28.75907948	27	81.56416875	145.4468644	22.62273747	6	30.22116985	51.73820999	5.690745104	6	31.45263359	58.48544975	6.537781558	8	56.70488079	92.54151412	11.17555955
bfr	NZ_CP051310.1	457458..457934		520.2473413	-1.094706901	-0.130544652	0.55712973	0.729208833	1	bfr	UniProtKB	A0A2X4SYB7	bfr	enables	0006879 // cellular iron ion homeostasis (GO_REF:0000043 [IEA] UniProtKB-KW:KW-0409) /// 0006826 // iron ion transport (GO_REF:0000002 [IEA] InterPro:IPR002024) /// 0006879 // cellular iron ion homeostasis (GO_REF:0000002 [IEA] InterPro:IPR002024)		0004322 // ferroxidase activity (GO_REF:0000003 [IEA] EC:1.16.3.1) /// 0008199 // ferric iron binding (GO_REF:0000002 [IEA] InterPro:IPR002024|InterPro:IPR008331) /// 0016491 // oxidoreductase activity (GO_REF:0000043 [IEA] UniProtKB-KW:KW-0560) /// 0046872 // metal ion binding (GO_REF:0000043 [IEA] UniProtKB-KW:KW-0479)	Bacterioferritin	bfr|AHX45_21095|DSQ81_22590|F4V61_21320|GBZ58_05755|KX325_16950|NCTC7295_00448|NCTC7303_02899|NCTC7307_00465|NCTC8297_00603	protein	taxon:59203	20230911	UniProt			157	257.9678933	452.2887391	170.0898576	107	212.6382278	392.7727654	139.8737047	190	234.6418551	418.4180701	159.1970414	137	282.0959303	482.9441928	129.9386799	134	287.1618853	533.9709301	146.0104548	115	333.2303333	543.826901	160.6486685
bglA	NZ_CP051310.1	complement(866279..867712)		17.79690892	2.999065487	1.584513025	4.01E-04	3.45E-03	1																	7	3.825896987	6.70785074	7.583624224	2	1.322077121	2.442062711	2.614461771	5	2.0539559	3.662655426	4.189395827	17	11.64379104	19.9340035	16.12377779	11	7.841224902	14.58057761	11.98593286	12	11.56637213	18.87614566	16.76333933
bglJ	NZ_CP051310.1	complement(4100832..4101506)		1.113925633	3.420730233	1.774304334	0.488157381	NaN	1	bglJ	UniProtKB	A0A2X4TJR9	bglJ	enables	0006355 // regulation of transcription, DNA-templated (GO_REF:0000002 [IEA] InterPro:IPR000792|InterPro:IPR016032)		0003677 // DNA binding (GO_REF:0000043 [IEA] UniProtKB-KW:KW-0238) /// 0003677 // DNA binding (GO_REF:0000002 [IEA] InterPro:IPR016032)	HTH luxR-type domain-containing protein	bglJ|NCTC7307_04867	protein	taxon:59203	20230911	InterPro			0	0	0	0	0	0	0	0	0	0	0	0	0	0	0	0	0	0	0	0	1	2.047676251	3.341776899	1.396944944
bglX	NZ_CP051310.1	1786499..1788796		4.946138703	-1.191602423	-0.252902962	0.578197276	0.742914867	1																	4	1.36425122	2.391907985	4.333499557	8	3.300014955	6.095592562	10.45784708	11	2.819765045	5.028261679	9.216670819	7	2.991869513	5.12203776	6.639202621	7	3.113783352	5.790008624	7.627411817	4	2.405885935	3.926369724	5.587779776
bhsA	NZ_CP051310.1	complement(2753653..2753910)		305.7000388	94.01893348	6.55487941	8.52E-08	1.75E-06	3.74E-04																	1	3.037838472	5.326167199	1.083374889	0	0	0	0	0	0	0	0	46	175.1187943	299.800868	43.6290458	47	186.2166582	346.2655988	51.2126222	31	166.076068	271.0336496	43.30529326
bigA	NZ_CP051310.1	complement(420305..426139)		1.14729482	1.165749578	0.221257907	0.73300659	0.840016839	1																	1	0.134320878	0.23550148	1.083374889	5	0.812278745	1.500393285	6.536154426	4	0.403821458	0.720102537	3.351516662	7	1.17828897	2.017213843	6.639202621	2	0.350372097	0.651508866	2.179260519	2	0.473755431	0.77316175	2.793889888
bioA	NZ_CP051310.1	3144926..3146215		0.271433999	-3.977850011	-1.991988879	0.473824832	NaN	1	bioA	UniProtKB	A0A2X4TG17	bioA	enables	0009102 // biotin biosynthetic process (GO_REF:0000104 [IEA] UniRule:UR000100311) /// 0009102 // biotin biosynthetic process (GO_REF:0000041 [IEA] UniPathway:UPA00078) /// 0009102 // biotin biosynthetic process (GO_REF:0000043 [IEA] UniProtKB-KW:KW-0093) /// 0009102 // biotin biosynthetic process (GO_REF:0000002 [IEA] InterPro:IPR005815)	0005737 // cytoplasm (GO_REF:0000044 [IEA] UniProtKB-SubCell:SL-0086) /// 0005737 // cytoplasm (GO_REF:0000104 [IEA] UniRule:UR000100311) /// 0005737 // cytoplasm (GO_REF:0000043 [IEA] UniProtKB-KW:KW-0963)	0004015 // adenosylmethionine-8-amino-7-oxononanoate transaminase activity (GO_REF:0000003 [IEA] EC:2.6.1.62) /// 0030170 // pyridoxal phosphate binding (GO_REF:0000104 [IEA] UniRule:UR000100311) /// 0004015 // adenosylmethionine-8-amino-7-oxononanoate transaminase activity (GO_REF:0000002 [IEA] InterPro:IPR005815) /// 0004015 // adenosylmethionine-8-amino-7-oxononanoate transaminase activity (GO…	Adenosylmethionine-8-amino-7-oxononanoate aminotransferase	bioA|NCTC7304_03675|NCTC7307_03748	protein	taxon:59203	20230911	InterPro			0	0	0	0	0	0	0	0	1	0.45664694	0.814301997	0.837879165	0	0	0	0	0	0	0	0	0	0	0	0
bioB	NZ_CP051310.1	complement(3143799..3144839)		0.608638206	3.420473381	1.774196003	0.488187833	NaN	1	bioB	UniProtKB	A0A2X4TG07	bioB	enables	0009102 // biotin biosynthetic process (GO_REF:0000002 [IEA] InterPro:IPR002684) /// 0009102 // biotin biosynthetic process (GO_REF:0000041 [IEA] UniPathway:UPA00078) /// 0009102 // biotin biosynthetic process (GO_REF:0000104 [IEA] UniRule:UR000084161) /// 0018130 // heterocycle biosynthetic process (GO_REF:0000117 [IEA] ARBA:ARBA00026731) /// 0044272 // sulfur compound biosynthetic process (GO_R…		0004076 // biotin synthase activity (GO_REF:0000116 [IEA] RHEA:22060) /// 0005506 // iron ion binding (GO_REF:0000104 [IEA] UniRule:UR000084161) /// 0046872 // metal ion binding (GO_REF:0000043 [IEA] UniProtKB-KW:KW-0479) /// 0051536 // iron-sulfur cluster binding (GO_REF:0000002 [IEA] InterPro:IPR006638|InterPro:IPR007197) /// 0051537 // 2 iron, 2 sulfur cluster binding (GO_REF:0000043 [IEA] Uni…	Biotin synthase	bioB|NCTC7307_03747	protein	taxon:59203	20230911	InterPro			0	0	0	0	0	0	0	0	0	0	0	0	0	0	0	0	1	0.981950617	1.825914618	1.08963026	0	0	0	0
bioC	NZ_CP051310.1	complement(3141906..3142661)		0	NaN	NaN	NaN	NaN	NaN	bioC	UniProtKB	A0A2X4TH12	bioC	enables	0009102 // biotin biosynthetic process (GO_REF:0000104 [IEA] UniRule:UR000100313) /// 0009102 // biotin biosynthetic process (GO_REF:0000041 [IEA] UniPathway:UPA00078) /// 0009102 // biotin biosynthetic process (GO_REF:0000002 [IEA] InterPro:IPR011814) /// 0009102 // biotin biosynthetic process (GO_REF:0000043 [IEA] UniProtKB-KW:KW-0093) /// 0032259 // methylation (GO_REF:0000043 [IEA] UniProtKB-…		0008757 // S-adenosylmethionine-dependent methyltransferase activity (GO_REF:0000002 [IEA] InterPro:IPR013216|InterPro:IPR029063) /// 0008168 // methyltransferase activity (GO_REF:0000043 [IEA] UniProtKB-KW:KW-0489) /// 0016740 // transferase activity (GO_REF:0000043 [IEA] UniProtKB-KW:KW-0808) /// 0010340 // carboxyl-O-methyltransferase activity (GO_REF:0000104 [IEA] UniRule:UR000100313) /// 001…	Malonyl-[acyl-carrier protein] O-methyltransferase	bioC|AHX45_14135|DSQ81_07870|F4V61_05025|GBZ58_03330|NCTC7303_00761|NCTC7304_03672|NCTC7307_03745	protein	taxon:59203	20230911	UniProt			0	0	0	0	0	0	0	0	0	0	0	0	0	0	0	0	0	0	0	0	0	0	0	0
bioD_1	NZ_CP051310.1	complement(2483001..2483696)		52.1109436	-1.508884114	-0.593482008	0.043028934	0.132965224	1																	30	33.78285886	59.23065247	32.50124667	20	27.23934758	50.31491274	26.1446177	31	26.23751597	46.7872656	25.97425413	14	19.75665558	33.82311142	13.27840524	24	35.24864109	65.54403852	26.15112623	12	23.83071499	38.89136908	16.76333933
bioD_2	NZ_CP051310.1	complement(3141227..3141913)		1.529038684	-9.192890006	-3.200518479	0.225103685	NaN	1																	0	0	0	0	0	0	0	0	3	2.572377957	4.587116053	2.513637496	0	0	0	0	0	0	0	0	0	0	0	0
bioF	NZ_CP051310.1	complement(3142645..3143802)		0	NaN	NaN	NaN	NaN	NaN																	0	0	0	0	0	0	0	0	0	0	0	0	0	0	0	0	0	0	0	0	0	0	0	0
bioH	NZ_CP051310.1	387384..388154		9.332785678	1.638277842	0.71218005	0.332648149	0.535046685	1																	0	0	0	0	4	4.91792112	9.084093195	5.228923541	3	2.29211888	4.087352436	2.513637496	5	6.369572116	10.90461624	4.742287587	1	1.325824373	2.46533997	1.08963026	5	8.963563355	14.62840082	6.98472472
birA	NZ_CP051310.1	complement(4528825..4529787)		20.98836376	1.181608746	0.24075241	0.542752968	0.720168992	1	birA	UniProtKB	A0A2X4TNK3	birA	enables	0036211 // protein modification process (GO_REF:0000002 [IEA] InterPro:IPR003142|InterPro:IPR004143|InterPro:IPR004408) /// 0006355 // regulation of transcription, DNA-templated (GO_REF:0000104 [IEA] UniRule:UR000165595) /// 0006355 // regulation of transcription, DNA-templated (GO_REF:0000002 [IEA] InterPro:IPR004409|InterPro:IPR030855)		0004077 // biotin-[acetyl-CoA-carboxylase] ligase activity (GO_REF:0000002 [IEA] InterPro:IPR004408|InterPro:IPR030855) /// 0016874 // ligase activity (GO_REF:0000043 [IEA] UniProtKB-KW:KW-0436) /// 0004077 // biotin-[acetyl-CoA-carboxylase] ligase activity (GO_REF:0000104 [IEA] UniRule:UR000165595) /// 0005524 // ATP binding (GO_REF:0000104 [IEA] UniRule:UR000165595) /// 0000166 // nucleotide bi…	Bifunctional ligase/repressor BirA	birA|DSQ81_23855|GBZ58_21600|KX325_13930|NCTC7304_05148|NCTC7307_05364	protein	taxon:59203	20230911	UniProt			10	8.138757276	14.26948221	10.83374889	11	10.82785281	20.00056968	14.37953974	7	4.281954169	7.635666701	5.865154158	10	10.19925255	17.4609743	9.484575173	10	10.61485557	19.73808013	10.8963026	11	15.78815801	25.76603684	15.36639438
blr	NZ_CP051310.1	2513990..2514115		5.967458748	3.420730233	1.774304334	0.488157381	NaN	1																	0	0	0	0	0	0	0	0	0	0	0	0	0	0	0	0	0	0	0	0	1	10.9696942	17.90237624	1.396944944
bolA	NZ_CP051310.1	complement(3503645..3503962)		707.4171142	-1.406347313	-0.491952928	0.025407144	0.09145979	1																	168	414.0631154	725.9666385	182.0069814	136	405.403724	748.8377957	177.7834004	196	363.0773969	647.4469085	164.2243164	134	413.8779708	708.5531588	127.0933073	110	353.5948588	657.5015185	119.8593286	88	382.4904695	624.2187037	122.9311551
brnQ	NZ_CP051310.1	complement(3550374..3551693)		13.33661342	1.114525443	0.156429552	0.715761155	0.83564035	1	brnQ	UniProtKB	A0A2X4THR0	brnQ	enables	0015803 // branched-chain amino acid transport (GO_REF:0000002 [IEA] InterPro:IPR004685) /// 0006865 // amino acid transport (GO_REF:0000043 [IEA] UniProtKB-KW:KW-0029)	0005886 // plasma membrane (GO_REF:0000104 [IEA] UniRule:UR000189778) /// 0005886 // plasma membrane (GO_REF:0000044 [IEA] UniProtKB-SubCell:SL-0037) /// 0016020 // membrane (GO_REF:0000002 [IEA] InterPro:IPR004685) /// 0016020 // membrane (GO_REF:0000043 [IEA] UniProtKB-KW:KW-0472) /// 0016020 // membrane (GO_REF:0000044 [IEA] UniProtKB-SubCell:SL-0162) /// 0016020 // membrane (GO_REF:0000104 [I…	0015658 // branched-chain amino acid transmembrane transporter activity (GO_REF:0000002 [IEA] InterPro:IPR004685) /// 0015658 // branched-chain amino acid transmembrane transporter activity (GO_REF:0000104 [IEA] UniRule:UR000189778)	Branched-chain amino acid transport system carrier protein	brnQ|AHX45_07535|DSQ81_04130|F4V61_06910|GBZ58_05255|KX325_10030|NCTC7303_00331|NCTC7304_04105|NCTC7307_04192|NCTC8297_04479	protein	taxon:59203	20230911	InterPro			11	6.531352714	11.45125948	11.91712378	3	2.154384763	3.97945219	3.921692656	12	5.355223201	9.549541601	10.05454998	11	8.184900169	14.01243187	10.43303269	5	3.872009817	7.199913322	5.448151298	11	11.51817891	18.79749505	15.36639438
bsmA	NZ_CP051310.1	4266144..4266473		195.7574106	-2.661819807	-1.412412911	6.77E-08	1.41E-06	2.97E-04																	47	111.6267555	195.7124347	50.91861979	45	129.2630858	238.7671314	58.82538984	48	85.68357121	152.7926656	40.21819994	17	50.59756468	86.62230612	16.12377779	13	40.2689021	74.87909855	14.16519337	19	79.58014521	129.8736022	26.54195393
bssR	NZ_CP051310.1	complement(3081754..3082137)		1054.716637	-5.139548256	-2.361641558	9.96E-22	1.81E-19	4.37E-18																	319	651.0942236	1141.547429	345.5965896	224	552.9587559	1021.392729	292.8197183	366	561.4616825	1001.209752	306.6637745	63	161.1402221	275.8697525	59.75282359	70	186.3404725	346.4958286	76.27411817	32	115.1817891	187.9749505	44.70223821
bssS	NZ_CP051310.1	2803426..2803680		355.1128833	2.51644055	1.331384515	6.31E-08	1.33E-06	2.77E-04																	26	79.91302144	140.1095277	28.16774712	15	55.76054681	102.9975861	19.60846328	20	46.20192565	82.38820205	16.75758331	66	254.2133699	435.2096487	62.59819614	43	172.3727664	320.5232001	46.85410116	35	189.7111821	309.6058009	48.89307304
btsR	NZ_CP051310.1	1795506..1796225		5.139689405	1.057789493	0.08105255	0.920378674	0.948772683	1																	2	2.177117571	3.817086492	2.166749778	1	1.316568467	2.431887449	1.307230885	3	2.4544773	4.376873234	2.513637496	3	4.092450084	7.006215936	2.845372552	2	2.839473866	5.279936436	2.179260519	1	1.919696485	3.132915842	1.396944944
btsT	NZ_CP051310.1	4118594..4120744		0.375732328	-1.692358709	-0.759035391	0.626130723	NaN	1																	1	0.364371142	0.638842928	1.083374889	0	0	0	0	1	0.273860787	0.488354057	0.837879165	0	0	0	0	0	0	0	0	1	0.642576229	1.048674759	1.396944944
btuB	NZ_CP051310.1	complement(4537445..4539289)		8.509699449	1.558464225	0.640125038	0.162780234	0.331688919	1																	8	3.398427428	5.958378915	8.666999113	5	2.568914081	4.745146242	6.536154426	4	1.2771264	2.277397455	3.351516662	10	5.323512305	9.113776828	9.484575173	10	5.540436812	10.302315	10.8963026	5	3.74574924	6.113006522	6.98472472
btuC	NZ_CP051310.1	complement(2630084..2631064)		2.508944334	-1.38161837	-0.46635917	0.604174821	0.758908519	1	btuC	UniProtKB	A0A2X4TF99	btuC	enables	0035461 // vitamin transmembrane transport (GO_REF:0000108 [IEA] GO:0090482) /// 0015889 // cobalamin transport (GO_REF:0000002 [IEA] InterPro:IPR023691) /// 0015889 // cobalamin transport (GO_REF:0000104 [IEA] UniRule:UR000054556) /// 0055085 // transmembrane transport (GO_REF:0000108 [IEA] GO:0022857)	0016020 // membrane (GO_REF:0000002 [IEA] InterPro:IPR000522|InterPro:IPR023691) /// 0005886 // plasma membrane (GO_REF:0000044 [IEA] UniProtKB-SubCell:SL-0039) /// 0016020 // membrane (GO_REF:0000043 [IEA] UniProtKB-KW:KW-0472) /// 0005886 // plasma membrane (GO_REF:0000043 [IEA] UniProtKB-KW:KW-0997) /// 0005886 // plasma membrane (GO_REF:0000104 [IEA] UniRule:UR000054556) /// 0016020 // membra…	0090482 // vitamin transmembrane transporter activity (GO_REF:0000104 [IEA] UniRule:UR000054556) /// 0022857 // transmembrane transporter activity (GO_REF:0000002 [IEA] InterPro:IPR000522)	Vitamin B12 import system permease protein BtuC	btuC|F4V61_01185|NCTC7307_03165	protein	taxon:59203	20230911	InterPro			1	0.798942228	1.400765685	1.083374889	1	0.966288783	1.784871522	1.307230885	4	2.401934973	4.2831787	3.351516662	1	1.00121103	1.714058945	0.948457517	3	3.126026274	5.812774058	3.268890779	0	0	0	0
btuD	NZ_CP051310.1	complement(2628692..2629441)		9.434550477	-1.64115429	-0.714710878	0.229854996	0.419476057	1	btuD	UniProtKB	A0A2X4TCR3	btuD	enables	0015889 // cobalamin transport (GO_REF:0000002 [IEA] InterPro:IPR023693) /// 0015889 // cobalamin transport (GO_REF:0000104 [IEA] UniRule:UR000100379)	0005886 // plasma membrane (GO_REF:0000044 [IEA] UniProtKB-SubCell:SL-0039) /// 0016020 // membrane (GO_REF:0000043 [IEA] UniProtKB-KW:KW-0472) /// 0005886 // plasma membrane (GO_REF:0000104 [IEA] UniRule:UR000100379) /// 0005886 // plasma membrane (GO_REF:0000043 [IEA] UniProtKB-KW:KW-1003)	0015420 // cobalamin-transporting ATPase activity (GO_REF:0000104 [IEA] UniRule:UR000100379) /// 0015420 // cobalamin-transporting ATPase activity (GO_REF:0000003 [IEA] EC:7.6.2.8) /// 0000166 // nucleotide binding (GO_REF:0000043 [IEA] UniProtKB-KW:KW-0547) /// 0016887 // ATPase activity (GO_REF:0000002 [IEA] InterPro:IPR003593|InterPro:IPR017871|InterPro:IPR023693) /// 0005524 // ATP binding (G…	Vitamin B12 import ATP-binding protein BtuD	btuD|F4V61_01195|NCTC7307_03163|NCTC8297_03309	protein	taxon:59203	20230911	UniProt			5	5.225082171	9.161007581	5.416874446	4	5.055622911	9.338447805	5.228923541	7	5.498029153	9.804196044	5.865154158	4	5.238336108	8.967956398	3.793830069	4	5.451789823	10.13747796	4.358521038	1	1.842908626	3.007599209	1.396944944
btuF	NZ_CP051310.1	3802281..3803081		3.589989353	-1.139839834	-0.188831117	0.836338542	0.92047963	1	btuF	UniProtKB	A0A2X4TIA0	btuF	enables	0015889 // cobalamin transport (GO_REF:0000002 [IEA] InterPro:IPR023544) /// 0015889 // cobalamin transport (GO_REF:0000104 [IEA] UniRule:UR000100372)	0042597 // periplasmic space (GO_REF:0000043 [IEA] UniProtKB-KW:KW-0574) /// 0042597 // periplasmic space (GO_REF:0000044 [IEA] UniProtKB-SubCell:SL-0200) /// 0042597 // periplasmic space (GO_REF:0000104 [IEA] UniRule:UR000100372) /// 0042597 // periplasmic space (GO_REF:0000002 [IEA] InterPro:IPR023544)	0031419 // cobalamin binding (GO_REF:0000002 [IEA] InterPro:IPR023544)	Vitamin B12-binding protein	btuF|AHX45_14635|DSQ81_12630|F4V61_12230|GBZ58_18580|KX325_10915|NCTC7295_04441|NCTC7304_04333|NCTC7307_04552|NCTC8297_04711	protein	taxon:59203	20230911	InterPro			4	3.913919229	6.862177964	4.333499557	0	0	0	0	2	1.470847821	2.622845384	1.675758331	4	4.90480909	8.39696292	3.793830069	1	1.27616803	2.37300514	1.08963026	0	0	0	0
cadA	NZ_CP051310.1	complement(1338773..1340917)		11.2227195	-1.155028373	-0.207928292	0.543346829	0.720643564	1																	18	6.577026509	11.53133821	19.500748	16	7.070801274	13.06076616	20.91569416	13	3.570148801	6.366361067	10.89242915	13	5.952654668	10.19085954	12.32994773	17	8.101435925	15.06443403	18.52371441	8	5.154989163	8.41286492	11.17555955
cadB	NZ_CP051310.1	complement(1341000..1342331)		4.611193702	-1.614139664	-0.690765413	0.273935738	0.469783873	1																	5	2.942050772	5.15822499	5.416874446	3	2.134975892	3.943601269	3.921692656	6	2.653488973	4.731754847	5.027274992	5	3.686891968	6.311906249	4.742287587	1	0.767425369	1.427009848	1.08963026	2	2.075347552	3.386936046	2.793889888
cadC	NZ_CP051310.1	complement(1342692..1344236)		40.89815782	-1.474351437	-0.560080456	0.021707989	0.082474319	1																	35	17.75513359	31.12963741	37.91812112	34	20.86057997	38.53243026	44.4458501	78	29.73968613	53.03240578	65.3545749	30	19.07161204	32.65032669	28.45372552	38	25.14174918	46.75050514	41.40594986	23	20.57616427	33.57999117	32.12973371
caiA	NZ_CP051310.1	3970167..3971309		39.17094658	9.205505935	3.202497014	3.72E-09	1.02E-07	1.63E-05																	3	2.057118965	3.606695898	3.250124667	2	1.658668934	3.063795212	2.614461771	3	1.546127433	2.757085502	2.513637496	31	26.63852023	45.60476515	29.40218304	29	25.93535185	48.22619107	31.59927753	12	14.51109154	23.68188353	16.76333933
caiB	NZ_CP051310.1	3971421..3972638		8.931711463	2.895037373	1.533581973	0.022926715	0.085113558	1	caiB	UniProtKB	A0A2X4TZA9	caiB	enables	0009437 // carnitine metabolic process (GO_REF:0000041 [IEA] UniPathway:UPA00117) /// 0009437 // carnitine metabolic process (GO_REF:0000002 [IEA] InterPro:IPR023452)	0005737 // cytoplasm (GO_REF:0000044 [IEA] UniProtKB-SubCell:SL-0086) /// 0005737 // cytoplasm (GO_REF:0000104 [IEA] UniRule:UR000100563) /// 0005737 // cytoplasm (GO_REF:0000043 [IEA] UniProtKB-KW:KW-0963)	0016782 // transferase activity, transferring sulfur-containing groups (GO_REF:0000002 [IEA] InterPro:IPR023452) /// 0008410 // CoA-transferase activity (GO_REF:0000104 [IEA] UniRule:UR000100563) /// 0003824 // catalytic activity (GO_REF:0000002 [IEA] InterPro:IPR003673) /// 0016740 // transferase activity (GO_REF:0000043 [IEA] UniProtKB-KW:KW-0808)	L-carnitine CoA-transferase	caiB|AHX45_05810|DSQ81_18985|F4V61_11610|GBZ58_13715|NCTC7307_04732	protein	taxon:59203	20230911	InterPro			1	0.643483026	1.128202904	1.083374889	3	2.334801221	4.312706806	3.921692656	2	0.967281695	1.724876151	1.675758331	5	4.031970527	6.902675799	4.742287587	8	6.714026875	12.48457877	8.717042077	4	4.539183808	7.407879825	5.587779776
caiC	NZ_CP051310.1	3972701..3974254		1.779925587	-1.381869234	-0.466621101	0.605773578	0.759609949	1																	4	2.017406244	3.537068564	4.333499557	1	0.609993112	1.12674322	1.307230885	1	0.379069853	0.675964978	0.837879165	2	1.264077246	2.164082143	1.896915035	0	0	0	0	2	1.77886933	2.903088039	2.793889888
caiD	NZ_CP051310.1	3974308..3975093		0	NaN	NaN	NaN	NaN	NaN																	0	0	0	0	0	0	0	0	0	0	0	0	0	0	0	0	0	0	0	0	0	0	0	0
caiE	NZ_CP051310.1	3975191..3975787		1.744896762	-1.692737318	-0.759358111	0.625983199	NaN	1																	1	1.312834716	2.301760699	1.083374889	1	1.587821266	2.932929587	1.307230885	0	0	0	0	0	0	0	0	1	1.712245547	3.183881268	1.08963026	0	0	0	0
caiF	NZ_CP051310.1	complement(3975865..3976260)		50.4745865	-2.649178565	-1.40554509	1.40E-03	9.71E-03	1	caiF	UniProtKB	A0A2X4TLW8	caiF	enables	0006351 // transcription, DNA-templated (GO_REF:0000002 [IEA] InterPro:IPR020357)		0003677 // DNA binding (GO_REF:0000043 [IEA] UniProtKB-KW:KW-0238)	DNA-binding transcriptional activator CaiF	caiF|AHX45_05835|DSQ81_12855|F4V61_11585|GBZ58_13740|KX325_11540|NCTC7295_04610|NCTC7303_04514|NCTC7304_04498|NCTC7307_04740|NCTC8297_04911	protein	taxon:59203	20230911	UniProt			10	19.79197792	34.70078629	10.83374889	12	28.72513018	53.05936253	15.68677062	24	35.70148801	63.66361067	20.10909997	5	12.40136389	21.23095738	4.742287587	4	10.32535951	19.19976886	4.358521038	7	24.43250072	39.87347436	9.778614607
caiT	NZ_CP051310.1	3968615..3970132		0.532411224	-1.692571761	-0.759217002	0.626062112	NaN	1																	1	0.516312468	0.905237903	1.083374889	0	0	0	0	1	0.388059652	0.691995768	0.837879165	1	0.647027681	1.107702124	0.948457517	0	0	0	0	0	0	0	0
can	NZ_CP051310.1	3849596..3850258		57.77373806	1.66791678	0.738047308	0.019018787	0.074082017	1																	10	11.82145288	20.7262615	10.83374889	10	14.29757611	26.40963746	13.07230885	19	16.88147284	30.10338152	15.91970414	29	42.96146695	73.54941616	27.505268	17	26.21052799	48.73787479	18.52371441	15	31.27107397	51.03392323	20.95417416
carA	NZ_CP051310.1	complement(3979780..3980928)		18.53938118	3.907093526	1.96609579	2.65E-04	2.39E-03	1	carA	UniProtKB	A0A2X4TZC0	carA	enables	0006526 // arginine biosynthetic process (GO_REF:0000041 [IEA] UniPathway:UPA00068) /// 0008652 // cellular amino acid biosynthetic process (GO_REF:0000043 [IEA] UniProtKB-KW:KW-0028) /// 0006221 // pyrimidine nucleotide biosynthetic process (GO_REF:0000104 [IEA] UniRule:UR000101158) /// 0006221 // pyrimidine nucleotide biosynthetic process (GO_REF:0000043 [IEA] UniProtKB-KW:KW-0665) /// 0006207 …		0016874 // ligase activity (GO_REF:0000043 [IEA] UniProtKB-KW:KW-0436) /// 0004088 // carbamoyl-phosphate synthase (glutamine-hydrolyzing) activity (GO_REF:0000116 [IEA] RHEA:18633) /// 0000166 // nucleotide binding (GO_REF:0000043 [IEA] UniProtKB-KW:KW-0547) /// 0004088 // carbamoyl-phosphate synthase (glutamine-hydrolyzing) activity (GO_REF:0000003 [IEA] EC:6.3.5.5) /// 0004088 // carbamoyl-pho…	Carbamoyl-phosphate synthase small chain	carA|NCTC7307_04743	protein	taxon:59203	20230911	UniProt			4	2.728502439	4.783815969	4.333499557	2	1.650007478	3.047796281	2.614461771	3	1.538053661	2.742688188	2.513637496	13	11.11265819	19.02471168	12.32994773	15	13.34478579	24.81432268	16.34445389	6	7.217657804	11.77910917	8.381669664
carB	NZ_CP051310.1	complement(3976534..3979761)		12.71058251	7.436673475	2.894657429	1.62E-08	3.82E-07	7.12E-05																	3	0.728403648	1.277092135	3.250124667	1	0.293658394	0.542428427	1.307230885	5	0.912445093	1.627090422	4.189395827	28	8.519598689	14.58543095	26.55681048	21	6.650068905	12.36565039	22.88223545	16	6.850961434	11.1806662	22.3511191
cas1e	NZ_CP051310.1	1013989..1014909		2.320729616	1.04547406	0.064157266	0.95401795	NaN	1																	2	1.701981163	2.984041557	2.166749778	0	0	0	0	1	0.639603205	1.140553286	0.837879165	0	0	0	0	1	1.109892065	2.063818802	1.08963026	2	3.001479847	4.898370047	2.793889888
cas2e	NZ_CP051310.1	1014909..1015202		1.557994487	-3.978223167	-1.992124209	0.473790854	NaN	1																	1	2.665858251	4.67398346	1.083374889	0	0	0	0	0	0	0	0	0	0	0	0	0	0	0	0	0	0	0	0
cas5e	NZ_CP051310.1	1012614..1013360		1.250070745	-6.784448205	-2.762231483	0.300813164	NaN	1																	0	0	0	0	1	1.268981654	2.343987903	1.307230885	1	0.788587085	1.406224332	0.837879165	0	0	0	0	0	0	0	0	0	0	0	0
cas6e	NZ_CP051310.1	1013342..1013992		0.537864606	-3.977850011	-1.991988879	0.473824832	NaN	1																	0	0	0	0	0	0	0	0	1	0.904876424	1.613593819	0.837879165	0	0	0	0	0	0	0	0	0	0	0	0
cas7e	NZ_CP051310.1	1011545..1012603		3.007829489	1.6887082	0.75592006	0.468778809	NaN	1																	0	0	0	0	0	0	0	0	3	1.668766437	2.975777836	2.513637496	3	2.782402324	4.763432931	2.845372552	0	0	0	0	2	2.610352161	4.260055537	2.793889888
casA	NZ_CP051310.1	1009418..1010974		2.66073617	3.250665472	1.700735095	0.112641975	NaN	1																	0	0	0	0	1	0.608817788	1.124572231	1.307230885	1	0.378339468	0.674662541	0.837879165	4	2.523283289	4.319824855	3.793830069	3	1.969577248	3.662383655	3.268890779	0	0	0	0
casB	NZ_CP051310.1	1010971..1011531		1.664532703	-1.692578582	-0.759222816	0.626050469	NaN	1																	0	0	0	0	1	1.68971354	3.121138972	1.307230885	1	1.050043765	1.872459137	0.837879165	0	0	0	0	1	1.822122267	3.388194504	1.08963026	0	0	0	0
cbdX	NZ_CP051310.1	complement(2155372..2155461)		0	NaN	NaN	NaN	NaN	NaN																	0	0	0	0	0	0	0	0	0	0	0	0	0	0	0	0	0	0	0	0	0	0	0	0
cbiB	NZ_CP051310.1	1937517..1938476		3.264433656	-2.966583829	-1.568802551	0.148240279	NaN	1	cbiB	UniProtKB	A0A2X4TMT1	cbiB	enables	0009236 // cobalamin biosynthetic process (GO_REF:0000043 [IEA] UniProtKB-KW:KW-0169) /// 0009236 // cobalamin biosynthetic process (GO_REF:0000041 [IEA] UniPathway:UPA00148) /// 0015889 // cobalamin transport (GO_REF:0000108 [IEA] GO:0015420) /// 0009236 // cobalamin biosynthetic process (GO_REF:0000002 [IEA] InterPro:IPR004485)	0005886 // plasma membrane (GO_REF:0000104 [IEA] UniRule:UR000049446) /// 0016020 // membrane (GO_REF:0000002 [IEA] InterPro:IPR004485) /// 0005886 // plasma membrane (GO_REF:0000044 [IEA] UniProtKB-SubCell:SL-0039) /// 0016020 // membrane (GO_REF:0000043 [IEA] UniProtKB-KW:KW-0472) /// 0016020 // membrane (GO_REF:0000044 [IEA] UniProtKB-SubCell:SL-0162) /// 0005886 // plasma membrane (GO_REF:000…	0015420 // cobalamin-transporting ATPase activity (GO_REF:0000104 [IEA] UniRule:UR000049446) /// 0048472 // threonine-phosphate decarboxylase activity (GO_REF:0000002 [IEA] InterPro:IPR004485)	Cobalamin biosynthesis protein CbiB	cbiB|NCTC7307_02200	protein	taxon:59203	20230911	UniProt			2	1.632838178	2.862814869	2.166749778	2	1.9748527	3.647831174	2.614461771	3	1.840857975	3.282654925	2.513637496	0	0	0	0	2	2.1296054	3.959952327	2.179260519	0	0	0	0
cbiD	NZ_CP051310.1	1939119..1940258		3.056145762	-2.356065107	-1.236379407	0.186582905	0.365954354	1																	2	1.375021624	2.410791469	2.166749778	2	1.663033852	3.071857831	2.614461771	4	2.066928253	3.685787986	3.351516662	1	0.861568439	1.474992829	0.948457517	1	0.896675958	1.667348348	1.08963026	1	1.212439885	1.97868369	1.396944944
cbiG	NZ_CP051310.1	1942163..1943218		2.100147303	-2.166710883	-1.115506659	0.324348419	NaN	1																	0	0	0	0	2	1.795320636	3.316210158	2.614461771	3	1.67350725	2.98423175	2.513637496	1	0.930102292	1.592321804	0.948457517	1	0.968002454	1.799978331	1.08963026	0	0	0	0
cbiM	NZ_CP051310.1	1946235..1946972		3.495368322	1.921116529	0.941945031	0.416811565	NaN	1																	0	0	0	0	1	1.28445704	2.372573121	1.307230885	1	0.798204	1.423373409	0.837879165	1	1.330878076	2.278444207	0.948457517	2	2.770218406	5.151157499	2.179260519	1	1.87287462	3.056503261	1.396944944
cbpA	NZ_CP051310.1	2851032..2851952		88.76292039	-2.478230916	-1.309310621	5.56E-09	1.48E-07	2.44E-05	cbpA	UniProtKB	A0A2X4TH43	cbpA	enables	0006457 // protein folding (GO_REF:0000002 [IEA] InterPro:IPR008971)	0009295 // nucleoid (GO_REF:0000044 [IEA] UniProtKB-SubCell:SL-0187) /// 0005737 // cytoplasm (GO_REF:0000104 [IEA] UniRule:UR000067747) /// 0005737 // cytoplasm (GO_REF:0000043 [IEA] UniProtKB-KW:KW-0963)	0003681 // bent DNA binding (GO_REF:0000104 [IEA] UniRule:UR000067747) /// 0051082 // unfolded protein binding (GO_REF:0000002 [IEA] InterPro:IPR008971) /// 0003677 // DNA binding (GO_REF:0000043 [IEA] UniProtKB-KW:KW-0238)	Curved DNA-binding protein	cbpA|AHX45_19520|NCTC7307_03475	protein	taxon:59203	20230911	UniProt			61	51.91042548	91.0132675	66.08586824	46	47.34500283	87.45289068	60.13262072	77	49.24944681	87.822603	64.51669574	20	21.32873008	36.51448045	18.96915035	22	24.41762543	45.40401365	23.97186571	27	40.51997793	66.12799563	37.71751349
cbpM	NZ_CP051310.1	2851952..2852257		24.57339926	2.992288025	1.58124905	0.04885655	0.145538908	1																	2	5.122629579	8.981379982	2.166749778	1	3.097808156	5.722088116	1.307230885	1	1.925080236	3.432841752	0.837879165	6	19.25858863	32.97042794	5.690745104	3	10.02167247	18.63506977	3.268890779	3	13.55079872	22.11470006	4.190834832
ccdA	NZ_CP051312.1	74767..74985		71.89775258	65.02465693	6.022914977	7.48E-03	0.036458594	1																	0	0	0	0	0	0	0	0	0	0	0	0	11	49.33364485	84.45849348	10.43303269	8	37.34102618	69.43478053	8.717042077	6	37.86798546	61.79998374	8.381669664
ccdB	NZ_CP051312.1	74987..75292		47.74653859	57.75342799	5.851834676	9.70E-03	0.044672725	1																	0	0	0	0	0	0	0	0	0	0	0	0	7	22.4683534	38.46549926	6.639202621	5	16.70278745	31.05844962	5.448151298	10	45.16932906	73.71566688	13.96944944
ccmA_1	NZ_CP051310.1	26437..27054		0	NaN	NaN	NaN	NaN	NaN	ccmA_1	UniProtKB	A0A2X4SW90	ccmA_1	enables	0017004 // cytochrome complex assembly (GO_REF:0000043 [IEA] UniProtKB-KW:KW-0201) /// 0035351 // heme transmembrane transport (GO_REF:0000108 [IEA] GO:0015439) /// 0017004 // cytochrome complex assembly (GO_REF:0000002 [IEA] InterPro:IPR005895) /// 0055085 // transmembrane transport (GO_REF:0000108 [IEA] GO:0022857)		0005524 // ATP binding (GO_REF:0000002 [IEA] InterPro:IPR003439|InterPro:IPR017871) /// 0016887 // ATPase activity (GO_REF:0000002 [IEA] InterPro:IPR003593|InterPro:IPR017871) /// 0015439 // heme-transporting ATPase activity (GO_REF:0000003 [IEA] EC:7.6.2.5) /// 0000166 // nucleotide binding (GO_REF:0000043 [IEA] UniProtKB-KW:KW-0547) /// 0022857 // transmembrane transporter activity (GO_REF:0000…	ABC transporter domain-containing protein	ccmA_1|NCTC7307_00023	protein	taxon:59203	20230911	UniProt			0	0	0	0	0	0	0	0	0	0	0	0	0	0	0	0	0	0	0	0	0	0	0	0
ccmA_2	NZ_CP051310.1	1696308..1696925		0	NaN	NaN	NaN	NaN	NaN	ccmA_2	UniProtKB	A0A2X4T653	ccmA_2	enables	0017004 // cytochrome complex assembly (GO_REF:0000043 [IEA] UniProtKB-KW:KW-0201) /// 0035351 // heme transmembrane transport (GO_REF:0000108 [IEA] GO:0015439) /// 0017004 // cytochrome complex assembly (GO_REF:0000002 [IEA] InterPro:IPR005895) /// 0055085 // transmembrane transport (GO_REF:0000108 [IEA] GO:0022857)		0005524 // ATP binding (GO_REF:0000002 [IEA] InterPro:IPR003439|InterPro:IPR017871) /// 0016887 // ATPase activity (GO_REF:0000002 [IEA] InterPro:IPR003593|InterPro:IPR017871) /// 0015439 // heme-transporting ATPase activity (GO_REF:0000003 [IEA] EC:7.6.2.5) /// 0000166 // nucleotide binding (GO_REF:0000043 [IEA] UniProtKB-KW:KW-0547) /// 0022857 // transmembrane transporter activity (GO_REF:0000…	ABC transporter domain-containing protein	ccmA_2|NCTC7307_01909	protein	taxon:59203	20230911	UniProt			0	0	0	0	0	0	0	0	0	0	0	0	0	0	0	0	0	0	0	0	0	0	0	0
ccmB_1	NZ_CP051310.1	27051..27710		0	NaN	NaN	NaN	NaN	NaN	ccmB_1	UniProtKB	A0A2X4SW44	ccmB_1	enables	0017004 // cytochrome complex assembly (GO_REF:0000043 [IEA] UniProtKB-KW:KW-0201) /// 0015886 // heme transport (GO_REF:0000002 [IEA] InterPro:IPR003544) /// 0017004 // cytochrome complex assembly (GO_REF:0000002 [IEA] InterPro:IPR003544)	0005886 // plasma membrane (GO_REF:0000044 [IEA] UniProtKB-SubCell:SL-0037) /// 0016020 // membrane (GO_REF:0000043 [IEA] UniProtKB-KW:KW-0472) /// 0016020 // membrane (GO_REF:0000002 [IEA] InterPro:IPR003544) /// 0005886 // plasma membrane (GO_REF:0000043 [IEA] UniProtKB-KW:KW-0997) /// 0016020 // membrane (GO_REF:0000044 [IEA] UniProtKB-SubCell:SL-0162) /// 0005886 // plasma membrane (GO_REF:00…	0015232 // heme transporter activity (GO_REF:0000002 [IEA] InterPro:IPR003544)	Heme exporter protein B	ccmB_1|ccmB_2|NCTC7303_04893|NCTC7304_01803|NCTC7307_00024	protein	taxon:59203	20230911	InterPro			0	0	0	0	0	0	0	0	0	0	0	0	0	0	0	0	0	0	0	0	0	0	0	0
ccmB_2	NZ_CP051310.1	1696922..1697581		0	NaN	NaN	NaN	NaN	NaN	ccmB_2	UniProtKB	A0A2X4TLV7	ccmB_2	enables	0015886 // heme transport (GO_REF:0000002 [IEA] InterPro:IPR003544) /// 0017004 // cytochrome complex assembly (GO_REF:0000002 [IEA] InterPro:IPR003544)	0005886 // plasma membrane (GO_REF:0000044 [IEA] UniProtKB-SubCell:SL-0037) /// 0016020 // membrane (GO_REF:0000043 [IEA] UniProtKB-KW:KW-0472) /// 0016020 // membrane (GO_REF:0000002 [IEA] InterPro:IPR003544) /// 0005886 // plasma membrane (GO_REF:0000043 [IEA] UniProtKB-KW:KW-0997) /// 0016020 // membrane (GO_REF:0000044 [IEA] UniProtKB-SubCell:SL-0162) /// 0005886 // plasma membrane (GO_REF:00…	0015232 // heme transporter activity (GO_REF:0000002 [IEA] InterPro:IPR003544)	Heme exporter protein B	ccmB_2|NCTC7307_01910	protein	taxon:59203	20230911	InterPro			0	0	0	0	0	0	0	0	0	0	0	0	0	0	0	0	0	0	0	0	0	0	0	0
ccmD_1	NZ_CP051310.1	28496..28708		0	NaN	NaN	NaN	NaN	NaN																	0	0	0	0	0	0	0	0	0	0	0	0	0	0	0	0	0	0	0	0	0	0	0	0
ccmD_2	NZ_CP051310.1	1698367..1698579		0	NaN	NaN	NaN	NaN	NaN	ccmD_2	UniProtKB	A0A2X4T5D1	ccmD_2	involved_in	0015886 // heme transport (GO_REF:0000002 [IEA] InterPro:IPR007078) /// 0017004 // cytochrome complex assembly (GO_REF:0000043 [IEA] UniProtKB-KW:KW-0201) /// 0017004 // cytochrome complex assembly (GO_REF:0000002 [IEA] InterPro:IPR007078)	0005886 // plasma membrane (GO_REF:0000044 [IEA] UniProtKB-SubCell:SL-0037) /// 0016020 // membrane (GO_REF:0000002 [IEA] InterPro:IPR007078) /// 0016020 // membrane (GO_REF:0000043 [IEA] UniProtKB-KW:KW-0472) /// 0005886 // plasma membrane (GO_REF:0000043 [IEA] UniProtKB-KW:KW-0997) /// 0016020 // membrane (GO_REF:0000044 [IEA] UniProtKB-SubCell:SL-0162) /// 0005886 // plasma membrane (GO_REF:00…		Heme exporter protein D	ccmD_2|ccmD_1|NCTC7304_00117|NCTC7307_00026|NCTC7307_01913	protein	taxon:59203	20230911	InterPro			0	0	0	0	0	0	0	0	0	0	0	0	0	0	0	0	0	0	0	0	0	0	0	0
ccmE_1	NZ_CP051310.1	28705..29184		0	NaN	NaN	NaN	NaN	NaN	ccmE_1	UniProtKB	A0A2X4SW49	ccmE_1	enables	0017004 // cytochrome complex assembly (GO_REF:0000043 [IEA] UniProtKB-KW:KW-0201) /// 0017004 // cytochrome complex assembly (GO_REF:0000002 [IEA] InterPro:IPR004329|InterPro:IPR036127)	0005886 // plasma membrane (GO_REF:0000002 [IEA] InterPro:IPR036127) /// 0005886 // plasma membrane (GO_REF:0000104 [IEA] UniRule:UR000089058) /// 0005886 // plasma membrane (GO_REF:0000044 [IEA] UniProtKB-SubCell:SL-0039) /// 0016020 // membrane (GO_REF:0000043 [IEA] UniProtKB-KW:KW-0472) /// 0005886 // plasma membrane (GO_REF:0000043 [IEA] UniProtKB-KW:KW-1003)	0020037 // heme binding (GO_REF:0000002 [IEA] InterPro:IPR004329) /// 0046872 // metal ion binding (GO_REF:0000043 [IEA] UniProtKB-KW:KW-0479)	Cytochrome c-type biogenesis protein CcmE	ccmE_1|ccmE|cycJ|AHX45_22845|NCTC7307_00027	protein	taxon:59203	20230911	InterPro			0	0	0	0	0	0	0	0	0	0	0	0	0	0	0	0	0	0	0	0	0	0	0	0
ccmE_2	NZ_CP051310.1	1698576..1699055		0	NaN	NaN	NaN	NaN	NaN	ccmE_2	UniProtKB	A0A2X4T8J9	ccmE_2	enables	0017004 // cytochrome complex assembly (GO_REF:0000043 [IEA] UniProtKB-KW:KW-0201) /// 0017004 // cytochrome complex assembly (GO_REF:0000002 [IEA] InterPro:IPR004329|InterPro:IPR036127)	0005886 // plasma membrane (GO_REF:0000002 [IEA] InterPro:IPR036127) /// 0005886 // plasma membrane (GO_REF:0000104 [IEA] UniRule:UR000089058) /// 0005886 // plasma membrane (GO_REF:0000044 [IEA] UniProtKB-SubCell:SL-0039) /// 0016020 // membrane (GO_REF:0000043 [IEA] UniProtKB-KW:KW-0472) /// 0005886 // plasma membrane (GO_REF:0000043 [IEA] UniProtKB-KW:KW-1003)	0020037 // heme binding (GO_REF:0000002 [IEA] InterPro:IPR004329) /// 0046872 // metal ion binding (GO_REF:0000043 [IEA] UniProtKB-KW:KW-0479)	Cytochrome c-type biogenesis protein CcmE	ccmE_2|ccmE|ccmE_1|cycJ|NCTC7304_00118|NCTC7307_01914	protein	taxon:59203	20230911	InterPro			0	0	0	0	0	0	0	0	0	0	0	0	0	0	0	0	0	0	0	0	0	0	0	0
cdaR	NZ_CP051310.1	complement(3797121..3798278)		6.16291461	1.268749343	0.343407075	0.597581901	0.756479346	1																	3	2.030472346	3.559977039	3.250124667	1	0.818591793	1.512054373	1.307230885	6	3.052199752	5.442743918	5.027274992	8	6.785409466	11.61652383	7.587660139	3	2.648213968	4.924293049	3.268890779	1	1.19359367	1.947926949	1.396944944
cdd	NZ_CP051310.1	complement(1769919..1770803)		10.30987304	1.631853187	0.706511268	0.259841348	0.455978702	1																	1	0.885607148	1.552713149	1.083374889	3	3.213319647	5.935454113	3.921692656	5	3.328104814	5.934743368	4.189395827	3	3.329450916	5.699972287	2.845372552	7	8.085281517	15.03439528	7.627411817	4	6.247147884	10.19525156	5.587779776
cdsA	NZ_CP051310.1	complement(3783366..3784223)		30.70179841	-1.413243703	-0.499010269	0.133414465	0.290750253	1																	19	17.35604218	30.42992029	20.58412289	12	13.25775239	24.48893655	15.68677062	30	20.59701231	36.72900616	25.13637496	9	10.30267154	17.63802613	8.536117656	17	20.25358981	37.66108507	18.52371441	14	22.55307759	36.80628402	19.55722921
cdsH	NZ_CP051310.1	3488809..3489864		49.49760203	-6.595166165	-2.721409009	2.19E-11	9.02E-10	9.62E-08																	29	21.52377599	37.73710509	31.41787178	38	34.11109209	63.007993	49.67477364	48	26.776116	47.747708	40.21819994	8	7.440818335	12.73857443	7.587660139	4	3.872009817	7.199913322	4.358521038	4	5.235535869	8.544315934	5.587779776
cecR	NZ_CP051310.1	3119683..3120357		54.12158792	1.407094186	0.492718901	0.105243192	0.248714681	1	cecR	UniProtKB	A0A2X4TWD0	cecR	enables			0003677 // DNA binding (GO_REF:0000002 [IEA] InterPro:IPR001647) /// 0003677 // DNA binding (GO_REF:0000043 [IEA] UniProtKB-KW:KW-0238) /// 0003677 // DNA binding (GO_REF:0000104 [IEA] UniRule:UR000414560)	HTH tetR-type domain-containing protein	cecR|KX325_08065|NCTC7307_03722	protein	taxon:59203	20230911	InterPro			12	13.93355246	24.42935355	13.00049867	15	21.06509546	38.91019919	19.60846328	17	14.83595168	26.4557671	14.24394581	24	34.92224072	59.78637599	22.76298042	21	31.8021073	59.13528808	22.88223545	13	26.61979126	43.44309968	18.16028427
cedA	NZ_CP051310.1	complement(2650660..2650902)		74.94044853	-4.238784171	-2.08365051	7.44E-05	7.94E-04	0.326193677																	13	41.92967174	73.51425837	14.08387356	9	35.10849244	64.85033198	11.76507797	20	48.48350223	86.45675523	16.75758331	5	20.20963005	34.59859722	4.742287587	2	8.413255899	15.64425611	2.179260519	2	11.37597917	18.56542721	2.793889888
cfa	NZ_CP051310.1	2544780..2545928		121.377334	-2.243373119	-1.16566959	5.47E-09	1.47E-07	2.40E-05	cfa	UniProtKB	A0A2X4TRH3	cfa	enables	0008610 // lipid biosynthetic process (GO_REF:0000002 [IEA] InterPro:IPR003333) /// 0032259 // methylation (GO_REF:0000043 [IEA] UniProtKB-KW:KW-0489)		0008168 // methyltransferase activity (GO_REF:0000043 [IEA] UniProtKB-KW:KW-0489) /// 0008757 // S-adenosylmethionine-dependent methyltransferase activity (GO_REF:0000002 [IEA] InterPro:IPR029063) /// 0016740 // transferase activity (GO_REF:0000043 [IEA] UniProtKB-KW:KW-0808) /// 0008825 // cyclopropane-fatty-acyl-phospholipid synthase activity (GO_REF:0000003 [IEA] EC:2.1.1.79)	Cyclopropane-fatty-acyl-phospholipid synthase	cfa|AHX45_04860|DSQ81_00165|F4V61_01550|GBZ58_01480|KX325_05490|NCTC7295_03034|NCTC7307_03080|NCTC8297_03215	protein	taxon:59203	20230911	UniProt			95	64.80193293	113.6156293	102.9206145	96	79.20035892	146.2942215	125.494165	114	58.44603911	104.2221512	95.51822486	50	42.74099305	73.171968	47.42287587	50	44.48261931	82.71440892	54.48151298	27	32.47946012	53.00599128	37.71751349
cgtA	NZ_CP051310.1	582899..584071		101.2321789	-3.189217991	-1.673202713	1.76E-13	9.69E-12	7.72E-10																	75	50.11268067	87.86132591	81.25311669	78	63.03366162	116.4320538	101.964009	111	55.74362769	99.40315682	93.00458736	22	18.42125869	31.53693107	20.86606538	35	30.50074229	56.71542975	38.13705909	20	23.56660647	38.46034794	27.93889888
chaA	NZ_CP051310.1	complement(2178206..2179306)		10.01692463	-1.090635509	-0.125169032	0.792773518	0.888701418	1	chaA	UniProtKB	A0A2X4TC27	chaA	involved_in	0055085 // transmembrane transport (GO_REF:0000002 [IEA] InterPro:IPR004837)	0016020 // membrane (GO_REF:0000002 [IEA] InterPro:IPR004837) /// 0016020 // membrane (GO_REF:0000043 [IEA] UniProtKB-KW:KW-0472) /// 0016020 // membrane (GO_REF:0000044 [IEA] UniProtKB-SubCell:SL-0162)		Sodium/calcium exchanger membrane region domain-containing protein	chaA|NCTC7307_02638	protein	taxon:59203	20230911	InterPro			8	5.694912448	9.984749408	8.666999113	8	6.887769634	12.72268093	10.45784708	5	2.675179619	4.770434042	4.189395827	10	8.920872119	15.27240531	9.484575173	5	4.642191606	8.632048669	5.448151298	3	3.766162042	6.146319909	4.190834832
chaB	NZ_CP051310.1	2179577..2179807		102.3144467	-2.379139768	-1.250440029	8.42E-04	6.29E-03	1																	20	67.85821001	118.9741244	21.66749778	11	45.13949028	83.37899826	14.37953974	23	58.65244458	104.5902175	19.2712208	10	42.51896192	72.79185388	9.484575173	5	22.12577038	41.14236184	5.448151298	6	35.90081739	58.58959498	8.381669664
chbA	NZ_CP051310.1	complement(2656667..2657014)		9.783266441	2.392605024	1.258582254	0.274714315	NaN	1																	0	0	0	0	0	0	0	0	2	3.385485932	6.037066529	1.675758331	0	0	0	0	3	8.812160274	16.38600963	3.268890779	2	7.943571663	12.96378969	2.793889888
chbB	NZ_CP051310.1	complement(2658506..2658826)		15.38902913	-1.278347057	-0.354279565	0.591828247	0.753960617	1	chbB	UniProtKB	A0A2X4TDL1	chbB	enables	0009401 // phosphoenolpyruvate-dependent sugar phosphotransferase system (GO_REF:0000002 [IEA] InterPro:IPR013012|InterPro:IPR036095)		0008982 // protein-N(PI)-phosphohistidine-sugar phosphotransferase activity (GO_REF:0000002 [IEA] InterPro:IPR013012|InterPro:IPR036095) /// 0016740 // transferase activity (GO_REF:0000043 [IEA] UniProtKB-KW:KW-0808)	PTS EIIB type-3 domain-containing protein	chbB|NCTC7307_03211	protein	taxon:59203	20230911	InterPro			5	12.20813591	21.40422332	5.416874446	2	5.906101532	10.90940164	2.614461771	4	7.340492861	13.08971434	3.351516662	5	15.29887882	26.19146144	4.742287587	1	3.184456672	5.92142404	1.08963026	2	8.611722551	14.05420191	2.793889888
chbC	NZ_CP051310.1	complement(2657065..2658423)		6.052624536	-2.343716052	-1.228797794	0.052424309	0.153007561	1																	7	4.037039205	7.078041178	7.583624224	5	3.487598587	6.442085958	6.536154426	6	2.600770649	4.637746473	5.027274992	4	2.890913967	4.94920331	3.793830069	2	1.504357015	2.797317317	2.179260519	1	1.017057741	1.659822963	1.396944944
chbG	NZ_CP051310.1	complement(2653563..2654321)		5.193750392	-2.636160521	-1.398438221	0.129330512	0.284842494	1	chbG	UniProtKB	A0A2X4TRS9	chbG	enables	0006032 // chitin catabolic process (GO_REF:0000041 [IEA] UniPathway:UPA00349) /// 0000272 // polysaccharide catabolic process (GO_REF:0000043 [IEA] UniProtKB-KW:KW-0624) /// 0000272 // polysaccharide catabolic process (GO_REF:0000002 [IEA] InterPro:IPR022948) /// 0000272 // polysaccharide catabolic process (GO_REF:0000104 [IEA] UniRule:UR000039405) /// 0005975 // carbohydrate metabolic process (…	0005737 // cytoplasm (GO_REF:0000044 [IEA] UniProtKB-SubCell:SL-0086) /// 0005737 // cytoplasm (GO_REF:0000043 [IEA] UniProtKB-KW:KW-0963) /// 0005737 // cytoplasm (GO_REF:0000104 [IEA] UniRule:UR000039405)	0016740 // transferase activity (GO_REF:0000043 [IEA] UniProtKB-KW:KW-0808) /// 0046872 // metal ion binding (GO_REF:0000043 [IEA] UniProtKB-KW:KW-0479) /// 0016811 // hydrolase activity, acting on carbon-nitrogen (but not peptide) bonds, in linear amides (GO_REF:0000104 [IEA] UniRule:UR000039405) /// 0036311 // chitin disaccharide deacetylase activity (GO_REF:0000104 [IEA] UniRule:UR000039405) /…	Chitooligosaccharide deacetylase	chbG|AHX45_04365|NCTC7295_03158|NCTC7307_03206	protein	taxon:59203	20230911	UniProt			3	3.097874805	5.43142742	3.250124667	2	2.497837407	4.613857611	2.614461771	4	3.104477218	5.535966146	3.351516662	2	2.588110725	4.430808497	1.896915035	0	0	0	0	1	1.821055954	2.971935977	1.396944944
chbR	NZ_CP051310.1	complement(2655814..2656656)		8.137985156	-2.523206731	-1.335258414	0.074254478	0.194626224	1																	3	2.789189771	4.89021757	3.250124667	7	7.871299017	14.53939827	9.150616197	4	2.795134292	4.984339626	3.351516662	3	3.495331033	5.983956672	2.845372552	1	1.212586704	2.254777126	1.08963026	1	1.639598422	2.675800008	1.396944944
cheA	NZ_CP051310.1	2030023..2032038		15.8744451	-1.243886025	-0.3148543	0.341395662	0.544292308	1																	30	11.66312985	20.44867764	32.50124667	17	7.993451404	14.76503094	22.22292505	19	5.551793894	9.90007041	15.91970414	15	7.307946579	12.51109989	14.22686276	23	11.66212481	21.68545322	25.06149597	12	8.227270651	13.42678218	16.76333933
cheB	NZ_CP051310.1	2035484..2036533		11.05032533	1.582959929	0.662624735	0.215023884	0.40307511	1	cheB	UniProtKB	A0A2X4T8X1	cheB	enables	0007165 // signal transduction (GO_REF:0000104 [IEA] UniRule:UR000076362) /// 0000160 // phosphorelay signal transduction system (GO_REF:0000104 [IEA] UniRule:UR000076362) /// 0000160 // phosphorelay signal transduction system (GO_REF:0000002 [IEA] InterPro:IPR000673|InterPro:IPR001789|InterPro:IPR008248) /// 0006935 // chemotaxis (GO_REF:0000104 [IEA] UniRule:UR000076362) /// 0006935 // chemotax…	0005737 // cytoplasm (GO_REF:0000002 [IEA] InterPro:IPR000673|InterPro:IPR008248) /// 0005737 // cytoplasm (GO_REF:0000104 [IEA] UniRule:UR000076362) /// 0005737 // cytoplasm (GO_REF:0000044 [IEA] UniProtKB-SubCell:SL-0086) /// 0005737 // cytoplasm (GO_REF:0000043 [IEA] UniProtKB-KW:KW-0963)	0008984 // protein-glutamate methylesterase activity (GO_REF:0000116 [IEA] RHEA:23236) /// 0008984 // protein-glutamate methylesterase activity (GO_REF:0000104 [IEA] UniRule:UR000076362) /// 0050568 // protein-glutamine glutaminase activity (GO_REF:0000116 [IEA] RHEA:16441) /// 0050568 // protein-glutamine glutaminase activity (GO_REF:0000003 [IEA] EC:3.5.1.44) /// 0050568 // protein-glutamine gl…	Protein-glutamate methylesterase/protein-glutamine glutaminase	cheB|NCTC7307_02455	protein	taxon:59203	20230911	InterPro			3	2.23932093	3.926146106	3.250124667	3	2.708369417	5.002739895	3.921692656	6	3.366140298	6.002569006	5.027274992	7	6.547920135	11.2099455	6.639202621	5	4.867669485	9.051319605	5.448151298	6	7.898179825	12.88971089	8.381669664
cheR	NZ_CP051310.1	2034621..2035487		16.11729103	2.981735008	1.576152049	0.015949828	0.06569455	1	cheR	UniProtKB	A0A2X4TNY4	cheR	enables	0032259 // methylation (GO_REF:0000043 [IEA] UniProtKB-KW:KW-0489)		0008983 // protein-glutamate O-methyltransferase activity (GO_REF:0000003 [IEA] EC:2.1.1.80) /// 0008757 // S-adenosylmethionine-dependent methyltransferase activity (GO_REF:0000002 [IEA] InterPro:IPR000780|InterPro:IPR029063) /// 0008168 // methyltransferase activity (GO_REF:0000043 [IEA] UniProtKB-KW:KW-0489) /// 0016740 // transferase activity (GO_REF:0000043 [IEA] UniProtKB-KW:KW-0808)	Chemotaxis protein methyltransferase	cheR|AHX45_01750|DSQ81_06155|F4V61_04075|GBZ58_16445|KX325_03000|NCTC7295_02311|NCTC7304_02336|NCTC7307_02454|NCTC8297_02565	protein	taxon:59203	20230911	UniProt			1	0.903993455	1.584949409	1.083374889	0	0	0	0	7	4.756080582	8.481138446	5.865154158	6	6.797148929	11.63662162	5.690745104	12	14.14824348	26.3083338	13.07556312	4	6.376846456	10.40691768	5.587779776
cheW	NZ_CP051310.1	2032059..2032562		52.82533775	1.104227778	0.1430378	0.694882849	0.828640944	1																	16	24.88134367	43.62384563	17.33399823	9	16.92730885	31.26712435	11.76507797	14	16.363182	29.17915489	11.73030832	10	19.48785754	33.36293303	9.484575173	13	26.36654304	49.02798119	14.16519337	17	46.62120036	76.08509903	23.74806405
cheY	NZ_CP051310.1	2036551..2036940		25.81420505	2.545516102	1.347958192	0.069704814	0.18690099	1																	3	6.028940967	10.57039336	3.250124667	3	7.291763814	13.4689151	3.921692656	0	0	0	0	2	5.036861642	8.623034998	1.896915035	7	18.3473696	34.11651236	7.627411817	6	21.2643303	34.70306779	8.381669664
cheZ	NZ_CP051310.1	2036951..2037595		18.62562701	3.065283302	1.616020418	0.0227452	0.085053263	1																	1	1.215135389	2.130466879	1.083374889	4	5.878631292	10.85866024	5.228923541	1	0.913293879	1.628603994	0.837879165	3	4.568316373	7.820892208	2.845372552	8	12.67858098	23.57553013	8.717042077	7	15.00041905	24.48045868	9.778614607
chiP	NZ_CP051310.1	complement(3253917..3255323)		8.194560413	1.066887152	0.093407586	0.845897094	0.924142295	1																	6	3.342270045	5.859919562	6.500249335	6	4.042342413	7.466775963	7.843385311	6	2.512044998	4.479529109	5.027274992	8	5.584580073	9.560721107	7.587660139	4	2.906071334	5.403772898	4.358521038	6	5.894164049	9.619187235	8.381669664
chiQ	NZ_CP051310.1	complement(3253535..3253867)		8.457047091	1.359363614	0.442931412	0.674147863	NaN	1																	1	2.353640618	4.126579992	1.083374889	0	0	0	0	2	3.537985298	6.309006463	1.675758331	1	2.949513574	5.049524999	0.948457517	0	0	0	0	3	12.45208531	20.32161628	4.190834832
cho	NZ_CP051310.1	2660635..2661516		28.12011698	-1.410094087	-0.495791428	0.1116374	0.258163776	1	cho	UniProtKB	A0A2X4TCV7	cho	enables	0006289 // nucleotide-excision repair (GO_REF:0000002 [IEA] InterPro:IPR047296)		0016787 // hydrolase activity (GO_REF:0000043 [IEA] UniProtKB-KW:KW-0378)	GIY-YIG domain-containing protein	cho|NCTC7295_03167|NCTC7303_01277|NCTC7304_03088|NCTC7307_03214	protein	taxon:59203	20230911	UniProt			20	17.77238834	31.15988973	21.66749778	13	13.97174699	25.80778517	16.99400151	23	15.36135453	27.39267602	19.2712208	16	17.81746976	30.50325306	15.17532028	15	17.38453387	32.32614145	16.34445389	6	9.40259503	15.34489392	8.381669664
cigR	NZ_CP051310.1	83798..84277		46.15121987	-1.692769551	-0.759385582	0.035101824	0.113988555	1																	16	26.12541085	45.80503791	17.33399823	11	21.7233797	40.12614291	14.37953974	24	29.4537276	52.52247881	20.10909997	14	28.64715059	49.04351155	13.27840524	9	19.1664486	35.63957094	9.806672336	5	14.39772364	23.49686882	6.98472472
cirA	NZ_CP051310.1	1751426..1753417		3.042606878	-1.031063765	-0.044133557	0.944034027	0.958323453	1	cirA	UniProtKB	A0A2X4T5P3	cirA	involved_in	0006811 // ion transport (GO_REF:0000117 [IEA] ARBA:ARBA00028454)	0016020 // membrane (GO_REF:0000043 [IEA] UniProtKB-KW:KW-0472) /// 0009279 // cell outer membrane (GO_REF:0000044 [IEA] UniProtKB-SubCell:SL-0040) /// 0016020 // membrane (GO_REF:0000044 [IEA] UniProtKB-SubCell:SL-0162) /// 0009279 // cell outer membrane (GO_REF:0000043 [IEA] UniProtKB-KW:KW-0998)		Catecholate siderophore receptor CirA	cirA|AHX45_16570|NCTC7307_01987	protein	taxon:59203	20230911	UniProt			4	1.573819931	2.759339633	4.333499557	3	1.427604361	2.636986391	3.921692656	4	1.182880627	2.109336498	3.351516662	7	3.451463927	5.908856814	6.639202621	1	0.513157928	0.95420538	1.08963026	2	1.387732399	2.26475844	2.793889888
citC_1	NZ_CP051310.1	3317214..3318290		0.520424582	3.420299649	1.774122724	0.488208433	NaN	1																	0	0	0	0	0	0	0	0	0	0	0	0	1	0.911966593	1.561273746	0.948457517	0	0	0	0	0	0	0	0
citC_2	NZ_CP051310.1	complement(3986949..3987992)		0.774138159	-1.692571761	-0.759217002	0.626062112	NaN	1																	1	0.750730197	1.316236722	1.083374889	0	0	0	0	1	0.564247655	1.006177755	0.837879165	1	0.940793123	1.610624353	0.948457517	0	0	0	0	0	0	0	0
citD_1	NZ_CP051310.1	3318287..3318583		0	NaN	NaN	NaN	NaN	NaN																	0	0	0	0	0	0	0	0	0	0	0	0	0	0	0	0	0	0	0	0	0	0	0	0
citD_2	NZ_CP051310.1	complement(3986626..3986919)		0	NaN	NaN	NaN	NaN	NaN																	0	0	0	0	0	0	0	0	0	0	0	0	0	0	0	0	0	0	0	0	0	0	0	0
citE_1	NZ_CP051310.1	3318580..3319488		0	NaN	NaN	NaN	NaN	NaN																	0	0	0	0	0	0	0	0	0	0	0	0	0	0	0	0	0	0	0	0	0	0	0	0
citE_2	NZ_CP051310.1	complement(3985760..3986629)		0.670865503	1.007466634	0.010732059	0.995084623	NaN	1																	0	0	0	0	1	1.089573903	2.01259651	1.307230885	0	0	0	0	1	1.128951747	1.932749224	0.948457517	0	0	0	0	0	0	0	0
citF_1	NZ_CP051310.1	3319498..3321027		0.414112662	1.007573063	0.010884458	0.995014824	NaN	1	citF_1	UniProtKB	A0A2X4U1P6	citF_1	enables	0006084 // acetyl-CoA metabolic process (GO_REF:0000002 [IEA] InterPro:IPR006472)	0009346 // citrate lyase complex (GO_REF:0000002 [IEA] InterPro:IPR006472) /// 0005737 // cytoplasm (GO_REF:0000002 [IEA] InterPro:IPR006472)	0016829 // lyase activity (GO_REF:0000043 [IEA] UniProtKB-KW:KW-0456) /// 0008814 // citrate CoA-transferase activity (GO_REF:0000002 [IEA] InterPro:IPR006472) /// 0008815 // citrate (pro-3S)-lyase activity (GO_REF:0000003 [IEA] EC:4.1.3.6)	Citrate lyase subunit alpha	citF_1|NCTC7307_03954	protein	taxon:59203	20230911	InterPro			1	0.512262958	0.898137998	1.083374889	0	0	0	0	0	0	0	0	0	0	0	0	1	0.668111498	1.242337985	1.08963026	0	0	0	0
citF_2	NZ_CP051310.1	complement(3984229..3985749)		0.833126065	1.03413606	0.048426012	0.970862402	NaN	1	citF_2	UniProtKB	A0A2X4TH11	citF_2	enables	0006084 // acetyl-CoA metabolic process (GO_REF:0000002 [IEA] InterPro:IPR006472)	0009346 // citrate lyase complex (GO_REF:0000002 [IEA] InterPro:IPR006472) /// 0005737 // cytoplasm (GO_REF:0000002 [IEA] InterPro:IPR006472)	0016829 // lyase activity (GO_REF:0000043 [IEA] UniProtKB-KW:KW-0456) /// 0008814 // citrate CoA-transferase activity (GO_REF:0000002 [IEA] InterPro:IPR006472) /// 0008815 // citrate (pro-3S)-lyase activity (GO_REF:0000003 [IEA] EC:4.1.3.6)	Citrate lyase subunit alpha	citF_2|NCTC7307_03955	protein	taxon:59203	20230911	InterPro			1	0.5152941	0.903452424	1.083374889	1	0.623227676	1.151189325	1.307230885	0	0	0	0	0	0	0	0	2	1.344129641	2.499378195	2.179260519	0	0	0	0
citG_1	NZ_CP051310.1	3321554..3322450		0.624857609	3.420299649	1.774122724	0.488208433	NaN	1																	0	0	0	0	0	0	0	0	0	0	0	0	1	1.094969922	1.874572826	0.948457517	0	0	0	0	0	0	0	0
citG_2	NZ_CP051310.1	complement(3982792..3983700)		0.8271725	3.420730233	1.774304334	0.488157381	NaN	1																	0	0	0	0	0	0	0	0	0	0	0	0	0	0	0	0	0	0	0	0	1	1.520551672	2.481517499	1.396944944
citS	NZ_CP051310.1	3988237..3989577		1.308416795	8.553876784	3.096578426	0.191216437	NaN	1																	0	0	0	0	0	0	0	0	0	0	0	0	2	1.464859091	2.507817785	1.896915035	1	0.762274863	1.4174326	1.08963026	0	0	0	0
citT	NZ_CP051310.1	3322488..3323951		3.654758313	3.695588704	1.885804203	0.074136846	0.194626224	1																	1	0.53535678	0.938627826	1.083374889	0	0	0	0	1	0.402373328	0.717520202	0.837879165	1	0.670893457	1.14855999	0.948457517	4	2.792925114	5.193380101	4.358521038	3	2.832339077	4.62233485	4.190834832
citX_1	NZ_CP051310.1	3321031..3321582		0	NaN	NaN	NaN	NaN	NaN																	0	0	0	0	0	0	0	0	0	0	0	0	0	0	0	0	0	0	0	0	0	0	0	0
citX_2	NZ_CP051310.1	complement(3983678..3984229)		0	NaN	NaN	NaN	NaN	NaN																	0	0	0	0	0	0	0	0	0	0	0	0	0	0	0	0	0	0	0	0	0	0	0	0
clcA	NZ_CP051310.1	complement(3804268..3805689)		9.476607561	-1.111055135	-0.151930411	0.723147804	0.83564035	1	clcA	UniProtKB	A0A2X4U3B1	clcA	enables	0055085 // transmembrane transport (GO_REF:0000002 [IEA] InterPro:IPR001807) /// 0006821 // chloride transport (GO_REF:0000002 [IEA] InterPro:IPR001807|InterPro:IPR023861) /// 0006821 // chloride transport (GO_REF:0000104 [IEA] UniRule:UR000100698) /// 1902476 // chloride transmembrane transport (GO_REF:0000108 [IEA] GO:0015108) /// 1902476 // chloride transmembrane transport (GO_REF:0000108 [IEA…	0005886 // plasma membrane (GO_REF:0000044 [IEA] UniProtKB-SubCell:SL-0039) /// 0005886 // plasma membrane (GO_REF:0000104 [IEA] UniRule:UR000100698) /// 0016020 // membrane (GO_REF:0000043 [IEA] UniProtKB-KW:KW-0472) /// 0005886 // plasma membrane (GO_REF:0000002 [IEA] InterPro:IPR023861) /// 0005886 // plasma membrane (GO_REF:0000043 [IEA] UniProtKB-KW:KW-0997) /// 0016020 // membrane (GO_REF:0…	0005247 // voltage-gated chloride channel activity (GO_REF:0000002 [IEA] InterPro:IPR001807) /// 0015108 // chloride transmembrane transporter activity (GO_REF:0000002 [IEA] InterPro:IPR023861) /// 0015297 // antiporter activity (GO_REF:0000104 [IEA] UniRule:UR000100698) /// 0015297 // antiporter activity (GO_REF:0000043 [IEA] UniProtKB-KW:KW-0050)	H(+)/Cl(-) exchange transporter ClcA	clcA|eriC|GBZ58_18565|NCTC7304_04336|NCTC7307_04555	protein	taxon:59203	20230911	InterPro			9	4.960521048	8.697159096	9.750374002	4	2.66646778	4.925341669	5.228923541	12	4.971093267	8.864553385	10.05454998	9	6.216379875	10.64235332	8.536117656	5	3.594270716	6.683463843	5.448151298	7	6.803987543	11.10400552	9.778614607
clcB	NZ_CP051310.1	2481756..2483045		2.148049883	-1.166352085	-0.222003359	0.811762836	NaN	1	clcB	UniProtKB	A0A2X4TCZ7	clcB	enables	0055085 // transmembrane transport (GO_REF:0000002 [IEA] InterPro:IPR001807) /// 0006821 // chloride transport (GO_REF:0000104 [IEA] UniRule:UR000068681) /// 1902476 // chloride transmembrane transport (GO_REF:0000108 [IEA] GO:0005254) /// 0034220 // ion transmembrane transport (GO_REF:0000043 [IEA] UniProtKB-KW:KW-0407) /// 0006821 // chloride transport (GO_REF:0000002 [IEA] InterPro:IPR001807|I…	0034702 // ion channel complex (GO_REF:0000043 [IEA] UniProtKB-KW:KW-0851) /// 0005886 // plasma membrane (GO_REF:0000044 [IEA] UniProtKB-SubCell:SL-0037) /// 0005886 // plasma membrane (GO_REF:0000104 [IEA] UniRule:UR000068681) /// 0034707 // chloride channel complex (GO_REF:0000043 [IEA] UniProtKB-KW:KW-0869) /// 0005886 // plasma membrane (GO_REF:0000044 [IEA] UniProtKB-SubCell:SL-0039) /// 00…	0005247 // voltage-gated chloride channel activity (GO_REF:0000002 [IEA] InterPro:IPR001807) /// 0005247 // voltage-gated chloride channel activity (GO_REF:0000104 [IEA] UniRule:UR000068681) /// 0005254 // chloride channel activity (GO_REF:0000043 [IEA] UniProtKB-KW:KW-0869)	Voltage-gated ClC-type chloride channel ClcB	clcB|NCTC7307_03004	protein	taxon:59203	20230911	InterPro			1	0.607567694	1.06523344	1.083374889	2	1.469657823	2.71466506	2.614461771	2	0.913293879	1.628603994	1.675758331	0	0	0	0	2	1.584822623	2.946941267	2.179260519	2	2.142917007	3.497208382	2.793889888
clpA	NZ_CP051310.1	complement(3024952..3027228)		122.6253944	-1.061622894	-0.086271388	0.701468972	0.831999914	1																	137	47.1565387	82.67839517	148.4223598	153	63.69485387	117.6533691	200.0063254	207	53.55223201	95.49541601	173.4409872	159	68.58493422	117.4164252	150.8047453	160	71.82858791	133.5636094	174.3408415	118	71.62820087	116.8961484	164.8395034
clpB	NZ_CP051310.1	1284669..1287242		121.4638654	1.762189055	0.817368711	3.27E-04	2.89E-03	1																	95	28.92673696	50.71653381	102.9206145	80	29.46167198	54.419859	104.5784708	122	27.92039447	49.78820835	102.2212582	168	64.10551181	109.7477182	159.3408629	187	74.26316265	138.0906453	203.7608585	133	71.41807903	116.5532327	185.7936775
clpP	NZ_CP051310.1	complement(3501131..3501754)		185.2981547	1.392738247	0.477924142	0.018871975	0.073883303	1	clpP	UniProtKB	A0A2X4TIN0	clpP	enables	0006508 // proteolysis (GO_REF:0000043 [IEA] UniProtKB-KW:KW-0645) /// 0006508 // proteolysis (GO_REF:0000104 [IEA] UniRule:UR000089051) /// 0006508 // proteolysis (GO_REF:0000002 [IEA] InterPro:IPR001907)	0005737 // cytoplasm (GO_REF:0000044 [IEA] UniProtKB-SubCell:SL-0086) /// 0005737 // cytoplasm (GO_REF:0000043 [IEA] UniProtKB-KW:KW-0963) /// 0005737 // cytoplasm (GO_REF:0000104 [IEA] UniRule:UR000089051)	0008233 // peptidase activity (GO_REF:0000043 [IEA] UniProtKB-KW:KW-0645) /// 0004252 // serine-type endopeptidase activity (GO_REF:0000003 [IEA] EC:3.4.21.92) /// 0004176 // ATP-dependent peptidase activity (GO_REF:0000002 [IEA] InterPro:IPR001907) /// 0008236 // serine-type peptidase activity (GO_REF:0000043 [IEA] UniProtKB-KW:KW-0720) /// 0004252 // serine-type endopeptidase activity (GO_REF:0…	ATP-dependent Clp protease proteolytic subunit	clpP|clpP_2|AHX45_07725|DSQ81_04325|F4V61_06720|GBZ58_05065|KX325_09845|NCTC7295_04147|NCTC7303_00371|NCTC7307_04144|NCTC8297_04428	protein	taxon:59203	20230911	InterPro			49	61.54543903	107.9060989	53.08536957	38	57.72646353	106.6289112	49.67477364	55	51.9216352	92.58770302	46.0833541	80	125.9215411	215.575875	75.87660139	69	113.032902	210.1820851	75.18448791	36	79.74123862	130.1365042	50.29001798
clpS	NZ_CP051310.1	complement(3027259..3027579)		251.5345173	2.351985185	1.233878973	4.35E-06	6.37E-05	0.019097416	clpS	UniProtKB	A0A2X4THR5	clpS	enables	0006508 // proteolysis (GO_REF:0000002 [IEA] InterPro:IPR022935) /// 0006508 // proteolysis (GO_REF:0000043 [IEA] UniProtKB-KW:KW-0645) /// 0030163 // protein catabolic process (GO_REF:0000002 [IEA] InterPro:IPR003769) /// 0006508 // proteolysis (GO_REF:0000104 [IEA] UniRule:UR000036476)		0008233 // peptidase activity (GO_REF:0000043 [IEA] UniProtKB-KW:KW-0645)	ATP-dependent Clp protease adapter protein ClpS	clpS|AHX45_09685|DSQ81_23055|F4V61_16335|GBZ58_14515|KX325_07665|NCTC7295_03621|NCTC7303_00878|NCTC7307_03629|NCTC8297_03804	protein	taxon:59203	20230911	UniProt			14	34.18278056	59.9318253	15.16724845	17	50.20186302	92.72991395	22.22292505	26	47.7132036	85.08314324	21.7848583	36	110.1519275	188.5785224	34.14447062	41	130.5627236	242.7783857	44.67484064	46	198.0696187	323.2466439	64.25946742
clpX	NZ_CP051310.1	complement(3499608..3500879)		137.968413	1.154096432	0.206763775	0.206823747	0.390772172	1	clpX	UniProtKB	A0A2X4TXP7	clpX	enables	0006508 // proteolysis (GO_REF:0000043 [IEA] UniProtKB-KW:KW-0645) /// 0006457 // protein folding (GO_REF:0000104 [IEA] UniRule:UR001280037) /// 0006457 // protein folding (GO_REF:0000002 [IEA] InterPro:IPR004487) /// 0006457 // protein folding (GO_REF:0000104 [IEA] UniRule:UR000001454)		0008233 // peptidase activity (GO_REF:0000043 [IEA] UniProtKB-KW:KW-0645) /// 0016887 // ATPase activity (GO_REF:0000002 [IEA] InterPro:IPR003593|InterPro:IPR003959) /// 0005524 // ATP binding (GO_REF:0000002 [IEA] InterPro:IPR003959|InterPro:IPR004487) /// 0046983 // protein dimerization activity (GO_REF:0000002 [IEA] InterPro:IPR010603) /// 0046983 // protein dimerization activity (GO_REF:00001…	ATP-dependent Clp protease ATP-binding subunit ClpX	clpX|AHX45_07730|DSQ81_04335|F4V61_06715|GBZ58_05060|NCTC7295_04146|NCTC7304_04062|NCTC7307_04143|NCTC8297_04427|T044_08595	protein	taxon:59203	20230911	UniProt			82	50.52555873	88.58521482	88.83674091	66	49.18501063	90.85164433	86.27723842	110	50.94198171	90.84076523	92.16670819	114	88.02628483	150.699739	108.124157	99	79.55884322	147.9378417	107.8733957	65	70.63034238	115.2676584	90.80142135
cls	NZ_CP051310.1	complement(2214236..2215696)		9.416855095	1.797671517	0.846129426	0.131929253	0.28865372	1																	4	2.1458243	3.762220773	4.333499557	4	2.595288969	4.793864376	5.228923541	5	2.015997783	3.594967749	4.189395827	16	10.75633698	18.41469486	15.17532028	4	2.798660073	5.204044126	4.358521038	3	2.838154968	4.631826297	4.190834832
clsB	NZ_CP051310.1	3126686..3127927		8.675934297	-2.638966406	-1.399972985	0.012852434	0.055707294	1																	9	5.679437142	9.957616936	9.750374002	3	2.28968429	4.229369477	3.921692656	14	6.640131827	11.84081648	11.73030832	4	3.163246442	5.415432608	3.793830069	1	0.823035903	1.530416358	1.08963026	4	4.451470111	7.264732388	5.587779776
cmk	NZ_CP051310.1	complement(2984412..2985095)		55.24202673	4.00234506	2.000845554	3.15E-06	4.82E-05	0.013830932																	5	5.729256766	10.04496445	5.416874446	4	5.543446175	10.2395261	5.228923541	7	6.028540738	10.75021496	5.865154158	28	40.20652714	68.83299867	26.55681048	23	34.37257838	63.91502002	25.06149597	10	20.20733142	32.9780615	13.96944944
cmoA	NZ_CP051310.1	complement(2049402..2050145)		11.66941908	1.698268475	0.764064549	0.234748024	0.425248182	1	cmoA	UniProtKB	A0A2X4TPE4	cmoA	enables	0002098 // tRNA wobble uridine modification (GO_REF:0000002 [IEA] InterPro:IPR005271) /// 0032259 // methylation (GO_REF:0000043 [IEA] UniProtKB-KW:KW-0489)		1904047 // S-adenosyl-L-methionine binding (GO_REF:0000104 [IEA] UniRule:UR000079201) /// 0008168 // methyltransferase activity (GO_REF:0000043 [IEA] UniProtKB-KW:KW-0489) /// 0008757 // S-adenosylmethionine-dependent methyltransferase activity (GO_REF:0000002 [IEA] InterPro:IPR029063) /// 0016740 // transferase activity (GO_REF:0000043 [IEA] UniProtKB-KW:KW-0808) /// 0016743 // carboxyl- or carb…	Carboxy-S-adenosyl-L-methionine synthase	cmoA|DSQ81_06080|F4V61_04005|GBZ58_16375|KX325_03070|NCTC7304_02353|NCTC7307_02472	protein	taxon:59203	20230911	UniProt			2	2.106887972	3.69395467	2.166749778	3	3.822295548	7.060318401	3.921692656	3	2.375300613	4.235683775	2.513637496	2	2.640290377	4.520139314	1.896915035	6	8.243633804	15.32884772	6.537781558	5	9.288853961	15.15927021	6.98472472
cmoB	NZ_CP051310.1	complement(2048434..2049405)		5.504697707	-1.231953155	-0.300947398	0.673271504	0.813888162	1	cmoB	UniProtKB	A0A2X4T8M2	cmoB	enables	0002098 // tRNA wobble uridine modification (GO_REF:0000002 [IEA] InterPro:IPR010017) /// 0008033 // tRNA processing (GO_REF:0000043 [IEA] UniProtKB-KW:KW-0819) /// 0032259 // methylation (GO_REF:0000043 [IEA] UniProtKB-KW:KW-0489) /// 0006400 // tRNA modification (GO_REF:0000104 [IEA] UniRule:UR000001282)		0008168 // methyltransferase activity (GO_REF:0000043 [IEA] UniProtKB-KW:KW-0489) /// 0008757 // S-adenosylmethionine-dependent methyltransferase activity (GO_REF:0000002 [IEA] InterPro:IPR029063) /// 0016740 // transferase activity (GO_REF:0000043 [IEA] UniProtKB-KW:KW-0808) /// 0016765 // transferase activity, transferring alkyl or aryl (other than methyl) groups (GO_REF:0000104 [IEA] UniRule:U…	tRNA U34 carboxymethyltransferase	cmoB|DSQ81_06085|F4V61_04010|GBZ58_16380|KX325_03065|NCTC7303_01980|NCTC7304_02352|NCTC7307_02471	protein	taxon:59203	20230911	UniProt			1	0.806339841	1.413735738	1.083374889	2	1.950471802	3.602796221	2.614461771	8	4.848350223	8.645675524	6.703033323	1	1.010481502	1.729929861	0.948457517	4	4.20662795	7.822128053	4.358521038	3	4.265992189	6.962035205	4.190834832
cmoM	NZ_CP051310.1	complement(2971880..2972683)		9.534391005	1.269469877	0.344226162	0.57685634	0.742828747	1																	1	0.974828763	1.709143206	1.083374889	2	2.358033074	4.355619312	2.614461771	7	5.128758538	9.145705265	5.865154158	4	4.886507563	8.365630969	3.793830069	5	6.357031043	11.82075322	5.448151298	3	5.157393542	8.41678883	4.190834832
cnoX	NZ_CP051310.1	3439969..3440823		33.86765631	1.74769113	0.80545024	0.028290543	0.098840685	1																	5	4.583405413	8.035971563	5.416874446	9	9.978203114	18.43114698	11.76507797	14	9.645665181	17.20034394	11.73030832	22	25.27267421	43.26645631	20.86606538	12	14.34681532	26.67757357	13.07556312	12	19.39903817	31.65893904	16.76333933
coaA	NZ_CP051310.1	4527840..4528790		6.958845929	-1.725983478	-0.787418655	0.206929922	0.390772172	1	coaA	UniProtKB	A0A2X4TYV6	coaA	enables	0015937 // coenzyme A biosynthetic process (GO_REF:0000002 [IEA] InterPro:IPR004566) /// 0015937 // coenzyme A biosynthetic process (GO_REF:0000043 [IEA] UniProtKB-KW:KW-0173) /// 0015937 // coenzyme A biosynthetic process (GO_REF:0000104 [IEA] UniRule:UR000081060) /// 0016310 // phosphorylation (GO_REF:0000043 [IEA] UniProtKB-KW:KW-0418) /// 0015937 // coenzyme A biosynthetic process (GO_REF:000…	0005737 // cytoplasm (GO_REF:0000104 [IEA] UniRule:UR000081060) /// 0005737 // cytoplasm (GO_REF:0000044 [IEA] UniProtKB-SubCell:SL-0086) /// 0005737 // cytoplasm (GO_REF:0000043 [IEA] UniProtKB-KW:KW-0963)	0005524 // ATP binding (GO_REF:0000002 [IEA] InterPro:IPR006083) /// 0004594 // pantothenate kinase activity (GO_REF:0000002 [IEA] InterPro:IPR004566) /// 0004594 // pantothenate kinase activity (GO_REF:0000003 [IEA] EC:2.7.1.33) /// 0016301 // kinase activity (GO_REF:0000002 [IEA] InterPro:IPR006083) /// 0016740 // transferase activity (GO_REF:0000043 [IEA] UniProtKB-KW:KW-0808) /// 0000166 // n…	Pantothenate kinase	coaA|NCTC7307_05363	protein	taxon:59203	20230911	UniProt			4	3.296581811	5.779815509	4.333499557	4	3.987084315	7.364706471	5.228923541	7	4.335985136	7.732015807	5.865154158	4	4.131179896	7.072520819	3.793830069	2	2.149759394	3.997428217	2.179260519	2	2.90679594	4.743847332	2.793889888
coaBC	NZ_CP051310.1	complement(131852..133072)		18.03615622	1.588011049	0.667220951	0.104669065	0.247870267	1																	9	5.777117879	10.12887816	9.750374002	3	2.329064609	4.302110475	3.921692656	11	5.306977947	9.463509695	9.216670819	8	6.435302344	11.01714545	7.587660139	17	14.2322523	26.46454626	18.52371441	9	10.1880698	16.62677695	12.5725045
coaD	NZ_CP051310.1	complement(135490..135969)		10.44369468	1.391291117	0.476424325	0.55628661	0.728735847	1	coaD	UniProtKB	A0A2X4VXM8	coaD	enables	0015937 // coenzyme A biosynthetic process (GO_REF:0000043 [IEA] UniProtKB-KW:KW-0173) /// 0009058 // biosynthetic process (GO_REF:0000002 [IEA] InterPro:IPR004821) /// 0015937 // coenzyme A biosynthetic process (GO_REF:0000041 [IEA] UniPathway:UPA00241) /// 0015937 // coenzyme A biosynthetic process (GO_REF:0000002 [IEA] InterPro:IPR001980) /// 0015937 // coenzyme A biosynthetic process (GO_REF:…	0005737 // cytoplasm (GO_REF:0000044 [IEA] UniProtKB-SubCell:SL-0086) /// 0005737 // cytoplasm (GO_REF:0000104 [IEA] UniRule:UR000001259) /// 0005737 // cytoplasm (GO_REF:0000043 [IEA] UniProtKB-KW:KW-0963)	0003824 // catalytic activity (GO_REF:0000002 [IEA] InterPro:IPR004821) /// 0004595 // pantetheine-phosphate adenylyltransferase activity (GO_REF:0000002 [IEA] InterPro:IPR001980) /// 0004595 // pantetheine-phosphate adenylyltransferase activity (GO_REF:0000003 [IEA] EC:2.7.7.3) /// 0016740 // transferase activity (GO_REF:0000043 [IEA] UniProtKB-KW:KW-0808) /// 0000166 // nucleotide binding (GO_R…	Phosphopantetheine adenylyltransferase	coaD|NCTC7307_00115	protein	taxon:59203	20230911	UniProt			2	3.265676357	5.725629738	2.166749778	4	7.899410799	14.5913247	5.228923541	0	0	0	0	4	8.184900169	14.01243187	3.793830069	2	4.259210799	7.919904654	2.179260519	2	5.759089456	9.398747527	2.793889888
coaE	NZ_CP051310.1	3893059..3893679		2.943127246	1.04536207	0.064002719	0.95413197	NaN	1	coaE	UniProtKB	A0A2X4TJZ9	coaE	enables	0015937 // coenzyme A biosynthetic process (GO_REF:0000043 [IEA] UniProtKB-KW:KW-0173) /// 0015937 // coenzyme A biosynthetic process (GO_REF:0000002 [IEA] InterPro:IPR001977) /// 0015937 // coenzyme A biosynthetic process (GO_REF:0000104 [IEA] UniRule:UR000084160) /// 0016310 // phosphorylation (GO_REF:0000043 [IEA] UniProtKB-KW:KW-0418) /// 0015937 // coenzyme A biosynthetic process (GO_REF:000…	0005737 // cytoplasm (GO_REF:0000104 [IEA] UniRule:UR000084160) /// 0005737 // cytoplasm (GO_REF:0000044 [IEA] UniProtKB-SubCell:SL-0086) /// 0005737 // cytoplasm (GO_REF:0000043 [IEA] UniProtKB-KW:KW-0963)	0004140 // dephospho-CoA kinase activity (GO_REF:0000002 [IEA] InterPro:IPR001977) /// 0005524 // ATP binding (GO_REF:0000002 [IEA] InterPro:IPR001977) /// 0016740 // transferase activity (GO_REF:0000043 [IEA] UniProtKB-KW:KW-0808) /// 0000166 // nucleotide binding (GO_REF:0000043 [IEA] UniProtKB-KW:KW-0547) /// 0004140 // dephospho-CoA kinase activity (GO_REF:0000116 [IEA] RHEA:18245) /// 001630…	Dephospho-CoA kinase	coaE|NCTC7307_04640	protein	taxon:59203	20230911	UniProt			1	1.262097143	2.212803764	1.083374889	0	0	0	0	2	1.897180522	3.383090422	1.675758331	1	1.581623221	2.707716304	0.948457517	2	3.292143613	6.121665433	2.179260519	0	0	0	0
cobB	NZ_CP051310.1	complement(2743742..2744563)		9.952476047	1.251848259	0.324059699	0.582388691	0.747366519	1	cobB	UniProtKB	A0A2X4TU18	cobB	enables	0071704 // organic substance metabolic process (GO_REF:0000117 [IEA] ARBA:ARBA00028932)	0005737 // cytoplasm (GO_REF:0000044 [IEA] UniProtKB-SubCell:SL-0086) /// 0005737 // cytoplasm (GO_REF:0000043 [IEA] UniProtKB-KW:KW-0963) /// 0005737 // cytoplasm (GO_REF:0000104 [IEA] UniRule:UR000334654)	0034979 // NAD-dependent protein deacetylase activity (GO_REF:0000104 [IEA] UniRule:UR000334654) /// 0036055 // protein-succinyllysine desuccinylase activity (GO_REF:0000104 [IEA] UniRule:UR000334654) /// 0008270 // zinc ion binding (GO_REF:0000104 [IEA] UniRule:UR000334654) /// 0036055 // protein-succinyllysine desuccinylase activity (GO_REF:0000002 [IEA] InterPro:IPR027546) /// 0046872 // metal…	NAD-dependent protein deacylase	cobB|NCTC7307_03322	protein	taxon:59203	20230911	UniProt			4	3.813928592	6.686866848	4.333499557	2	2.306397314	4.260240787	2.614461771	5	3.583178541	6.389595962	4.189395827	4	4.779503748	8.182441969	3.793830069	7	8.704956377	16.18666645	7.627411817	2	3.362971945	5.488319724	2.793889888
cobD	NZ_CP051310.1	complement(3297998..3299092)		3.2172458	1.055565413	0.078015984	0.929997772	0.948772683	1																	2	1.431529362	2.509865091	2.166749778	0	0	0	0	3	1.613902883	2.877944044	2.513637496	0	0	0	0	2	1.867051309	3.471739026	2.179260519	3	3.786798546	6.179998374	4.190834832
cobO	NZ_CP051310.1	complement(2232839..2233429)		5.485206143	-1.597209825	-0.675553852	0.440023114	0.63074176	1																	3	3.978488963	6.975386483	3.250124667	2	3.207882558	5.925411044	2.614461771	2	1.993484102	3.554820901	1.675758331	1	1.661908664	2.845163832	0.948457517	2	3.459257502	6.432409871	2.179260519	1	2.33871653	3.816750265	1.396944944
cobS	NZ_CP051310.1	1950799..1951548		6.633351607	-2.275229562	-1.186012115	0.18552368	0.365954354	1	cobS	UniProtKB	A0A2X4T7M1	cobS	enables	0009236 // cobalamin biosynthetic process (GO_REF:0000043 [IEA] UniProtKB-KW:KW-0169) /// 0009236 // cobalamin biosynthetic process (GO_REF:0000104 [IEA] UniRule:UR000065705) /// 0009236 // cobalamin biosynthetic process (GO_REF:0000041 [IEA] UniPathway:UPA00148)	0005886 // plasma membrane (GO_REF:0000104 [IEA] UniRule:UR000065705) /// 0005886 // plasma membrane (GO_REF:0000044 [IEA] UniProtKB-SubCell:SL-0039) /// 0016020 // membrane (GO_REF:0000043 [IEA] UniProtKB-KW:KW-0472) /// 0016020 // membrane (GO_REF:0000044 [IEA] UniProtKB-SubCell:SL-0162) /// 0005886 // plasma membrane (GO_REF:0000043 [IEA] UniProtKB-KW:KW-1003)	0051073 // adenosylcobinamide-GDP ribazoletransferase activity (GO_REF:0000003 [IEA] EC:2.7.8.26) /// 0051073 // adenosylcobinamide-GDP ribazoletransferase activity (GO_REF:0000116 [IEA] RHEA:16049) /// 0008818 // cobalamin 5'-phosphate synthase activity (GO_REF:0000002 [IEA] InterPro:IPR003805) /// 0051073 // adenosylcobinamide-GDP ribazoletransferase activity (GO_REF:0000002 [IEA] InterPro:IPR0…	Adenosylcobinamide-GDP ribazoletransferase	cobS|NCTC7307_02222	protein	taxon:59203	20230911	InterPro			5	5.225082171	9.161007581	5.416874446	4	5.055622911	9.338447805	5.228923541	1	0.785432736	1.400599435	0.837879165	0	0	0	0	2	2.725894911	5.068738979	2.179260519	2	3.685817252	6.015198418	2.793889888
cobT	NZ_CP051310.1	1951575..1952645		2.161609895	1.051163529	0.071987126	0.941311723	NaN	1																	0	0	0	0	2	1.770176089	3.269764638	2.614461771	2	1.100045849	1.961623858	1.675758331	3	2.751226948	4.710061134	2.845372552	1	0.954444997	1.77476855	1.08963026	0	0	0	0
cobU	NZ_CP051310.1	1950257..1950802		3.697957046	2.520170946	1.333521597	0.357139122	NaN	1	cobU	UniProtKB	A0A2X4TMV9	cobU	enables	0009236 // cobalamin biosynthetic process (GO_REF:0000043 [IEA] UniProtKB-KW:KW-0169) /// 0009236 // cobalamin biosynthetic process (GO_REF:0000002 [IEA] InterPro:IPR003203) /// 0009236 // cobalamin biosynthetic process (GO_REF:0000041 [IEA] UniPathway:UPA00148) /// 0016310 // phosphorylation (GO_REF:0000043 [IEA] UniProtKB-KW:KW-0418) /// 0009236 // cobalamin biosynthetic process (GO_REF:0000104…		0000166 // nucleotide binding (GO_REF:0000002 [IEA] InterPro:IPR003203) /// 0005525 // GTP binding (GO_REF:0000104 [IEA] UniRule:UR000360758) /// 0000166 // nucleotide binding (GO_REF:0000043 [IEA] UniProtKB-KW:KW-0547) /// 0016301 // kinase activity (GO_REF:0000043 [IEA] UniProtKB-KW:KW-0418) /// 0043752 // adenosylcobinamide kinase activity (GO_REF:0000002 [IEA] InterPro:IPR003203) /// 0005525 …	Bifunctional adenosylcobalamin biosynthesis protein	cobU|NCTC7307_02221	protein	taxon:59203	20230911	InterPro			1	1.435462135	2.516760325	1.083374889	0	0	0	0	0	0	0	0	0	0	0	0	2	3.744361142	6.962553542	2.179260519	1	2.531467893	4.131317594	1.396944944
codB	NZ_CP051310.1	complement(551198..552451)		14.15511954	2.033720067	1.024121112	0.039070457	0.123369868	1	codB	UniProtKB	A0A2X4SXM3	codB	enables	0055085 // transmembrane transport (GO_REF:0000002 [IEA] InterPro:IPR001248) /// 0015856 // cytosine transport (GO_REF:0000108 [IEA] GO:0015209)	0016020 // membrane (GO_REF:0000043 [IEA] UniProtKB-KW:KW-0472) /// 0016020 // membrane (GO_REF:0000002 [IEA] InterPro:IPR001248|InterPro:IPR030191) /// 0016020 // membrane (GO_REF:0000044 [IEA] UniProtKB-SubCell:SL-0162)	0022857 // transmembrane transporter activity (GO_REF:0000002 [IEA] InterPro:IPR001248) /// 0015209 // cytosine transmembrane transporter activity (GO_REF:0000002 [IEA] InterPro:IPR030191)	Cytosine permease	codB|NCTC7307_00601	protein	taxon:59203	20230911	InterPro			2	1.250019658	2.191628608	2.166749778	3	2.267773435	4.188897042	3.921692656	9	4.22780779	7.53911179	7.540912489	9	7.049196318	12.06812314	8.536117656	7	5.706119731	10.61039858	7.627411817	11	12.12439885	19.7868369	15.36639438
cof	NZ_CP051310.1	complement(3489914..3490732)		24.30815835	-5.777082886	-2.530341194	1.20E-05	1.59E-04	0.052634208																	19	18.18252038	31.87896411	20.58412289	9	10.41680545	19.24130729	11.76507797	17	12.22743271	21.80420366	14.24394581	3	3.597758316	6.159310713	2.845372552	0	0	0	0	4	6.750581047	11.01684692	5.587779776
comR	NZ_CP051310.1	2754152..2754787		54.63701259	-1.110880286	-0.151703352	0.632377113	0.78097814	1																	19	23.41428331	41.05168492	20.58412289	12	17.88545841	33.03696157	15.68677062	33	30.56518902	54.50445914	27.65001246	18	27.79777416	47.58939126	17.07223531	14	22.50149101	41.84100572	15.25482363	21	45.63806738	74.48064078	29.33584382
copA	NZ_CP051310.1	3444392..3446893		8.366368595	1.593494391	0.672193941	0.09258208	0.22776373	1	copA	UniProtKB	A0A2X4U210	copA	enables	0006812 // cation transport (GO_REF:0000002 [IEA] InterPro:IPR027256) /// 0055085 // transmembrane transport (GO_REF:0000108 [IEA] GO:0015662) /// 0098655 // cation transmembrane transport (GO_REF:0000108 [IEA] GO:0019829)	0005886 // plasma membrane (GO_REF:0000044 [IEA] UniProtKB-SubCell:SL-0039) /// 0016020 // membrane (GO_REF:0000043 [IEA] UniProtKB-KW:KW-0472) /// 0005886 // plasma membrane (GO_REF:0000104 [IEA] UniRule:UR000169778) /// 0005886 // plasma membrane (GO_REF:0000043 [IEA] UniProtKB-KW:KW-1003) /// 0016020 // membrane (GO_REF:0000002 [IEA] InterPro:IPR001757|InterPro:IPR027256)	0005524 // ATP binding (GO_REF:0000104 [IEA] UniRule:UR000169778) /// 0015662 // ATPase activity, coupled to transmembrane movement of ions, phosphorylative mechanism (GO_REF:0000117 [IEA] ARBA:ARBA00027840) /// 0005524 // ATP binding (GO_REF:0000002 [IEA] InterPro:IPR001757) /// 0000166 // nucleotide binding (GO_REF:0000002 [IEA] InterPro:IPR023299) /// 0000166 // nucleotide binding (GO_REF:0000…	HMA domain-containing protein	copA|NCTC7307_04077	protein	taxon:59203	20230911	InterPro			8	2.506034614	4.393768624	8.666999113	7	2.652080364	4.898766085	9.150616197	7	1.648090274	2.938907687	5.865154158	11	4.318172751	7.392649909	10.43303269	15	6.128360862	11.39554626	16.34445389	7	3.867014503	6.310909611	9.778614607
copD	NZ_CP051310.1	2079001..2079876		11.92154372	-1.425300162	-0.511265777	0.285474416	0.484693765	1																	7	6.262940958	10.98065977	7.583624224	7	7.574777478	13.99168121	9.150616197	9	6.052135809	10.79229017	7.540912489	9	10.09097281	17.27560094	8.536117656	4	4.667628273	8.679347566	4.358521038	2	3.155665455	5.149998645	2.793889888
corA	NZ_CP051310.1	complement(4748030..4748980)		13.90636029	1.75572034	0.812063064	0.121082019	0.271269448	1	corA	UniProtKB	A0A2X4TL57	corA	enables	0006824 // cobalt ion transport (GO_REF:0000002 [IEA] InterPro:IPR004488) /// 0030001 // metal ion transport (GO_REF:0000002 [IEA] InterPro:IPR002523) /// 0055085 // transmembrane transport (GO_REF:0000002 [IEA] InterPro:IPR002523) /// 1903830 // magnesium ion transmembrane transport (GO_REF:0000108 [IEA] GO:0015095) /// 0015693 // magnesium ion transport (GO_REF:0000002 [IEA] InterPro:IPR004488)…	0016020 // membrane (GO_REF:0000043 [IEA] UniProtKB-KW:KW-0472) /// 0016020 // membrane (GO_REF:0000104 [IEA] UniRule:UR000130794) /// 0016020 // membrane (GO_REF:0000044 [IEA] UniProtKB-SubCell:SL-0162) /// 0005886 // plasma membrane (GO_REF:0000043 [IEA] UniProtKB-KW:KW-1003) /// 0016020 // membrane (GO_REF:0000002 [IEA] InterPro:IPR002523|InterPro:IPR004488)	0015087 // cobalt ion transmembrane transporter activity (GO_REF:0000104 [IEA] UniRule:UR000130794) /// 0046873 // metal ion transmembrane transporter activity (GO_REF:0000002 [IEA] InterPro:IPR002523) /// 0015095 // magnesium ion transmembrane transporter activity (GO_REF:0000002 [IEA] InterPro:IPR004488) /// 0015087 // cobalt ion transmembrane transporter activity (GO_REF:0000002 [IEA] InterPro…	Magnesium transport protein CorA	corA|FLP03_17850|NCTC7307_05589	protein	taxon:59203	20230911	InterPro			5	4.120727264	7.224769386	5.416874446	3	2.990313236	5.523529853	3.921692656	4	2.477705792	4.418294747	3.351516662	7	7.229564818	12.37691143	6.639202621	4	4.299518788	7.994856433	4.358521038	9	13.08058173	21.347313	12.5725045
corC	NZ_CP051310.1	3272254..3273132		80.30980216	3.713186949	1.892657953	1.51E-09	4.34E-08	6.61E-06	corC	UniProtKB	A0A2X4TV93	corC	enables			0050660 // flavin adenine dinucleotide binding (GO_REF:0000002 [IEA] InterPro:IPR036318)	CBS domain-containing protein	corC|NCTC7307_03910	protein	taxon:59203	20230911	InterPro			9	8.024870228	14.06980687	9.750374002	9	9.705760708	17.92790748	11.76507797	14	9.382302309	16.73070997	11.73030832	52	58.10441075	99.47391909	49.3197909	31	36.05065796	67.03537045	33.77853805	29	45.60098136	74.42011694	40.51140337
cpdA	NZ_CP051310.1	729957..730784		26.33632937	1.767593318	0.821786382	0.040270144	0.126125272	1	cpdA	UniProtKB	A0A2X4TLG8	cpdA	enables			0004115 // 3',5'-cyclic-AMP phosphodiesterase activity (GO_REF:0000104 [IEA] UniRule:UR000100331) /// 0000166 // nucleotide binding (GO_REF:0000043 [IEA] UniProtKB-KW:KW-0547) /// 0004115 // 3',5'-cyclic-AMP phosphodiesterase activity (GO_REF:0000002 [IEA] InterPro:IPR046379) /// 0016787 // hydrolase activity (GO_REF:0000002 [IEA] InterPro:IPR004843) /// 0004115 // 3',5'-cyclic-AMP phosphodiester…	3',5'-cyclic adenosine monophosphate phosphodiesterase CpdA	cpdA|AHX45_13830|DSQ81_14705|GBZ58_11570|KX325_18220|NCTC7295_00754|NCTC7307_00797	protein	taxon:59203	20230911	UniProt			5	4.732864285	8.298014114	5.416874446	8	9.158737158	16.91747791	10.45784708	8	5.691541566	10.14927127	6.703033323	18	21.35191348	36.5541701	17.07223531	9	11.11098469	20.66062084	9.806672336	8	13.35441033	21.79419716	11.17555955
cpoB	NZ_CP051310.1	complement(3186426..3187214)		45.18085191	3.91778543	1.970038386	2.73E-06	4.28E-05	0.011979691																	4	3.973446518	6.966545689	4.333499557	3	3.604293901	6.657638644	3.921692656	8	5.972872518	10.65094627	6.703033323	22	27.38673821	46.8857036	20.86606538	19	24.61597116	45.77283298	20.70297493	15	26.27721425	42.88401914	20.95417416
cpsB	NZ_CP051310.1	1860026..1861468		1.317239859	8.526420129	3.091940144	0.204001373	NaN	1																	0	0	0	0	0	0	0	0	0	0	0	0	0	0	0	0	3	2.125177945	3.951719578	3.268890779	0	0	0	0
cpsG	NZ_CP051310.1	1861579..1862949		0.255397417	-3.977850011	-1.991988879	0.473824832	NaN	1																	0	0	0	0	0	0	0	0	1	0.429667799	0.766192251	0.837879165	0	0	0	0	0	0	0	0	0	0	0	0
cpxA	NZ_CP051310.1	4641398..4642771		17.39349371	1.307314365	0.386606103	0.274168621	0.469783873	1																	12	6.845085814	12.00131998	13.00049867	9	6.209143859	11.46916352	11.76507797	10	4.287296595	7.645193421	8.378791654	17	12.15225353	20.804484	16.12377779	12	8.927603421	16.60067351	13.07556312	9	9.053590411	14.77532362	12.5725045
cpxP	NZ_CP051310.1	complement(4640052..4640552)		850.3327281	-2.71205302	-1.439385383	1.72E-10	6.16E-09	7.53E-07																	346	541.2809674	949.0145578	374.8477116	240	454.0978663	838.782737	313.7354125	364	427.9902933	763.2008896	304.9880162	125	245.0568913	419.5338884	118.5571897	109	222.3971148	413.5423268	118.7696983	93	256.5726081	418.7226443	129.9158798
cpxR	NZ_CP051310.1	4640703..4641401		45.45048028	1.13629702	0.184339994	0.553959434	0.727838524	1																	19	21.3039831	37.35174765	20.58412289	9	12.20509823	22.54453601	11.76507797	20	16.85477975	30.05578186	16.75758331	22	30.91292768	52.92248948	20.86606538	20	29.24779948	54.38561136	21.79260519	9	17.79632793	29.04334	12.5725045
cra	NZ_CP051310.1	complement(3917546..3918550)		26.60969135	2.763512728	1.466503257	5.54E-04	4.57E-03	1																	5	3.899315053	6.836572822	5.416874446	6	5.659279378	10.45348635	7.843385311	5	2.930719165	5.226117294	4.189395827	16	15.6368242	26.7700191	15.17532028	15	15.2568745	28.36980772	16.34445389	11	15.12835439	24.68924724	15.36639438
crcB	NZ_CP051310.1	3311291..3311674		74.71023244	-1.171752903	-0.228668369	0.515039719	0.691727267	1	crcB	UniProtKB	A0A2X4TH01	crcB	enables	0034220 // ion transmembrane transport (GO_REF:0000043 [IEA] UniProtKB-KW:KW-0407) /// 0006811 // ion transport (GO_REF:0000043 [IEA] UniProtKB-KW:KW-0406) /// 0140114 /// 1903424 // fluoride transmembrane transport (GO_REF:0000104 [IEA] UniRule:UR000062670)	0005886 // plasma membrane (GO_REF:0000104 [IEA] UniRule:UR000062670) /// 0005886 // plasma membrane (GO_REF:0000044 [IEA] UniProtKB-SubCell:SL-0039) /// 0005886 // plasma membrane (GO_REF:0000117 [IEA] ARBA:ARBA00027801) /// 0016020 // membrane (GO_REF:0000043 [IEA] UniProtKB-KW:KW-0472) /// 0016020 // membrane (GO_REF:0000044 [IEA] UniProtKB-SubCell:SL-0162) /// 0005886 // plasma membrane (GO_R…	0062054 /// 0046872 // metal ion binding (GO_REF:0000043 [IEA] UniProtKB-KW:KW-0479) /// 1903425 // fluoride transmembrane transporter activity (GO_REF:0000117 [IEA] ARBA:ARBA00027029)	Fluoride-specific ion channel FluC	crcB|fluC|DSQ81_10080|F4V61_05820|FLP03_04190|GBZ58_04135|KX325_08955|NCTC10047_04304|NCTC7295_03943|NCTC7303_00587|NCTC7304_03873|NCTC7307_03944	protein	taxon:59203	20230911	UniProt			23	46.94409763	82.30592749	24.91762245	20	49.37131749	91.19577934	26.1446177	12	18.40857975	32.82654925	10.05454998	17	43.48228215	74.44104432	16.12377779	16	42.59210799	79.19904654	17.43408415	12	43.19317092	70.49060645	16.76333933
creA	NZ_CP051310.1	complement(4064099..4064572)		29.32615238	-1.187389916	-0.247793767	0.548887177	0.723330602	1																	11	18.18857718	31.88958335	11.91712378	8	15.99880668	29.55205002	10.45784708	9	11.18495985	19.94524512	7.540912489	7	14.50488638	24.83215775	6.639202621	11	23.72218673	44.11086136	11.98593286	4	11.66397864	19.03543803	5.587779776
creB	NZ_CP051310.1	complement(4063397..4064086)		2.017178588	-1.366946095	-0.450956352	0.7132567	NaN	1																	1	1.135887429	1.991523387	1.083374889	1	1.373810574	2.537621686	1.307230885	1	0.853731235	1.52239069	0.837879165	1	1.423460899	2.436944674	0.948457517	1	1.481464626	2.754749445	1.08963026	0	0	0	0
creC	NZ_CP051310.1	complement(4061973..4063397)		0.737157597	-2.357762197	-1.237418216	0.406380594	NaN	1																	0	0	0	0	0	0	0	0	3	1.240156952	2.211472792	2.513637496	1	0.689254751	1.179994263	0.948457517	0	0	0	0	0	0	0	0
creD	NZ_CP051310.1	complement(4060566..4061915)		15.36657108	2.529252203	1.338710902	5.32E-03	0.028360919	1																	5	2.902823428	5.089448656	5.416874446	5	3.510849244	6.485033198	6.536154426	4	1.74540608	3.112443188	3.351516662	19	13.82338695	23.6654405	18.02069283	10	7.571930309	14.0798305	10.8963026	5	5.119190627	8.354442247	6.98472472
crl	NZ_CP051310.1	complement(3679193..3679594)		95.60295227	1.036388475	0.051564878	0.855529501	0.928847758	1																	18	35.09383548	61.5291554	19.500748	16	37.72852919	69.68990899	20.91569416	27	39.56470872	70.55258347	22.62273747	18	43.97856807	75.29067872	17.07223531	21	53.39906076	99.29432701	22.88223545	20	68.76524723	112.2238511	27.93889888
crp	NZ_CP051310.1	complement(439032..439664)		110.9538303	1.823864901	0.866998869	2.17E-04	2.02E-03	0.953283719	crp	UniProtKB	A0A2X4TMT4	crp	enables	0006355 // regulation of transcription, DNA-templated (GO_REF:0000002 [IEA] InterPro:IPR012318)		0003677 // DNA binding (GO_REF:0000002 [IEA] InterPro:IPR012318)	Crp/Fnr family transcriptional regulator	crp|F4V61_19215|GBZ58_18870|KX325_14960|NCTC7295_05525|NCTC7303_04738|NCTC7304_05413|NCTC7307_05642|NCTC8297_05931	protein	taxon:59203	20230911	InterPro			25	30.95427826	54.27137193	27.08437223	15	22.46277952	41.49191856	19.60846328	25	23.26518768	41.48695008	20.94697913	45	69.82379291	119.5373335	42.68058828	39	62.97979949	117.1094906	42.49558012	27	58.9556077	96.21466663	37.71751349
crr	NZ_CP051310.1	complement(1492435..1492944)		221.5146026	1.751341374	0.808460323	1.54E-04	1.50E-03	0.675646549	crr	UniProtKB	A0A2X4TQM1	crr	enables	0008643 // carbohydrate transport (GO_REF:0000043 [IEA] UniProtKB-KW:KW-0762) /// 0009401 // phosphoenolpyruvate-dependent sugar phosphotransferase system (GO_REF:0000002 [IEA] InterPro:IPR001127)		0016740 // transferase activity (GO_REF:0000043 [IEA] UniProtKB-KW:KW-0808)	PTS EIIA type-1 domain-containing protein	crr|AHX45_08595|DSQ81_03015|F4V61_08095|GBZ58_08375|KX325_00350|NCTC10047_01707|NCTC7304_01586|NCTC7307_01675|T044_10590	protein	taxon:59203	20230911	UniProt			40	61.47155495	107.7765598	43.33499557	35	65.05397128	120.1638504	45.75308098	33	38.11658867	67.97026669	27.65001246	68	130.9584027	224.19891	64.49511118	60	120.2600696	223.6208373	65.37781558	49	132.7978274	216.7240606	68.45030225
csdA	NZ_CP051310.1	complement(948379..949584)		5.169938525	1.493242743	0.57844871	0.418531458	0.615428764	1																	3	1.949657527	3.418286411	3.250124667	1	0.786011025	1.451873104	1.307230885	3	1.465359582	2.613058647	2.513637496	3	2.443253782	4.182815484	2.845372552	6	5.085624835	9.456602572	6.537781558	1	1.146087454	1.870397518	1.396944944
csdE	NZ_CP051310.1	complement(947936..948379)		3.640541612	-1.766700046	-0.821057117	0.482697718	NaN	1																	2	3.530460926	6.189869987	2.166749778	0	0	0	0	2	2.653488973	4.731754847	1.675758331	1	2.212135181	3.787143749	0.948457517	1	2.302276108	4.281029543	1.08963026	0	0	0	0
csgA	NZ_CP051310.1	complement(2819245..2819700)		13.77227674	1.315775314	0.395913151	0.556449093	0.728735847	1	csgA	UniProtKB	A0A2X4TE15	csgA	involved_in	0007155 // cell adhesion (GO_REF:0000002 [IEA] InterPro:IPR009742)	0009289 // pilus (GO_REF:0000002 [IEA] InterPro:IPR009742) /// 0009289 // pilus (GO_REF:0000044 [IEA] UniProtKB-SubCell:SL-0113)		Major curlin subunit	csgA|NCTC7307_03427	protein	taxon:59203	20230911	InterPro			3	5.15633109	9.040468008	3.250124667	2	4.157584631	7.679644576	2.614461771	3	3.875490474	6.910852474	2.513637496	4	8.615684388	14.74992829	3.793830069	4	8.966759577	16.67348348	4.358521038	2	6.062199427	9.89341845	2.793889888
csgB	NZ_CP051310.1	complement(2819742..2820197)		0.767872497	-3.977850011	-1.991988879	0.473824832	NaN	1	csgB	UniProtKB	A0A2X4TSV6	csgB	involved_in	0007155 // cell adhesion (GO_REF:0000002 [IEA] InterPro:IPR009742)	0009289 // pilus (GO_REF:0000002 [IEA] InterPro:IPR009742) /// 0009289 // pilus (GO_REF:0000044 [IEA] UniProtKB-SubCell:SL-0113)		Minor curlin subunit	csgB|NCTC7307_03428	protein	taxon:59203	20230911	InterPro			0	0	0	0	0	0	0	0	1	1.291830158	2.303617492	0.837879165	0	0	0	0	0	0	0	0	0	0	0	0
csgC	NZ_CP051310.1	complement(2818857..2819183)		3.185637208	-1.692823299	-0.759431389	0.625955519	NaN	1																	1	2.396826684	4.202297056	1.083374889	1	2.898866348	5.354614567	1.307230885	0	0	0	0	1	3.00363309	5.142176834	0.948457517	0	0	0	0	0	0	0	0
csgD	NZ_CP051310.1	2820951..2821601		0.537864606	-3.977850011	-1.991988879	0.473824832	NaN	1																	0	0	0	0	0	0	0	0	1	0.904876424	1.613593819	0.837879165	0	0	0	0	0	0	0	0	0	0	0	0
csgE	NZ_CP051310.1	2821606..2822001		1.415397159	3.420299649	1.774122724	0.488208433	NaN	1																	0	0	0	0	0	0	0	0	0	0	0	0	1	2.480272778	4.246191477	0.948457517	0	0	0	0	0	0	0	0
csgF	NZ_CP051310.1	2822028..2822444		1.098442156	-3.978223167	-1.992124209	0.473790854	NaN	1																	1	1.879525961	3.295326468	1.083374889	0	0	0	0	0	0	0	0	0	0	0	0	0	0	0	0	0	0	0	0
csgG	NZ_CP051310.1	2822471..2823304		8.431724215	-1.022225562	-0.031713574	0.957594085	0.96844614	1																	2	1.879525961	3.295326468	2.166749778	5	5.683029352	10.4973559	6.536154426	5	3.531622015	6.297659329	4.189395827	4	4.71073391	8.064708991	3.793830069	4	4.902688689	9.116437012	4.358521038	3	4.971875789	8.114026642	4.190834832
csiE	NZ_CP051310.1	complement(1348516..1349793)		76.57966828	-3.568669141	-1.835386152	2.42E-15	1.70E-13	1.06E-11	csiE	UniProtKB	A0A2X4T4Y8	csiE	involved_in	0006355 // regulation of transcription, DNA-templated (GO_REF:0000002 [IEA] InterPro:IPR011608|InterPro:IPR036634)			PRD domain-containing protein	csiE|DSQ81_03675|F4V61_08725|GBZ58_07740|NCTC7295_01393|NCTC7307_01490	protein	taxon:59203	20230911	InterPro			73	44.76889654	78.49220111	79.08636691	51	37.82816439	69.87394924	66.66877515	99	45.63253573	81.37285449	82.95003737	22	16.907775	28.94586866	20.86606538	19	15.19718407	28.25881473	20.70297493	17	18.38582549	30.00539117	23.74806405
csiR	NZ_CP051310.1	complement(1148538..1149215)		10.46255892	-2.088243359	-1.06228985	0.099181058	0.23953458	1	csiR	UniProtKB	A0A2X4T3X6	csiR	enables	0006355 // regulation of transcription, DNA-templated (GO_REF:0000002 [IEA] InterPro:IPR000524)		0003700 // transcription factor activity, sequence-specific DNA binding (GO_REF:0000002 [IEA] InterPro:IPR000524) /// 0003677 // DNA binding (GO_REF:0000043 [IEA] UniProtKB-KW:KW-0238)	HTH gntR-type domain-containing protein	csiR|GBZ58_17170|NCTC7304_01296|NCTC7307_01341	protein	taxon:59203	20230911	UniProt			3	3.467974892	6.080314766	3.250124667	5	6.990629025	12.91267672	6.536154426	8	6.950732178	12.39468526	6.703033323	1	1.448654897	2.480076438	0.948457517	4	6.030740954	11.21402429	4.358521038	2	4.077231473	6.65398055	2.793889888
cspA	NZ_CP051310.1	complement(219861..220073)		956.583541	2.241053776	1.164177268	1.40E-09	4.12E-08	6.15E-06																	48	176.6224959	309.6678619	52.00199468	48	213.6178695	394.5823016	62.74708249	57	157.6396689	281.1062246	47.75911243	139	640.9583794	1097.311566	131.8355949	93	446.3173006	829.9167694	101.3356141	89	577.5312243	942.5222872	124.3281
cspD	NZ_CP051310.1	3027903..3028124		133.5869148	1.10931407	0.149667881	0.688787278	0.822970083	1	cspD	UniProtKB	A0A2X4TZV4	cspD	enables	0006355 // regulation of transcription, DNA-templated (GO_REF:0000002 [IEA] InterPro:IPR012751)	0005737 // cytoplasm (GO_REF:0000044 [IEA] UniProtKB-SubCell:SL-0086) /// 0005829 // cytosol (GO_REF:0000117 [IEA] ARBA:ARBA00029243) /// 0005737 // cytoplasm (GO_REF:0000002 [IEA] InterPro:IPR012751) /// 0005737 // cytoplasm (GO_REF:0000043 [IEA] UniProtKB-KW:KW-0963)	0003676 // nucleic acid binding (GO_REF:0000002 [IEA] InterPro:IPR002059|InterPro:IPR011129|InterPro:IPR012156|InterPro:IPR012751) /// 0003677 // DNA binding (GO_REF:0000043 [IEA] UniProtKB-KW:KW-0238)	Cold shock-like protein CspD	cspD|AHX45_09680|DSQ81_23050|F4V61_16330|FLP03_08380|GBZ58_14510|KX325_07670|NCTC10047_03911|NCTC7295_03622|NCTC7303_00877|NCTC7304_03559|NCTC7307_03630|NCTC8297_03805	protein	taxon:59203	20230911	InterPro			15	52.95691389	92.84804981	16.25062334	13	55.50937318	102.533633	16.99400151	16	42.45582357	75.70807756	13.40606665	7	30.96989253	53.02001249	6.639202621	24	110.5092532	205.4894181	26.15112623	14	87.16459717	142.2513139	19.55722921
cspE_1	NZ_CP051310.1	2112800..2113009		179.6634219	-1.15446946	-0.207230008	0.46136305	0.650802473	1																	27	100.7694419	176.6765748	29.25112201	19	85.76503153	158.4200967	24.83738682	27	75.7381567	135.0578026	22.62273747	26	121.6042311	208.1847021	24.65989545	14	68.14737278	126.7184745	15.25482363	19	125.0545139	204.0870892	26.54195393
cspE_2	NZ_CP051310.1	complement(3311732..3311941)		13150.23798	-2.253466661	-1.172146107	7.72E-06	1.08E-04	0.033866377																	2249	8393.721287	14716.50432	2436.510126	1961	8851.854044	16350.62156	2563.479766	1676	4701.375949	8383.588045	1404.285481	1168	5462.836227	9352.297387	1107.79838	756	3679.95813	6842.797621	823.7604763	650	4278.180739	6981.926735	908.0142135
cspF	NZ_CP051310.1	2719591..2719803		0	NaN	NaN	NaN	NaN	NaN																	0	0	0	0	0	0	0	0	0	0	0	0	0	0	0	0	0	0	0	0	0	0	0	0
csrA	NZ_CP051310.1	1122532..1122717		769.3306471	1.021802867	0.031116889	0.859250845	0.930427819	1	csrA	UniProtKB	A0A2X4T3T8	csrA	enables	0006109 // regulation of carbohydrate metabolic process (GO_REF:0000002 [IEA] InterPro:IPR003751|InterPro:IPR036107) /// 0045947 // negative regulation of translational initiation (GO_REF:0000104 [IEA] UniRule:UR000009905) /// 0045948 // positive regulation of translational initiation (GO_REF:0000104 [IEA] UniRule:UR000009905) /// 0006109 // regulation of carbohydrate metabolic process (GO_REF:00…	0005737 // cytoplasm (GO_REF:0000104 [IEA] UniRule:UR000009905) /// 0005737 // cytoplasm (GO_REF:0000044 [IEA] UniProtKB-SubCell:SL-0086) /// 0005737 // cytoplasm (GO_REF:0000043 [IEA] UniProtKB-KW:KW-0963)	0003723 // RNA binding (GO_REF:0000002 [IEA] InterPro:IPR003751|InterPro:IPR036107) /// 0003723 // RNA binding (GO_REF:0000043 [IEA] UniProtKB-KW:KW-0694) /// 0048027 // mRNA 5'-UTR binding (GO_REF:0000104 [IEA] UniRule:UR000009905)	Translational regulator CsrA	csrA|AHX45_10475|DSQ81_15970|F4V61_15875|FLP03_10095|GBZ58_17335|KX325_19965|NCTC7303_03628|NCTC7304_01265|NCTC7307_01300|NCTC8297_01437|T044_06205	protein	taxon:59203	20230911	InterPro			80	337.1020755	591.0327472	86.66999113	59	300.6872498	555.4117142	77.12662223	97	307.205546	547.8151015	81.27427904	93	491.0940101	840.7459123	88.20654911	70	384.7029109	715.3462268	76.27411817	62	460.7271565	751.8998022	86.61058652
csrD	NZ_CP051310.1	508384..510324		17.31103804	1.316749161	0.39698054	0.197849666	0.382195504	1																	14	5.653102813	9.911445606	15.16724845	11	5.372087715	9.923002884	14.37953974	18	5.462824285	9.741418016	15.08182498	24	12.14451957	20.79124358	22.76298042	14	7.372976963	13.70988132	15.25482363	15	10.68146421	17.43198923	20.95417416
cstA	NZ_CP051310.1	complement(3341476..3343581)		29.82031431	1.643376067	0.716662662	3.34E-03	0.019792115	1																	24	8.931764395	15.65984202	26.00099734	15	6.751633161	12.47121769	19.60846328	26	7.272525335	12.96851329	21.7848583	40	18.65504312	31.93716666	37.93830069	40	19.41520592	36.10212948	43.58521038	20	13.12612981	21.42164679	27.93889888
cueO	NZ_CP051310.1	complement(3853526..3855136)		5.711329608	-1.174734998	-0.232335344	0.659403504	0.801897594	1	cueO	UniProtKB	A0A2X4TIG4	cueO	enables			0016491 // oxidoreductase activity (GO_REF:0000002 [IEA] InterPro:IPR011706) /// 0046872 // metal ion binding (GO_REF:0000043 [IEA] UniProtKB-KW:KW-0479) /// 0005507 // copper ion binding (GO_REF:0000002 [IEA] InterPro:IPR002355|InterPro:IPR011706|InterPro:IPR011707)	Blue copper oxidase CueO	cueO|NCTC7307_04591	protein	taxon:59203	20230911	InterPro			4	1.946026879	3.411920887	4.333499557	3	1.765231463	3.260631217	3.921692656	12	4.387892381	7.824577848	10.05454998	9	5.487083912	9.393809077	8.536117656	3	1.903557899	3.539622192	3.268890779	3	2.573894729	4.200557554	4.190834832
cueP	NZ_CP051310.1	complement(219148..219687)		13.30335811	-1.838330646	-0.878396276	0.160680278	0.329515464	1																	6	8.708470285	15.26834597	6.500249335	4	7.021698488	12.9700664	5.228923541	6	6.545272801	11.67166196	5.027274992	3	5.456600113	9.341621248	2.845372552	5	9.464912887	17.59978812	5.448151298	0	0	0	0
cueR	NZ_CP051310.1	complement(3443866..3444282)		32.59962441	2.195147255	1.134317722	0.038935301	0.123195287	1	cueR	UniProtKB	A0A2X4TJZ8	cueR	enables	0006355 // regulation of transcription, DNA-templated (GO_REF:0000002 [IEA] InterPro:IPR000551) /// 0045893 // positive regulation of transcription, DNA-templated (GO_REF:0000002 [IEA] InterPro:IPR011789)		0005507 // copper ion binding (GO_REF:0000002 [IEA] InterPro:IPR011789) /// 0003677 // DNA binding (GO_REF:0000002 [IEA] InterPro:IPR000551|InterPro:IPR011789) /// 0003700 // transcription factor activity, sequence-specific DNA binding (GO_REF:0000002 [IEA] InterPro:IPR011789|InterPro:IPR047057) /// 0003677 // DNA binding (GO_REF:0000043 [IEA] UniProtKB-KW:KW-0238)	HTH-type transcriptional regulator CueR	cueR|AHX45_07975|DSQ81_04590|F4V61_06410|GBZ58_04810|KX325_09595|NCTC7295_04065|NCTC7303_00431|NCTC7304_03995|NCTC7307_04076|NCTC8297_04331	protein	taxon:59203	20230911	InterPro			6	11.27715576	19.77195881	6.500249335	2	4.546423481	8.397884717	2.614461771	2	2.825297612	5.038127463	1.675758331	9	21.1983026	36.29119046	8.536117656	4	9.805377379	18.23287402	4.358521038	8	26.51667088	43.27480876	11.17555955
cusF	NZ_CP051311.1	complement(88223..88576)		0	NaN	NaN	NaN	NaN	NaN																	0	0	0	0	0	0	0	0	0	0	0	0	0	0	0	0	0	0	0	0	0	0	0	0
cutA	NZ_CP051310.1	4318835..4319182		5.041916443	1.477721064	0.563373971	0.644432822	NaN	1	cutA	UniProtKB	A0A2X4TKF2	cutA	enables	0010038 // response to metal ion (GO_REF:0000002 [IEA] InterPro:IPR004323)	0005737 // cytoplasm (GO_REF:0000002 [IEA] InterPro:IPR023700) /// 0005737 // cytoplasm (GO_REF:0000104 [IEA] UniRule:UR000100780) /// 0005737 // cytoplasm (GO_REF:0000044 [IEA] UniProtKB-SubCell:SL-0086) /// 0005737 // cytoplasm (GO_REF:0000043 [IEA] UniProtKB-KW:KW-0963)	0005507 // copper ion binding (GO_REF:0000104 [IEA] UniRule:UR000100780) /// 0005507 // copper ion binding (GO_REF:0000002 [IEA] InterPro:IPR023700) /// 0046872 // metal ion binding (GO_REF:0000043 [IEA] UniProtKB-KW:KW-0479)	Divalent-cation tolerance protein CutA	cutA|NCTC10047_05351|NCTC7307_05106|T044_04765	protein	taxon:59203	20230911	InterPro			0	0	0	0	0	0	0	0	2	3.385485932	6.037066529	1.675758331	2	5.644758737	9.663746119	1.896915035	1	2.937386758	5.46200321	1.08963026	0	0	0	0
cutC	NZ_CP051310.1	2047452..2048198		74.43522222	-6.610138212	-2.724680437	8.90E-12	3.99E-10	3.90E-08	cutC	UniProtKB	A0A2X4TTM6	cutC	located_in		0005737 // cytoplasm (GO_REF:0000104 [IEA] UniRule:UR000033417) /// 0005737 // cytoplasm (GO_REF:0000044 [IEA] UniProtKB-SubCell:SL-0086) /// 0005737 // cytoplasm (GO_REF:0000043 [IEA] UniProtKB-KW:KW-0963)		PF03932 family protein CutC	cutC|DSQ81_06095|F4V61_04015|GBZ58_16385|KX325_03060|NCTC7303_01981|NCTC7304_02351|NCTC7307_02470|NCTC8297_02581	protein	taxon:59203	20230911	UniProt			48	50.36223779	88.29886825	52.00199468	33	41.8763946	77.35160079	43.13861921	41	32.33207046	57.65519762	34.35304578	7	9.203903804	15.7569515	6.639202621	5	6.842105701	12.7227384	5.448151298	5	9.251549326	15.0983896	6.98472472
cvpA	NZ_CP051310.1	1576401..1576889		35.7877193	1.354301404	0.437548851	0.289673446	0.488596272	1	cvpA	UniProtKB	A0A2X4T882	cvpA	involved_in	0009403 // toxin biosynthetic process (GO_REF:0000002 [IEA] InterPro:IPR003825)	0016020 // membrane (GO_REF:0000002 [IEA] InterPro:IPR003825) /// 0016020 // membrane (GO_REF:0000043 [IEA] UniProtKB-KW:KW-0472) /// 0016020 // membrane (GO_REF:0000044 [IEA] UniProtKB-SubCell:SL-0162)		Colicin V production protein	cvpA|NCTC7307_01791	protein	taxon:59203	20230911	InterPro			9	14.42507348	25.29112522	9.750374002	6	11.6310343	21.48415906	7.843385311	7	8.432560051	15.0371105	5.865154158	13	26.11133796	44.70223665	12.32994773	9	18.81369187	34.98362792	9.806672336	6	16.95928183	27.67729333	8.381669664
cyaA	NZ_CP051310.1	complement(4756684..4759230)		73.50755663	1.383635972	0.468464426	5.40E-03	0.028631165	1	cyaA	UniProtKB	A0A2X4TMP0	cyaA	enables	0006171 // cAMP biosynthetic process (GO_REF:0000043 [IEA] UniProtKB-KW:KW-0115) /// 0006171 // cAMP biosynthetic process (GO_REF:0000002 [IEA] InterPro:IPR000274)	0005737 // cytoplasm (GO_REF:0000044 [IEA] UniProtKB-SubCell:SL-0086) /// 0005737 // cytoplasm (GO_REF:0000043 [IEA] UniProtKB-KW:KW-0963)	0004016 // adenylate cyclase activity (GO_REF:0000003 [IEA] EC:4.6.1.1) /// 0016829 // lyase activity (GO_REF:0000043 [IEA] UniProtKB-KW:KW-0456) /// 0000166 // nucleotide binding (GO_REF:0000043 [IEA] UniProtKB-KW:KW-0547) /// 0005524 // ATP binding (GO_REF:0000043 [IEA] UniProtKB-KW:KW-0067) /// 0004016 // adenylate cyclase activity (GO_REF:0000002 [IEA] InterPro:IPR000274)	Adenylate cyclase	cyaA|AHX45_19225|DSQ81_14135|F4V61_19055|GBZ58_19030|KX325_14810|NCTC7303_04776|NCTC7304_05377|NCTC7307_05596	protein	taxon:59203	20230911	UniProt			72	22.15582546	38.84526183	78.00299202	62	23.07483955	42.62247967	81.04831488	95	21.97176382	39.18049067	79.59852071	129	49.745683	85.16389689	122.3510197	90	36.12051561	67.16526915	98.06672336	77	41.78561961	68.19350385	107.5647607
cyaY	NZ_CP051310.1	4756286..4756606		46.06895024	1.622221724	0.69797102	0.144368899	0.306147957	1	cyaY	UniProtKB	A0A2X4U1Q0	cyaY	enables	0016226 // iron-sulfur cluster assembly (GO_REF:0000002 [IEA] InterPro:IPR002908|InterPro:IPR036524|InterPro:IPR047584) /// 0016226 // iron-sulfur cluster assembly (GO_REF:0000104 [IEA] UniRule:UR000033437)	0005737 // cytoplasm (GO_REF:0000117 [IEA] ARBA:ARBA00026971)	0005506 // iron ion binding (GO_REF:0000104 [IEA] UniRule:UR000033437) /// 0046872 // metal ion binding (GO_REF:0000043 [IEA] UniProtKB-KW:KW-0479) /// 0008199 // ferric iron binding (GO_REF:0000002 [IEA] InterPro:IPR002908|InterPro:IPR036524)	Iron-sulfur cluster assembly protein CyaY	cyaY|AHX45_19220|DSQ81_14130|F4V61_19050|KX325_14805|NCTC7304_05376|NCTC7307_05595|NCTC8297_05889	protein	taxon:59203	20230911	UniProt			5	12.20813591	21.40422332	5.416874446	5	14.76525383	27.2735041	6.536154426	5	9.175616076	16.36214293	4.189395827	10	30.59775764	52.38292289	9.484575173	5	15.92228336	29.6071202	5.448151298	8	34.4468902	56.21680764	11.17555955
cybB	NZ_CP051310.1	2318078..2318608		10.26470151	-1.341156721	-0.423477834	0.493629202	0.673445733	1	cybB	UniProtKB	A0A2X4TWR8	cybB	enables	0022904 // respiratory electron transport chain (GO_REF:0000002 [IEA] InterPro:IPR016174)	0005886 // plasma membrane (GO_REF:0000117 [IEA] ARBA:ARBA00027801) /// 0016020 // membrane (GO_REF:0000002 [IEA] InterPro:IPR011577|InterPro:IPR016174) /// 0016020 // membrane (GO_REF:0000043 [IEA] UniProtKB-KW:KW-0472) /// 0005886 // plasma membrane (GO_REF:0000043 [IEA] UniProtKB-KW:KW-1003)	0009055 // electron carrier activity (GO_REF:0000002 [IEA] InterPro:IPR011577)	Cytochrome b561 bacterial/Ni-hydrogenase domain-containing protein	cybB|NCTC7307_02848	protein	taxon:59203	20230911	InterPro			4	5.904047651	10.351421	4.333499557	2	3.570355163	6.594949015	2.614461771	7	7.7655779	13.84773452	5.865154158	6	11.09816972	18.99990762	5.690745104	2	3.850134056	7.159235846	2.179260519	1	2.602978285	4.248021481	1.396944944
cybC	NZ_CP051310.1	complement(4227525..4227911)		22.55278341	-1.413222354	-0.498988474	0.373259779	0.571821081	1	cybC	UniProtKB	A0A2X4U4G3	cybC	enables	0022900 // electron transport chain (GO_REF:0000002 [IEA] InterPro:IPR009155|InterPro:IPR010980)	0042597 // periplasmic space (GO_REF:0000002 [IEA] InterPro:IPR009155)	0009055 // electron carrier activity (GO_REF:0000002 [IEA] InterPro:IPR009155|InterPro:IPR010980) /// 0005506 // iron ion binding (GO_REF:0000002 [IEA] InterPro:IPR009155|InterPro:IPR010980) /// 0020037 // heme binding (GO_REF:0000002 [IEA] InterPro:IPR009155|InterPro:IPR010980) /// 0046872 // metal ion binding (GO_REF:0000043 [IEA] UniProtKB-KW:KW-0479)	Soluble cytochrome b562	cybC|AHX45_17705|DSQ81_11020|F4V61_15035|NCTC7295_04904|NCTC7303_04280|NCTC7307_04991|NCTC8297_05249	protein	taxon:59203	20230911	InterPro			3	6.075676943	10.6523344	3.250124667	9	22.04486735	40.71997589	11.76507797	6	9.132938792	16.28603994	5.027274992	7	17.76567478	30.41458081	6.639202621	3	7.924113114	14.73470633	3.268890779	2	7.143056689	11.65736127	2.793889888
cybH	NZ_CP051310.1	2438111..2438854		12.72237852	-1.060246469	-0.084399678	0.868447991	0.932030414	1																	5	5.26721993	9.234886675	5.416874446	8	10.19278813	18.82751574	10.45784708	4	3.167067484	5.647578366	3.351516662	7	9.24101632	15.8204876	6.639202621	4	5.49575587	10.21923181	4.358521038	4	7.431083169	12.12741616	5.587779776
cycA	NZ_CP051310.1	complement(4251903..4253312)		21.26767094	1.166245145	0.221871076	0.470219018	0.657581899	1	cycA	UniProtKB	A0A2X4TXZ9	cycA	involved_in	0006865 // amino acid transport (GO_REF:0000002 [IEA] InterPro:IPR004840) /// 0055085 // transmembrane transport (GO_REF:0000002 [IEA] InterPro:IPR004840|InterPro:IPR004841)	0016020 // membrane (GO_REF:0000002 [IEA] InterPro:IPR004840|InterPro:IPR004841) /// 0005886 // plasma membrane (GO_REF:0000044 [IEA] UniProtKB-SubCell:SL-0037) /// 0005886 // plasma membrane (GO_REF:0000117 [IEA] ARBA:ARBA00027801) /// 0016020 // membrane (GO_REF:0000043 [IEA] UniProtKB-KW:KW-0472) /// 0016020 // membrane (GO_REF:0000044 [IEA] UniProtKB-SubCell:SL-0162)		Amino acid permease/ SLC12A domain-containing protein	cycA|dagA|AHX45_17595|DSQ81_10905|F4V61_14925|GBZ58_10115|KX325_12650|NCTC7295_04927|NCTC7303_04257|NCTC7304_04788|NCTC7307_05020	protein	taxon:59203	20230911	InterPro			12	6.670317665	11.6949033	13.00049867	12	8.067483369	14.90177841	15.68677062	20	8.355667406	14.89999399	16.75758331	22	15.32491946	26.23604265	20.86606538	16	11.59955281	21.56910204	17.43408415	10	9.802705457	15.99786813	13.96944944
cydA	NZ_CP051310.1	complement(3193772..3195340)		159.4846181	4.151233166	2.053539967	7.08E-22	1.36E-19	3.10E-18																	43	21.4797833	37.6599738	46.58512023	17	10.27074444	18.97151203	22.22292505	42	15.76872606	28.11910911	35.19092495	176	110.1753292	188.6185858	166.928523	136	88.60461471	164.758246	148.1897153	87	76.6410375	125.0770225	121.5342101
cydB_1	NZ_CP051310.1	complement(3192617..3193756)		140.8887563	4.552004164	2.186501878	7.28E-20	9.77E-18	3.19E-16																	20	13.75021624	24.10791469	21.66749778	17	14.13578775	26.11079156	22.22292505	22	11.36810539	20.27183392	18.43334164	89	76.67959105	131.2743618	84.41271904	100	89.66759577	166.7348348	108.963026	63	76.38371278	124.6570725	88.00753147
cydB_2	NZ_CP051310.1	complement(3593784..3594794)		29.33551218	-2.520393785	-1.333649157	5.70E-04	4.65E-03	1																	12	9.302816922	16.31039925	13.00049867	18	16.87707945	31.17434356	23.53015593	39	22.72394415	40.52179374	32.67728745	11	10.68651654	18.29516328	10.43303269	9	9.099797553	16.92086454	9.806672336	5	6.835714488	11.15578342	6.98472472
cydC	NZ_CP051310.1	3016768..3018489		3.125475143	-1.041312946	-0.058403707	0.928813219	0.948772683	1	cydC	UniProtKB	A0A2X4THQ4	cydC	enables	0055085 // transmembrane transport (GO_REF:0000002 [IEA] InterPro:IPR011527) /// 0034775 // glutathione transmembrane transport (GO_REF:0000002 [IEA] InterPro:IPR014223) /// 0045454 // cell redox homeostasis (GO_REF:0000002 [IEA] InterPro:IPR014223)	0016020 // membrane (GO_REF:0000002 [IEA] InterPro:IPR011527|InterPro:IPR014223|InterPro:IPR036640) /// 0016020 // membrane (GO_REF:0000043 [IEA] UniProtKB-KW:KW-0472) /// 0016020 // membrane (GO_REF:0000044 [IEA] UniProtKB-SubCell:SL-0162)	0016887 // ATPase activity (GO_REF:0000002 [IEA] InterPro:IPR003593|InterPro:IPR017871) /// 0140359 /// 0000166 // nucleotide binding (GO_REF:0000043 [IEA] UniProtKB-KW:KW-0547) /// 0005524 // ATP binding (GO_REF:0000002 [IEA] InterPro:IPR003439|InterPro:IPR011527|InterPro:IPR017871|InterPro:IPR036640) /// 0042626 // ATPase activity, coupled to transmembrane movement of substances (GO_REF:0000002…	Transport ATP-binding protein CydC	cydC|NCTC7307_03620	protein	taxon:59203	20230911	UniProt			2	0.910293061	1.595994352	2.166749778	2	1.100963178	2.033634104	2.614461771	6	2.052524572	3.660103053	5.027274992	6	3.42225791	5.858856532	5.690745104	2	1.18723646	2.207638928	2.179260519	1	0.802660551	1.309929969	1.396944944
cydD	NZ_CP051310.1	3015001..3016767		5.098782949	-1.059979555	-0.084036439	0.869035763	0.932030414	1	cydD	UniProtKB	A0A2X4TTM7	cydD	enables	0055085 // transmembrane transport (GO_REF:0000002 [IEA] InterPro:IPR011527) /// 0042883 // cysteine transport (GO_REF:0000002 [IEA] InterPro:IPR014216)	0016020 // membrane (GO_REF:0000043 [IEA] UniProtKB-KW:KW-0472) /// 0016020 // membrane (GO_REF:0000002 [IEA] InterPro:IPR011527|InterPro:IPR014216|InterPro:IPR036640) /// 0016020 // membrane (GO_REF:0000044 [IEA] UniProtKB-SubCell:SL-0162)	0016887 // ATPase activity (GO_REF:0000002 [IEA] InterPro:IPR003593|InterPro:IPR017871) /// 0140359 /// 0005524 // ATP binding (GO_REF:0000002 [IEA] InterPro:IPR003439|InterPro:IPR011527|InterPro:IPR014216|InterPro:IPR017871|InterPro:IPR036640) /// 0000166 // nucleotide binding (GO_REF:0000043 [IEA] UniProtKB-KW:KW-0547) /// 0005524 // ATP binding (GO_REF:0000043 [IEA] UniProtKB-KW:KW-0067)	Cysteine/glutathione ABC transporter permease/ATP-binding protein CydD	cydD|GBZ58_14570|NCTC7307_03619	protein	taxon:59203	20230911	UniProt			7	3.104887538	5.443722671	7.583624224	3	1.609387599	2.972765642	3.921692656	7	2.333628673	4.161373533	5.865154158	10	5.558506057	9.516082766	9.484575173	3	1.735501854	3.227125835	3.268890779	2	1.564438562	2.553140245	2.793889888
cydX	NZ_CP051310.1	complement(3192489..3192602)		15.39111335	8.553876784	3.096578426	0.191216437	NaN	1																	0	0	0	0	0	0	0	0	0	0	0	0	2	17.23136878	29.49985657	1.896915035	1	8.966759577	16.67348348	1.08963026	0	0	0	0
cyoA	NZ_CP051310.1	3506816..3507772		535.1840901	3.541805097	1.824484824	1.06E-15	7.58E-14	4.64E-12	cyoA	UniProtKB	A0A2X4TVT1	cyoA	enables	0022900 // electron transport chain (GO_REF:0000002 [IEA] InterPro:IPR010514|InterPro:IPR011759) /// 1902600 // hydrogen ion transmembrane transport (GO_REF:0000108 [IEA] GO:0004129)	0070469 // respiratory chain (GO_REF:0000104 [IEA] UniRule:UR000285107) /// 0070469 // respiratory chain (GO_REF:0000043 [IEA] UniProtKB-KW:KW-0679) /// 0005886 // plasma membrane (GO_REF:0000044 [IEA] UniProtKB-SubCell:SL-0039) /// 0016020 // membrane (GO_REF:0000043 [IEA] UniProtKB-KW:KW-0472) /// 0016020 // membrane (GO_REF:0000002 [IEA] InterPro:IPR002429|InterPro:IPR006333|InterPro:IPR010514…	0016682 // oxidoreductase activity, acting on diphenols and related substances as donors, oxygen as acceptor (GO_REF:0000002 [IEA] InterPro:IPR006333) /// 0004129 // cytochrome-c oxidase activity (GO_REF:0000002 [IEA] InterPro:IPR002429|InterPro:IPR045187) /// 0016491 // oxidoreductase activity (GO_REF:0000043 [IEA] UniProtKB-KW:KW-0560) /// 0009486 // cytochrome bo3 ubiquinol oxidase activity (G…	Ubiquinol oxidase subunit 2	cyoA|AHX45_07700|DSQ81_04295|F4V61_06745|GBZ58_05090|NCTC7295_04152|NCTC7303_00366|NCTC7307_04149|NCTC8297_04433	protein	taxon:59203	20230911	InterPro			81	66.33725013	116.307463	87.75336602	72	71.31756458	131.7335897	94.12062374	90	55.3988607	98.78836139	75.40912489	314	322.2644079	551.7120512	297.8156604	279	298.0112383	554.1450529	304.0068424	212	306.1885805	499.6951663	296.1523281
cyoB	NZ_CP051310.1	3507783..3509774		70.90729501	1.191443224	0.252710204	0.18788039	0.36686773	1	cyoB	UniProtKB	A0A2X4TK74	cyoB	enables	1902600 // hydrogen ion transmembrane transport (GO_REF:0000108 [IEA] GO:0004129) /// 0009060 // aerobic respiration (GO_REF:0000002 [IEA] InterPro:IPR000883) /// 0022900 // electron transport chain (GO_REF:0000108 [IEA] GO:0004129) /// 0022900 // electron transport chain (GO_REF:0000108 [IEA] GO:0009486)	0016020 // membrane (GO_REF:0000002 [IEA] InterPro:IPR000883) /// 0070469 // respiratory chain (GO_REF:0000043 [IEA] UniProtKB-KW:KW-0679) /// 0016020 // membrane (GO_REF:0000043 [IEA] UniProtKB-KW:KW-0472) /// 0016020 // membrane (GO_REF:0000044 [IEA] UniProtKB-SubCell:SL-0162)	0020037 // heme binding (GO_REF:0000002 [IEA] InterPro:IPR000883) /// 0009486 // cytochrome bo3 ubiquinol oxidase activity (GO_REF:0000003 [IEA] EC:7.1.1.3) /// 0016491 // oxidoreductase activity (GO_REF:0000043 [IEA] UniProtKB-KW:KW-0560) /// 0004129 // cytochrome-c oxidase activity (GO_REF:0000002 [IEA] InterPro:IPR000883|InterPro:IPR023615|InterPro:IPR023616) /// 0016682 // oxidoreductase acti…	Cytochrome bo(3) ubiquinol oxidase subunit 1	cyoB|AHX45_07695|F4V61_06750|GBZ58_05095|KX325_09875|NCTC7295_04153|NCTC7303_00365|NCTC7304_04071|NCTC7307_04150|NCTC8297_04434	protein	taxon:59203	20230911	InterPro			54	21.24656907	37.25108504	58.50224401	47	22.36580166	41.31278679	61.43985161	100	29.57201567	52.73341245	83.78791654	88	43.38983222	74.28277137	83.46426152	81	41.56579213	77.29063578	88.26005103	54	37.46877477	61.14847789	75.43502697
cyoE	NZ_CP051310.1	3510719..3511609		29.38523292	1.180941091	0.239937	0.548700301	0.723330602	1	cyoE	UniProtKB	A0A2X4TXQ8	cyoE	enables	0006783 // heme biosynthetic process (GO_REF:0000002 [IEA] InterPro:IPR006369) /// 0048034 // heme O biosynthetic process (GO_REF:0000104 [IEA] UniRule:UR000079077) /// 0006783 // heme biosynthetic process (GO_REF:0000043 [IEA] UniProtKB-KW:KW-0350) /// 0048034 // heme O biosynthetic process (GO_REF:0000041 [IEA] UniPathway:UPA00834)	0016020 // membrane (GO_REF:0000002 [IEA] InterPro:IPR000537|InterPro:IPR006369) /// 0005886 // plasma membrane (GO_REF:0000104 [IEA] UniRule:UR000079077) /// 0005886 // plasma membrane (GO_REF:0000044 [IEA] UniProtKB-SubCell:SL-0039) /// 0016020 // membrane (GO_REF:0000043 [IEA] UniProtKB-KW:KW-0472) /// 0016020 // membrane (GO_REF:0000044 [IEA] UniProtKB-SubCell:SL-0162) /// 0005886 // plasma m…	0008495 // protoheme IX farnesyltransferase activity (GO_REF:0000002 [IEA] InterPro:IPR006369) /// 0016765 // transferase activity, transferring alkyl or aryl (other than methyl) groups (GO_REF:0000002 [IEA] InterPro:IPR000537) /// 0008495 // protoheme IX farnesyltransferase activity (GO_REF:0000003 [IEA] EC:2.5.1.141) /// 0008495 // protoheme IX farnesyltransferase activity (GO_REF:0000104 [IEA]…	Protoheme IX farnesyltransferase	cyoE|AHX45_07680|DSQ81_04275|F4V61_06765|GBZ58_05110|KX325_09890|NCTC7295_04156|NCTC7303_00362|NCTC7304_04074|NCTC7307_04153	protein	taxon:59203	20230911	InterPro			18	15.83358234	27.76062903	19.500748	12	12.76672452	23.5819389	15.68677062	6	3.966832001	7.073734519	5.027274992	15	16.53515186	28.30794318	14.22686276	15	17.20893252	31.99961476	16.34445389	11	17.06396876	27.84814082	15.36639438
cysA	NZ_CP051310.1	1485597..1486694		3.585784364	2.808110962	1.489599945	0.172819049	NaN	1																	0	0	0	0	1	0.863323585	1.594680295	1.307230885	1	0.536497771	0.956693603	0.837879165	3	2.683573826	4.594239958	2.845372552	0	0	0	0	3	3.776452102	6.163113133	4.190834832
cysB	NZ_CP051310.1	2239175..2240149		49.79036027	-1.117118987	-0.159782859	0.493628245	0.673445733	1																	35	28.13505784	49.32850236	37.91812112	21	20.41693868	37.71296229	27.45184859	35	21.14626597	37.70844632	29.32577079	27	27.19905287	46.56438899	25.60835297	29	30.40421247	56.53593476	31.59927753	20	28.3524404	46.27075706	27.93889888
cysC	NZ_CP051310.1	1020617..1021222		5.256256484	4.032160267	2.011552983	0.140538558	NaN	1	cysC	UniProtKB	A0A2X4TMU1	cysC	enables	0070814 // hydrogen sulfide biosynthetic process (GO_REF:0000041 [IEA] UniPathway:UPA00140) /// 0016310 // phosphorylation (GO_REF:0000043 [IEA] UniProtKB-KW:KW-0418) /// 0000103 // sulfate assimilation (GO_REF:0000104 [IEA] UniRule:UR000164071) /// 0000103 // sulfate assimilation (GO_REF:0000002 [IEA] InterPro:IPR002891)		0004020 // adenylylsulfate kinase activity (GO_REF:0000104 [IEA] UniRule:UR000164071) /// 0004020 // adenylylsulfate kinase activity (GO_REF:0000002 [IEA] InterPro:IPR002891) /// 0005524 // ATP binding (GO_REF:0000104 [IEA] UniRule:UR000164071) /// 0005524 // ATP binding (GO_REF:0000002 [IEA] InterPro:IPR002891) /// 0016740 // transferase activity (GO_REF:0000043 [IEA] UniProtKB-KW:KW-0808) /// 0…	Adenylyl-sulfate kinase	cysC|AHX45_10955|DSQ81_22305|F4V61_18740|GBZ58_17815|KX325_19470|NCTC7295_01070|NCTC7303_03508|NCTC7307_01146|NCTC8297_01279	protein	taxon:59203	20230911	UniProt			0	0	0	0	1	1.564239762	2.889371227	1.307230885	0	0	0	0	3	4.862316932	8.324216954	2.845372552	0	0	0	0	2	4.561655014	7.444552497	2.793889888
cysD	NZ_CP051310.1	1018273..1019181		3.163455965	4.000270334	2.000097499	0.145847679	NaN	1																	1	0.862224781	1.511717423	1.083374889	0	0	0	0	0	0	0	0	4	4.322059495	7.399303959	3.793830069	1	1.124544105	2.091063935	1.08963026	0	0	0	0
cysE	NZ_CP051310.1	161653..162474		10.38425499	1.372228112	0.456520327	0.44695436	0.637311248	1																	4	3.813928592	6.686866848	4.333499557	2	2.306397314	4.260240787	2.614461771	4	2.866542833	5.111676769	3.351516662	4	4.779503748	8.182441969	3.793830069	4	4.974260787	9.249523684	4.358521038	5	8.407429862	13.72079931	6.98472472
cysG	NZ_CP051310.1	complement(426468..427841)		2.918694562	1.536699016	0.619834621	0.489451812	0.670100576	1																	1	0.570423818	1.000109998	1.083374889	2	1.379809747	2.548703004	2.614461771	1	0.42872966	0.764519342	0.837879165	2	1.429676885	2.447586353	1.896915035	1	0.743966952	1.383389459	1.08963026	3	3.01786347	4.925107875	4.190834832
cysH	NZ_CP051310.1	1004399..1005133		1.885023367	1.763909916	0.818776883	0.594436566	NaN	1	cysH	UniProtKB	A0A2X4W426	cysH	enables	0019379 // sulfate assimilation, phosphoadenylyl sulfate reduction by phosphoadenylyl-sulfate reductase (thioredoxin) (GO_REF:0000002 [IEA] InterPro:IPR004511|InterPro:IPR011800) /// 0070814 // hydrogen sulfide biosynthetic process (GO_REF:0000041 [IEA] UniPathway:UPA00140) /// 0019379 // sulfate assimilation, phosphoadenylyl sulfate reduction by phosphoadenylyl-sulfate reductase (thioredoxin) (G…	0005737 // cytoplasm (GO_REF:0000104 [IEA] UniRule:UR000037451) /// 0005737 // cytoplasm (GO_REF:0000044 [IEA] UniProtKB-SubCell:SL-0086) /// 0005737 // cytoplasm (GO_REF:0000043 [IEA] UniProtKB-KW:KW-0963)	0003824 // catalytic activity (GO_REF:0000002 [IEA] InterPro:IPR002500) /// 0016491 // oxidoreductase activity (GO_REF:0000043 [IEA] UniProtKB-KW:KW-0560) /// 0004604 // phosphoadenylyl-sulfate reductase (thioredoxin) activity (GO_REF:0000003 [IEA] EC:1.8.4.8) /// 0004604 // phosphoadenylyl-sulfate reductase (thioredoxin) activity (GO_REF:0000104 [IEA] UniRule:UR000037451) /// 0004604 // phosphoa…	Phosphoadenosine 5'-phosphosulfate reductase	cysH|AHX45_10985|DSQ81_22335|F4V61_18710|GBZ58_17845|KX325_19440|NCTC7295_01062|NCTC7303_03501|NCTC7304_01127|NCTC7307_01138|NCTC8297_01273	protein	taxon:59203	20230911	InterPro			1	1.0663433	1.869593384	1.083374889	0	0	0	0	0	0	0	0	0	0	0	0	1	1.39076271	2.586091316	1.08963026	1	1.880519006	3.068978784	1.396944944
cysI	NZ_CP051310.1	1002611..1004323		1.790416812	2.363954447	1.241202235	0.267998412	NaN	1	cysI	UniProtKB	A0A2X4TIA7	cysI	enables	0000103 // sulfate assimilation (GO_REF:0000104 [IEA] UniRule:UR000079061) /// 0008652 // cellular amino acid biosynthetic process (GO_REF:0000043 [IEA] UniProtKB-KW:KW-0028) /// 0070814 // hydrogen sulfide biosynthetic process (GO_REF:0000041 [IEA] UniPathway:UPA00140) /// 0070814 // hydrogen sulfide biosynthetic process (GO_REF:0000104 [IEA] UniRule:UR000079061) /// 0008652 // cellular amino ac…	0009337 // sulfite reductase complex (NADPH) (GO_REF:0000002 [IEA] InterPro:IPR011786)	0020037 // heme binding (GO_REF:0000002 [IEA] InterPro:IPR006066|InterPro:IPR006067|InterPro:IPR045169) /// 0051536 // iron-sulfur cluster binding (GO_REF:0000002 [IEA] InterPro:IPR006066|InterPro:IPR006067|InterPro:IPR045169) /// 0051539 // 4 iron, 4 sulfur cluster binding (GO_REF:0000002 [IEA] InterPro:IPR011786) /// 0016491 // oxidoreductase activity (GO_REF:0000043 [IEA] UniProtKB-KW:KW-0560)…	Sulfite reductase [NADPH] hemoprotein beta-component	cysI|NCTC7304_01126|NCTC7307_01137	protein	taxon:59203	20230911	InterPro			0	0	0	0	2	1.106747573	2.044318696	2.614461771	0	0	0	0	3	1.720119125	2.944819308	2.845372552	1	0.596737065	1.109618866	1.08963026	1	0.806877682	1.316812263	1.396944944
cysJ	NZ_CP051310.1	1000812..1002611		1.367374662	3.276327096	1.712079397	0.220565679	NaN	1	cysJ	UniProtKB	A0A2X4T2H8	cysJ	enables	0000103 // sulfate assimilation (GO_REF:0000104 [IEA] UniRule:UR000079062) /// 0070814 // hydrogen sulfide biosynthetic process (GO_REF:0000104 [IEA] UniRule:UR000079062) /// 0008652 // cellular amino acid biosynthetic process (GO_REF:0000043 [IEA] UniProtKB-KW:KW-0028) /// 0019344 // cysteine biosynthetic process (GO_REF:0000002 [IEA] InterPro:IPR010199|InterPro:IPR029758) /// 0070814 // hydroge…		0050660 // flavin adenine dinucleotide binding (GO_REF:0000002 [IEA] InterPro:IPR010199|InterPro:IPR029758) /// 0016491 // oxidoreductase activity (GO_REF:0000043 [IEA] UniProtKB-KW:KW-0560) /// 0043167 // ion binding (GO_REF:0000117 [IEA] ARBA:ARBA00026941) /// 0004783 // sulfite reductase (NADPH) activity (GO_REF:0000104 [IEA] UniRule:UR000079062) /// 0010181 // FMN binding (GO_REF:0000002 [IEA…	Sulfite reductase [NADPH] flavoprotein alpha-component	cysJ|NCTC7304_01125|NCTC7307_01136	protein	taxon:59203	20230911	InterPro			0	0	0	0	0	0	0	0	1	0.32726364	0.583583098	0.837879165	1	0.545660011	0.934162125	0.948457517	3	1.70368432	3.167961862	3.268890779	0	0	0	0
cysK	NZ_CP051310.1	complement(1495402..1496373)		19.53732925	2.295991929	1.19911757	0.018214168	0.072207831	1																	2	1.612679682	2.827471476	2.166749778	7	6.826651308	12.60978677	9.150616197	5	3.030218889	5.403547202	4.189395827	17	17.17818554	29.40880763	16.12377779	9	9.464912887	17.59978812	9.806672336	5	7.109986982	11.60339201	6.98472472
cysM	NZ_CP051310.1	1486762..1487673		8.289924928	-3.220594795	-1.687327157	0.021185207	0.080986821	1																	3	2.578165545	4.520234004	3.250124667	4	4.157584631	7.679644576	5.228923541	11	7.10506587	12.6698962	9.216670819	1	1.076960549	1.843741036	0.948457517	3	3.362534841	6.252556306	3.268890779	1	1.515549857	2.473354612	1.396944944
cysN	NZ_CP051310.1	1019191..1020630		4.228302546	4.580081142	2.195373158	0.03353663	0.111089141	1																	0	0	0	0	2	1.316568467	2.431887449	2.614461771	0	0	0	0	5	3.41037507	5.83851328	4.742287587	4	2.839473866	5.279936436	4.358521038	1	0.959848243	1.566457921	1.396944944
cysP	NZ_CP051310.1	1482883..1483899		8.133097321	3.235291914	1.69389589	0.033072706	0.11054095	1																	0	0	0	0	2	1.86416774	3.443380459	2.614461771	2	1.158455363	2.065780877	1.675758331	6	5.794619589	9.92030575	5.690745104	3	3.015370477	5.607012145	3.268890779	4	5.436308631	8.871974067	5.587779776
cysQ	NZ_CP051310.1	complement(4245649..4246389)		31.45786818	-1.209988882	-0.274993791	0.40036583	0.598995434	1	cysQ	UniProtKB	A0A2X4TK57	cysQ	enables	0006790 // sulfur compound metabolic process (GO_REF:0000002 [IEA] InterPro:IPR006240) /// 0046854 // phosphatidylinositol phosphorylation (GO_REF:0000002 [IEA] InterPro:IPR020550)	0005886 // plasma membrane (GO_REF:0000044 [IEA] UniProtKB-SubCell:SL-0037) /// 0016020 // membrane (GO_REF:0000043 [IEA] UniProtKB-KW:KW-0472) /// 0005886 // plasma membrane (GO_REF:0000043 [IEA] UniProtKB-KW:KW-0997) /// 0005886 // plasma membrane (GO_REF:0000043 [IEA] UniProtKB-KW:KW-1003)	0000287 // magnesium ion binding (GO_REF:0000002 [IEA] InterPro:IPR006240) /// 0008441 // 3'(2'),5'-bisphosphate nucleotidase activity (GO_REF:0000104 [IEA] UniRule:UR000683181) /// 0008441 // 3'(2'),5'-bisphosphate nucleotidase activity (GO_REF:0000003 [IEA] EC:3.1.3.7) /// 0000287 // magnesium ion binding (GO_REF:0000104 [IEA] UniRule:UR000683181) /// 0046872 // metal ion binding (GO_REF:000004…	3'(2'),5'-bisphosphate nucleotidase CysQ	cysQ|NCTC7307_05013	protein	taxon:59203	20230911	InterPro			18	19.03876095	33.38018957	19.500748	11	14.0718249	25.99264318	14.37953974	19	15.10447569	26.93460452	15.91970414	18	23.85881831	40.84595526	17.07223531	9	12.41551326	23.08636174	9.806672336	10	18.65292131	30.44128754	13.96944944
cysS	NZ_CP051310.1	complement(3404333..3405718)		15.00995209	1.08429462	0.116756813	0.772561809	0.870790348	1	cysS	UniProtKB	A0A2X4TVK8	cysS	enables	0006423 // cysteinyl-tRNA aminoacylation (GO_REF:0000002 [IEA] InterPro:IPR015273|InterPro:IPR015803) /// 0006423 // cysteinyl-tRNA aminoacylation (GO_REF:0000104 [IEA] UniRule:UR000075852) /// 0006418 // tRNA aminoacylation for protein translation (GO_REF:0000002 [IEA] InterPro:IPR009080) /// 0006412 // translation (GO_REF:0000043 [IEA] UniProtKB-KW:KW-0648)	0005737 // cytoplasm (GO_REF:0000104 [IEA] UniRule:UR000075852) /// 0005737 // cytoplasm (GO_REF:0000044 [IEA] UniProtKB-SubCell:SL-0086) /// 0005737 // cytoplasm (GO_REF:0000002 [IEA] InterPro:IPR015273) /// 0005737 // cytoplasm (GO_REF:0000043 [IEA] UniProtKB-KW:KW-0963)	0004812 // aminoacyl-tRNA ligase activity (GO_REF:0000002 [IEA] InterPro:IPR009080) /// 0016874 // ligase activity (GO_REF:0000043 [IEA] UniProtKB-KW:KW-0436) /// 0000166 // nucleotide binding (GO_REF:0000002 [IEA] InterPro:IPR009080|InterPro:IPR015273) /// 0004812 // aminoacyl-tRNA ligase activity (GO_REF:0000043 [IEA] UniProtKB-KW:KW-0030) /// 0004817 // cysteine-tRNA ligase activity (GO_REF:00…	Cysteine--tRNA ligase	cysS|AHX45_08070|DSQ81_04690|F4V61_06315|GBZ58_04715|KX325_09500|NCTC7295_04046|NCTC7303_00451|NCTC7307_04055|NCTC8297_04308	protein	taxon:59203	20230911	InterPro			9	5.089365751	8.923059333	9.750374002	4	2.735726684	5.053272622	5.228923541	20	8.500354287	15.15800254	16.75758331	16	11.33838984	19.41116104	15.17532028	8	5.900205436	10.97129649	8.717042077	9	8.975204347	14.64739874	12.5725045
cysT	NZ_CP051310.1	1483899..1484732		8.060369351	8.568084389	3.09897269	0.016044305	0.065768956	1																	1	0.93976298	1.647663234	1.083374889	0	0	0	0	0	0	0	0	5	5.888417388	10.08088624	4.742287587	5	6.128360862	11.39554626	5.448151298	1	1.65729193	2.704675547	1.396944944
cysW	NZ_CP051310.1	1484732..1485607		1.581612071	1.763909916	0.818776883	0.594436566	NaN	1																	1	0.894705851	1.568665682	1.083374889	0	0	0	0	0	0	0	0	0	0	0	0	1	1.166907068	2.169836892	1.08963026	1	1.577832728	2.574999323	1.396944944
cysZ	NZ_CP051310.1	complement(1496685..1497446)		4.467948453	-1.122671508	-0.166935859	0.843926971	0.923890921	1																	3	3.085678447	5.410043847	3.250124667	2	2.488003401	4.595692817	2.614461771	1	0.773063717	1.378542751	0.837879165	0	0	0	0	3	4.024451149	7.483374476	3.268890779	2	3.627772886	5.920470883	2.793889888
cytR	NZ_CP051310.1	4576614..4577639		6.774181529	-1.837783318	-0.877966677	0.154939212	0.321012403	1																	6	4.583405413	8.035971563	6.500249335	3	2.771723087	5.119763051	3.921692656	7	4.019027159	7.166809973	5.865154158	3	2.871894796	4.916642762	2.845372552	3	2.988919859	5.557827827	3.268890779	2	2.694310857	4.397074867	2.793889888
dacA	NZ_CP051310.1	3305245..3306456		16.33494172	1.545535228	0.628106538	0.143961393	0.306079185	1																	4	2.586674342	4.535152268	4.333499557	8	6.256959049	11.55748491	10.45784708	10	4.86035109	8.66707571	8.378791654	13	10.53502002	18.0358034	12.32994773	15	12.65112118	23.52446927	16.34445389	4	4.561655014	7.444552497	5.587779776
dacB	NZ_CP051310.1	complement(584202..585635)		12.55321285	1.487653674	0.573038706	0.176618124	0.353121784	1																	6	3.279340275	5.749586348	6.500249335	6	3.966231363	7.326188131	7.843385311	8	3.28632944	5.860248681	6.703033323	11	7.534217729	12.89847285	10.43303269	8	5.70270902	10.60405644	8.717042077	9	8.674779097	14.15710925	12.5725045
dacC	NZ_CP051310.1	complement(3070511..3071713)		40.25806396	1.669462886	0.739384021	0.011504298	0.051435883	1																	13	8.469584566	14.84951354	14.08387356	11	8.667682672	16.01043109	14.37953974	24	11.75211077	20.95660002	20.10909997	28	22.86056905	39.13696683	26.55681048	22	18.69379303	34.76067878	23.97186571	25	28.72363818	46.87654627	34.9236236
dacD	NZ_CP051310.1	1912741..1913913		7.716234051	1.125379541	0.170411641	0.778294776	0.875972049	1	dacD	UniProtKB	A0A2X4TS28	dacD	enables	0008360 // regulation of cell shape (GO_REF:0000043 [IEA] UniProtKB-KW:KW-0133) /// 0006508 // proteolysis (GO_REF:0000043 [IEA] UniProtKB-KW:KW-0645) /// 0009252 // peptidoglycan biosynthetic process (GO_REF:0000041 [IEA] UniPathway:UPA00219) /// 0006508 // proteolysis (GO_REF:0000002 [IEA] InterPro:IPR001967|InterPro:IPR012907|InterPro:IPR015956|InterPro:IPR018044|InterPro:IPR037167) /// 007155…		0008233 // peptidase activity (GO_REF:0000043 [IEA] UniProtKB-KW:KW-0645) /// 0004180 // carboxypeptidase activity (GO_REF:0000002 [IEA] InterPro:IPR015956) /// 0009002 // serine-type D-Ala-D-Ala carboxypeptidase activity (GO_REF:0000003 [IEA] EC:3.4.16.4) /// 0008233 // peptidase activity (GO_REF:0000117 [IEA] ARBA:ARBA00027408) /// 0004180 // carboxypeptidase activity (GO_REF:0000043 [IEA] UniP…	serine-type D-Ala-D-Ala carboxypeptidase	dacD|NCTC7304_02051|NCTC7307_02159	protein	taxon:59203	20230911	InterPro			7	4.677183529	8.200390418	7.583624224	5	4.040619334	7.463593194	6.536154426	1	0.502194844	0.895523935	0.837879165	4	3.349319762	5.733987467	3.793830069	6	5.228698679	9.7226451	6.537781558	4	4.713321294	7.692069588	5.587779776
dadX	NZ_CP051310.1	2145884..2146954		12.97074194	-1.460305596	-0.546270312	0.202390821	0.388052009	1																	13	9.513454933	16.67970568	14.08387356	4	3.540352179	6.539529275	5.228923541	16	8.800366791	15.69299087	13.40606665	5	4.585378246	7.850101889	4.742287587	10	9.54444997	17.7476855	10.8963026	6	7.743313554	12.63697147	8.381669664
dagR	NZ_CP051310.1	69678..72476		4.183466564	-1.607577323	-0.684888132	0.143333223	0.305586035	1																	9	2.520136095	4.418492403	9.750374002	7	2.370669907	4.378961323	9.150616197	10	2.104589325	3.752945967	8.378791654	7	2.456347318	4.20523143	6.639202621	5	1.82602821	3.395457515	5.448151298	3	1.481437802	2.417684251	4.190834832
dam	NZ_CP051310.1	416518..417354		19.44397021	2.379069952	1.250397692	0.015894794	0.06564316	1																	5	4.681973272	8.208788155	5.416874446	2	2.265064028	4.183892386	2.614461771	4	2.815171097	5.020069659	3.351516662	7	8.214236729	14.06265564	6.639202621	10	12.21279082	22.70940403	10.8963026	8	13.21081452	21.55985096	11.17555955
damX	NZ_CP051310.1	415060..416337		9.906907549	-1.445747964	-0.531816071	0.223904815	0.412632231	1																	7	4.292907887	7.526649421	7.583624224	9	6.675558422	12.33069693	11.76507797	12	5.531216452	9.863376301	10.05454998	6	4.611211363	7.894327816	5.690745104	5	3.999258966	7.436530192	5.448151298	7	7.570634026	12.35516107	9.778614607
dapA	NZ_CP051310.1	1436111..1436989		96.49237172	2.151432316	1.105297454	2.27E-06	3.63E-05	9.96E-03	dapA	UniProtKB	A0A2X4T4C9	dapA	enables	0009085 // lysine biosynthetic process (GO_REF:0000043 [IEA] UniProtKB-KW:KW-0457) /// 0008652 // cellular amino acid biosynthetic process (GO_REF:0000043 [IEA] UniProtKB-KW:KW-0028) /// 0009089 // lysine biosynthetic process via diaminopimelate (GO_REF:0000002 [IEA] InterPro:IPR005263) /// 0019877 // diaminopimelate biosynthetic process (GO_REF:0000104 [IEA] UniRule:UR000085131) /// 0019877 // d…	0005737 // cytoplasm (GO_REF:0000104 [IEA] UniRule:UR000085131) /// 0005737 // cytoplasm (GO_REF:0000044 [IEA] UniProtKB-SubCell:SL-0086) /// 0005737 // cytoplasm (GO_REF:0000043 [IEA] UniProtKB-KW:KW-0963)	0016829 // lyase activity (GO_REF:0000043 [IEA] UniProtKB-KW:KW-0456) /// 0008840 // 4-hydroxy-tetrahydrodipicolinate synthase (GO_REF:0000003 [IEA] EC:4.3.3.7) /// 0008840 // 4-hydroxy-tetrahydrodipicolinate synthase (GO_REF:0000117 [IEA] ARBA:ARBA00028656) /// 0008840 // 4-hydroxy-tetrahydrodipicolinate synthase (GO_REF:0000104 [IEA] UniRule:UR000085131) /// 0008840 // 4-hydroxy-tetrahydrodipic…	4-hydroxy-tetrahydrodipicolinate synthase	dapA|AHX45_08295|DSQ81_03320|F4V61_08395|GBZ58_08075|KX325_00050|NCTC7303_02724|NCTC7307_01582	protein	taxon:59203	20230911	InterPro			24	21.39965394	37.51948497	26.00099734	13	14.01943213	25.89586635	16.99400151	30	20.10493352	35.85152137	25.13637496	60	67.04355087	114.777599	56.90745104	44	51.16867581	95.14697741	47.94373142	31	48.74587662	79.5525388	43.30529326
dapB	NZ_CP051310.1	complement(3981791..3982612)		7.352242498	2.041967099	1.029959621	0.218662124	0.406614016	1																	2	1.906964296	3.343433424	2.166749778	0	0	0	0	3	2.149907124	3.833757577	2.513637496	4	4.779503748	8.182441969	3.793830069	6	7.461391181	13.87428553	6.537781558	0	0	0	0
dapD	NZ_CP051310.1	3794238..3795062		29.84128259	1.397051634	0.482385343	0.180058706	0.358374908	1	dapD	UniProtKB	A0A2X4U3A1	dapD	enables	0009085 // lysine biosynthetic process (GO_REF:0000043 [IEA] UniProtKB-KW:KW-0457) /// 0009089 // lysine biosynthetic process via diaminopimelate (GO_REF:0000104 [IEA] UniRule:UR000100254) /// 0008652 // cellular amino acid biosynthetic process (GO_REF:0000043 [IEA] UniProtKB-KW:KW-0028) /// 0009089 // lysine biosynthetic process via diaminopimelate (GO_REF:0000002 [IEA] InterPro:IPR005664) /// 0…	0005737 // cytoplasm (GO_REF:0000044 [IEA] UniProtKB-SubCell:SL-0086) /// 0005737 // cytoplasm (GO_REF:0000104 [IEA] UniRule:UR000100254) /// 0005737 // cytoplasm (GO_REF:0000043 [IEA] UniProtKB-KW:KW-0963)	0016747 // transferase activity, transferring acyl groups other than amino-acyl groups (GO_REF:0000117 [IEA] ARBA:ARBA00027717) /// 0008666 // 2,3,4,5-tetrahydropyridine-2,6-dicarboxylate N-succinyltransferase activity (GO_REF:0000003 [IEA] EC:2.3.1.117) /// 0008666 // 2,3,4,5-tetrahydropyridine-2,6-dicarboxylate N-succinyltransferase activity (GO_REF:0000002 [IEA] InterPro:IPR005664) /// 0016740…	2,3,4,5-tetrahydropyridine-2,6-dicarboxylate N-succinyltransferase	dapD|AHX45_14670|DSQ81_12665|F4V61_12265|GBZ58_18615|KX325_10880|NCTC7295_04433|NCTC7303_04679|NCTC7307_04545	protein	taxon:59203	20230911	InterPro			9	8.550134462	14.99073968	9.750374002	9	10.34104686	19.10137051	11.76507797	11	7.854327361	14.00599435	9.216670819	12	14.2863712	24.4580629	11.38149021	14	17.34660398	32.25561168	15.25482363	12	20.10445774	32.81017319	16.76333933
dapE	NZ_CP051310.1	complement(1442211..1443338)		12.65043526	1.523309504	0.607209096	0.20040729	0.385446688	1																	3	2.08447427	3.65465728	3.250124667	5	4.201814255	7.761342923	6.536154426	8	4.177833703	7.449996994	6.703033323	9	7.836606545	13.41615818	8.536117656	11	9.9683657	18.53594706	11.98593286	3	3.676014546	5.999200549	4.190834832
dapF	NZ_CP051310.1	complement(4754069..4754893)		54.23520852	-1.093698749	-0.129215413	0.608286914	0.760373249	1	dapF	UniProtKB	A0A2X4TLS5	dapF	enables	0009089 // lysine biosynthetic process via diaminopimelate (GO_REF:0000104 [IEA] UniRule:UR000080060) /// 0009085 // lysine biosynthetic process (GO_REF:0000043 [IEA] UniProtKB-KW:KW-0457) /// 0008652 // cellular amino acid biosynthetic process (GO_REF:0000043 [IEA] UniProtKB-KW:KW-0028) /// 0009089 // lysine biosynthetic process via diaminopimelate (GO_REF:0000002 [IEA] InterPro:IPR001653|InterP…	0005737 // cytoplasm (GO_REF:0000104 [IEA] UniRule:UR000080060) /// 0005737 // cytoplasm (GO_REF:0000002 [IEA] InterPro:IPR018510) /// 0005737 // cytoplasm (GO_REF:0000044 [IEA] UniProtKB-SubCell:SL-0086) /// 0005737 // cytoplasm (GO_REF:0000043 [IEA] UniProtKB-KW:KW-0963)	0008837 // diaminopimelate epimerase activity (GO_REF:0000116 [IEA] RHEA:15393) /// 0008837 // diaminopimelate epimerase activity (GO_REF:0000002 [IEA] InterPro:IPR001653|InterPro:IPR018510) /// 0008837 // diaminopimelate epimerase activity (GO_REF:0000104 [IEA] UniRule:UR000080060) /// 0016853 // isomerase activity (GO_REF:0000043 [IEA] UniProtKB-KW:KW-0413) /// 0008837 // diaminopimelate epimer…	Diaminopimelate epimerase	dapF|NCTC7307_05594	protein	taxon:59203	20230911	InterPro			30	28.50044821	49.96913226	32.50124667	24	27.57612497	50.93698803	31.37354125	28	19.99283328	35.65162198	23.46061663	27	32.14433521	55.03064154	25.60835297	23	28.49799225	52.99136205	25.06149597	20	33.50742956	54.68362198	27.93889888
dauA	NZ_CP051310.1	complement(2168041..2169726)		84.16024448	-1.083541133	-0.115753921	0.505640722	0.685369783	1																	85	39.51352176	69.27808224	92.08686558	63	35.42084557	65.42729223	82.35554577	109	38.08370473	67.9116274	91.32882903	78	45.43930343	77.79143673	73.97968635	79	47.89717482	89.06369647	86.08079051	64	52.46714949	85.62560025	89.40447641
dbpA	NZ_CP051310.1	2298771..2300144		24.59199595	-4.237277045	-2.083137459	2.62E-07	5.08E-06	1.15E-03																	20	11.40847636	20.00219996	21.66749778	17	11.72838285	21.66397553	22.22292505	42	18.0066457	32.10981237	35.19092495	6	4.289030656	7.34275906	5.690745104	7	5.207768662	9.683726215	7.627411817	4	4.02381796	6.566810499	5.587779776
dcd	NZ_CP051310.1	1842501..1843082		15.12088527	1.085338182	0.118144644	0.844961339	0.923890921	1	dcd	UniProtKB	A0A2X4TRU1	dcd	enables	0006226 // dUMP biosynthetic process (GO_REF:0000041 [IEA] UniPathway:UPA00610) /// 0006229 // dUTP biosynthetic process (GO_REF:0000002 [IEA] InterPro:IPR011962) /// 0009117 // nucleotide metabolic process (GO_REF:0000043 [IEA] UniProtKB-KW:KW-0546) /// 0006229 // dUTP biosynthetic process (GO_REF:0000104 [IEA] UniRule:UR000034430)		0008829 // dCTP deaminase activity (GO_REF:0000104 [IEA] UniRule:UR000034430) /// 0008829 // dCTP deaminase activity (GO_REF:0000002 [IEA] InterPro:IPR011962) /// 0008829 // dCTP deaminase activity (GO_REF:0000003 [IEA] EC:3.5.4.13) /// 0000166 // nucleotide binding (GO_REF:0000043 [IEA] UniProtKB-KW:KW-0547) /// 0016787 // hydrolase activity (GO_REF:0000043 [IEA] UniProtKB-KW:KW-0378)	dCTP deaminase	dcd|AHX45_15815|DSQ81_19420|F4V61_17200|FLP03_16235|GBZ58_12795|KX325_01880|NCTC7295_01977|NCTC7303_02259|NCTC7307_02082|NCTC8297_02246	protein	taxon:59203	20230911	UniProt			1	1.346670663	2.361084428	1.083374889	5	8.143722473	15.04260278	6.536154426	7	7.085089115	12.63427325	5.865154158	2	3.375216564	5.778322422	1.896915035	5	8.781877936	16.32970032	5.448151298	6	14.2492935	23.25463306	8.381669664
dcp	NZ_CP051310.1	complement(2458414..2460456)		3.744791956	-3.964192029	-1.98702685	0.010175437	0.046231551	1																	6	2.301798313	4.035686159	6.500249335	3	1.391966661	2.571158537	3.921692656	9	2.59504208	4.627531172	7.540912489	1	0.480757719	0.82305033	0.948457517	1	0.500347818	0.930385275	1.08963026	2	1.353090034	2.20822262	2.793889888
dctA	NZ_CP051310.1	264930..266216		83.19533741	3.930667552	1.974774349	3.16E-14	1.84E-12	1.39E-10	dctA	UniProtKB	A0A2X4SXT7	dctA	enables	0055085 // transmembrane transport (GO_REF:0000108 [IEA] GO:0015293) /// 0006835 // dicarboxylic acid transport (GO_REF:0000002 [IEA] InterPro:IPR023954) /// 0006835 // dicarboxylic acid transport (GO_REF:0000104 [IEA] UniRule:UR000068695) /// 0046942 // carboxylic acid transport (GO_REF:0000117 [IEA] ARBA:ARBA00027271)	0016020 // membrane (GO_REF:0000002 [IEA] InterPro:IPR001991|InterPro:IPR023954|InterPro:IPR036458) /// 0005886 // plasma membrane (GO_REF:0000104 [IEA] UniRule:UR000068695) /// 0005886 // plasma membrane (GO_REF:0000044 [IEA] UniProtKB-SubCell:SL-0039) /// 0016020 // membrane (GO_REF:0000043 [IEA] UniProtKB-KW:KW-0472) /// 0016020 // membrane (GO_REF:0000044 [IEA] UniProtKB-SubCell:SL-0162) /// …	0015293 // symporter activity (GO_REF:0000002 [IEA] InterPro:IPR001991|InterPro:IPR023954|InterPro:IPR036458) /// 0015293 // symporter activity (GO_REF:0000104 [IEA] UniRule:UR000068695) /// 0015293 // symporter activity (GO_REF:0000043 [IEA] UniProtKB-KW:KW-0769)	C4-dicarboxylate transport protein	dctA|dctA_1|AHX45_03035|F4V61_13310|GBZ58_06525|KX325_16185|NCTC7307_00234|NCTC8297_00389	protein	taxon:59203	20230911	InterPro			18	10.96171085	19.21889702	19.500748	11	8.101959794	14.96546123	14.37953974	17	7.78109354	13.87540233	14.24394581	67	51.13177728	87.53687044	63.54665366	67	53.21531441	98.95265489	73.00522739	36	38.66241872	63.0964869	50.29001798
dcuA	NZ_CP051310.1	4317413..4318714		63.03349597	2.354175203	1.235221693	3.60E-07	6.69E-06	1.58E-03	dcuA	UniProtKB	A0A2X4U4S2	dcuA	enables	0015740 // C4-dicarboxylate transport (GO_REF:0000002 [IEA] InterPro:IPR004668)	0005886 // plasma membrane (GO_REF:0000044 [IEA] UniProtKB-SubCell:SL-0037) /// 0016020 // membrane (GO_REF:0000043 [IEA] UniProtKB-KW:KW-0472) /// 0005886 // plasma membrane (GO_REF:0000043 [IEA] UniProtKB-KW:KW-0997) /// 0016020 // membrane (GO_REF:0000002 [IEA] InterPro:IPR004668) /// 0016020 // membrane (GO_REF:0000044 [IEA] UniProtKB-SubCell:SL-0162) /// 0005886 // plasma membrane (GO_REF:00…	0015556 // C4-dicarboxylate transmembrane transporter activity (GO_REF:0000002 [IEA] InterPro:IPR004668)	C4-dicarboxylate transporter	dcuA|NCTC7307_05105	protein	taxon:59203	20230911	InterPro			21	12.64132783	22.16372802	22.75087267	19	13.8330696	25.5516285	24.83738682	18	8.143887817	14.52234437	15.08182498	45	33.94659056	58.11607689	42.68058828	47	36.90007512	68.61484216	51.2126222	36	38.21699915	62.36956884	50.29001798
dcuB	NZ_CP051310.1	4339817..4341157		3.232042315	5.544066234	2.470944493	0.062263336	NaN	1																	0	0	0	0	1	0.706882398	1.305711382	1.307230885	0	0	0	0	3	2.197288636	3.761726677	2.845372552	3	2.28682459	4.252297801	3.268890779	1	1.030709522	1.682102466	1.396944944
dcuC	NZ_CP051310.1	3313080..3314465		1.627488749	1.590930166	0.66987051	0.600823936	NaN	1																	1	0.565485083	0.991451037	1.083374889	0	0	0	0	1	0.425017714	0.757900127	0.837879165	0	0	0	0	0	0	0	0	3	2.991734782	4.882466248	4.190834832
dcuR	NZ_CP051310.1	4338368..4339087		3.217639157	-1.745464586	-0.803611086	0.426707185	NaN	1	dcuR	UniProtKB	A0A2X4U0D1	dcuR	enables	0000160 // phosphorelay signal transduction system (GO_REF:0000002 [IEA] InterPro:IPR001789|InterPro:IPR024187) /// 0000160 // phosphorelay signal transduction system (GO_REF:0000043 [IEA] UniProtKB-KW:KW-0902) /// 0006355 // regulation of transcription, DNA-templated (GO_REF:0000108 [IEA] GO:0003700)	0005737 // cytoplasm (GO_REF:0000044 [IEA] UniProtKB-SubCell:SL-0086) /// 0005737 // cytoplasm (GO_REF:0000043 [IEA] UniProtKB-KW:KW-0963)	0003700 // transcription factor activity, sequence-specific DNA binding (GO_REF:0000002 [IEA] InterPro:IPR024187) /// 0003677 // DNA binding (GO_REF:0000043 [IEA] UniProtKB-KW:KW-0238)	Transcriptional regulatory protein	dcuR|AHX45_16495|DSQ81_10625|F4V61_14415|GBZ58_09605|KX325_13090|NCTC7295_05046|NCTC7303_04150|NCTC7304_04928|NCTC7307_05151	protein	taxon:59203	20230911	UniProt			2	2.177117571	3.817086492	2.166749778	0	0	0	0	4	3.272636401	5.835830978	3.351516662	0	0	0	0	3	4.259210799	7.919904654	3.268890779	0	0	0	0
dcyD	NZ_CP051310.1	2006179..2007165		9.498505529	-1.100066359	-0.137590553	0.79685552	0.892304639	1	dcyD	UniProtKB	A0A2X4TNK4	dcyD	enables	0046416 // D-amino acid metabolic process (GO_REF:0000104 [IEA] UniRule:UR000100551)		0003824 // catalytic activity (GO_REF:0000002 [IEA] InterPro:IPR005966) /// 0016829 // lyase activity (GO_REF:0000043 [IEA] UniProtKB-KW:KW-0456) /// 0019148 // D-cysteine desulfhydrase activity (GO_REF:0000003 [IEA] EC:4.4.1.15) /// 0019148 // D-cysteine desulfhydrase activity (GO_REF:0000116 [IEA] RHEA:11268) /// 0019148 // D-cysteine desulfhydrase activity (GO_REF:0000002 [IEA] InterPro:IPR023…	D-cysteine desulfhydrase	dcyD|NCTC7307_02335	protein	taxon:59203	20230911	InterPro			4	3.176341745	5.569001569	4.333499557	2	1.920829374	3.548042479	2.614461771	12	7.162000633	12.77142342	10.05454998	5	4.975623203	8.518195667	4.742287587	8	8.285394867	15.40650145	8.717042077	2	2.800772988	4.570819466	2.793889888
ddlA	NZ_CP051310.1	3570314..3571408		34.39557757	-1.031638316	-0.044937262	0.883910202	0.939002401	1																	20	14.31529362	25.09865091	21.66749778	22	19.0451548	35.1790842	28.75907948	22	11.8352878	21.10492299	18.43334164	15	13.45463041	23.03413458	14.22686276	26	24.27166702	45.13260734	28.33038675	17	21.4585251	35.01999079	23.74806405
deaD	NZ_CP051310.1	606215..608104		94.05033863	1.310399967	0.390007225	0.034780641	0.113663428	1	deaD	UniProtKB	A0A2X4SZ99	deaD	enables	0006401 // RNA catabolic process (GO_REF:0000104 [IEA] UniRule:UR000110955) /// 0000027 // ribosomal large subunit assembly (GO_REF:0000002 [IEA] InterPro:IPR028618) /// 0070417 // cellular response to cold (GO_REF:0000002 [IEA] InterPro:IPR028618) /// 0000027 // ribosomal large subunit assembly (GO_REF:0000104 [IEA] UniRule:UR000110955)	0005737 // cytoplasm (GO_REF:0000104 [IEA] UniRule:UR000110955) /// 0005737 // cytoplasm (GO_REF:0000044 [IEA] UniProtKB-SubCell:SL-0086) /// 0005737 // cytoplasm (GO_REF:0000043 [IEA] UniProtKB-KW:KW-0963)	0005524 // ATP binding (GO_REF:0000002 [IEA] InterPro:IPR011545) /// 0003724 // RNA helicase activity (GO_REF:0000104 [IEA] UniRule:UR000110955) /// 0003724 // RNA helicase activity (GO_REF:0000002 [IEA] InterPro:IPR014014|InterPro:IPR028618) /// 0003724 // RNA helicase activity (GO_REF:0000003 [IEA] EC:3.6.4.13) /// 0000166 // nucleotide binding (GO_REF:0000043 [IEA] UniProtKB-KW:KW-0547) /// 00…	ATP-dependent RNA helicase DeaD	deaD|csdA|DSQ81_09100|NCTC7307_00670	protein	taxon:59203	20230911	UniProt			62	25.71072179	45.07797381	67.16924313	56	28.08679395	51.88026558	73.20492957	113	35.21980126	62.8046572	94.68034569	121	62.88082034	107.6510639	114.7633596	94	50.8401035	94.53600476	102.4252444	67	48.99796743	79.96394722	93.59531124
decR	NZ_CP051310.1	complement(3488238..3488696)		53.51479871	1.098964198	0.136144388	0.707254493	0.83564035	1																	10	17.07543193	29.93793327	10.83374889	8	16.5216435	30.51780328	10.45784708	19	24.38434965	43.48266219	15.91970414	16	34.2374909	58.61409411	15.17532028	8	17.81630661	33.12901293	8.717042077	14	42.15804046	68.80128909	19.55722921
dedD	NZ_CP051310.1	1575416..1576090		6.03911906	-4.121753231	-2.043258133	0.057120074	0.162965352	1																	1	1.161129371	2.035779463	1.083374889	2	2.808679395	5.188026558	2.614461771	7	6.108921281	10.89355116	5.865154158	2	2.910186727	4.982197999	1.896915035	0	0	0	0	0	0	0	0
def	NZ_CP051310.1	complement(477863..478372)		95.69247778	-1.328406997	-0.409697227	0.093971402	0.23099743	1																	25	38.41972185	67.36034986	27.08437223	37	68.77134107	127.0303562	48.36754275	45	51.97716636	92.6867273	37.70456244	26	50.07233044	85.72311263	24.65989545	23	46.09969335	85.72132096	25.06149597	26	70.46415334	114.9964403	36.32056854
degP	NZ_CP051310.1	complement(3798431..3799858)		57.29641917	2.373057242	1.246746901	1.44E-07	2.83E-06	6.32E-04																	22	12.07476972	21.17039567	23.83424756	13	8.629608436	15.94010261	16.99400151	23	9.487895447	16.91900578	19.2712208	49	33.70253011	57.69824889	46.47441835	49	35.07585364	65.22274421	53.39188272	31	30.00534002	48.96826443	43.30529326
degQ	NZ_CP051310.1	complement(538406..539773)		11.15365909	-1.204868241	-0.268875388	0.502882484	0.682831189	1																	14	8.020959473	14.06295023	15.16724845	8	5.543446175	10.2395261	10.45784708	9	3.875490474	6.910852474	7.540912489	9	6.461763291	11.06244622	8.536117656	9	6.725069683	12.50511261	9.806672336	6	6.062199427	9.89341845	8.381669664
degS	NZ_CP051310.1	complement(537243..538313)		11.8135216	-1.395966611	-0.481264435	0.284393333	0.483124136	1																	8	5.854433805	10.26443426	8.666999113	10	8.850880447	16.34882319	13.07230885	9	4.95020632	8.827307362	7.540912489	8	7.336605193	12.56016302	7.587660139	8	7.635559976	14.1981484	8.717042077	2	2.581104518	4.212323822	2.793889888
deoA	NZ_CP051310.1	complement(4084653..4085975)		39.33564989	1.364965568	0.448864559	0.08811157	0.220457578	1																	24	14.21791067	24.92791179	26.00099734	15	10.74749769	19.85214244	19.60846328	26	11.57667298	20.64375584	21.7848583	35	25.98381006	44.48391071	33.19601311	31	23.95202445	44.53823932	33.77853805	17	17.76045728	28.98479963	23.74806405
deoB	NZ_CP051310.1	complement(4083378..4084601)		114.336373	1.758614908	0.814439604	2.95E-04	2.63E-03	1																	30	19.20986092	33.68017493	32.50124667	33	25.55691729	47.20722695	43.13861921	73	35.1327143	62.64936197	61.16517907	71	56.9733247	97.53751597	67.34048373	75	62.63545293	116.4691861	81.72226947	70	79.04632586	129.002417	97.78614607
deoC	NZ_CP051310.1	complement(4086099..4086878)		39.7629118	-2.335284375	-1.223598242	3.20E-04	2.84E-03	1	deoC	UniProtKB	A0A2X4TKJ8	deoC	enables	0009264 // deoxyribonucleotide catabolic process (GO_REF:0000002 [IEA] InterPro:IPR011343|InterPro:IPR023649) /// 0046386 // deoxyribose phosphate catabolic process (GO_REF:0000041 [IEA] UniPathway:UPA00002) /// 0016052 // carbohydrate catabolic process (GO_REF:0000104 [IEA] UniRule:UR000098106)	0005737 // cytoplasm (GO_REF:0000002 [IEA] InterPro:IPR011343|InterPro:IPR023649) /// 0005737 // cytoplasm (GO_REF:0000104 [IEA] UniRule:UR000098106) /// 0005737 // cytoplasm (GO_REF:0000044 [IEA] UniProtKB-SubCell:SL-0086) /// 0005737 // cytoplasm (GO_REF:0000043 [IEA] UniProtKB-KW:KW-0963)	0003824 // catalytic activity (GO_REF:0000117 [IEA] ARBA:ARBA00027533) /// 0016829 // lyase activity (GO_REF:0000043 [IEA] UniProtKB-KW:KW-0456) /// 0004139 // deoxyribose-phosphate aldolase activity (GO_REF:0000104 [IEA] UniRule:UR000098106) /// 0004139 // deoxyribose-phosphate aldolase activity (GO_REF:0000003 [IEA] EC:4.1.2.4) /// 0004139 // deoxyribose-phosphate aldolase activity (GO_REF:0000…	Deoxyribose-phosphate aldolase	deoC|NCTC7295_04708|NCTC7303_04420|NCTC7307_04846|NCTC8297_05030	protein	taxon:59203	20230911	UniProt			17	17.08199941	29.94944786	18.41737312	23	27.95176129	51.63084123	30.06631036	28	21.14626597	37.70844632	23.46061663	10	12.59215411	21.5575875	9.484575173	8	10.4842112	19.49514992	8.717042077	9	15.94824772	26.02730084	12.5725045
deoD	NZ_CP051310.1	complement(4082449..4083168)		50.92298852	1.74483798	0.803093078	0.015548146	0.064739967	1																	9	9.797029071	17.17688922	9.750374002	14	18.43195853	34.04642429	18.30123239	13	10.6360683	18.96645068	10.89242915	26	35.46790073	60.72053811	24.65989545	23	32.65394946	60.71926901	25.06149597	10	19.19696485	31.32915842	13.96944944
deoR	NZ_CP051310.1	3069708..3070466		21.09368306	2.883515965	1.52782901	5.87E-03	0.030644938	1																	3	3.097874805	5.43142742	3.250124667	3	3.74675611	6.920786417	3.921692656	3	2.328357913	4.151974609	2.513637496	9	11.64649826	19.93863824	8.536117656	9	12.12107421	22.53885909	9.806672336	7	12.74739168	20.80355184	9.778614607
der	NZ_CP051310.1	1387945..1389417		18.16459614	2.069911887	1.049569356	7.10E-03	0.035201293	1																	5	2.660428804	4.664464145	5.416874446	6	3.861219128	7.132215737	7.843385311	10	3.999148351	7.131361684	8.378791654	12	8.001531733	13.69850774	11.38149021	15	10.40947649	19.35618245	16.34445389	14	13.1368232	21.43909823	19.55722921
dgaE	NZ_CP051310.1	75372..76481		1.753143648	1.477548821	0.5632058	0.64449974	NaN	1																	1	0.706092185	1.237973998	1.083374889	1	0.853990357	1.577440508	1.307230885	0	0	0	0	1	0.884854072	1.5148575	0.948457517	1	0.920910443	1.712411817	1.08963026	1	1.245208531	2.032161628	1.396944944
dgcJ	NZ_CP051310.1	2690854..2692347		5.974442076	-1.680686335	-0.749050501	0.164286991	0.333657252	1																	7	3.672246506	6.438459144	7.583624224	5	3.172454136	5.859969757	6.536154426	8	3.154348338	5.624897329	6.703033323	3	1.972265101	3.376489608	2.845372552	6	4.105263421	7.63364304	6.537781558	2	1.850309865	3.01967792	2.793889888
dgcN	NZ_CP051310.1	complement(1245265..1246485)		7.30477052	1.744679916	0.80296238	0.221140127	0.409003173	1																	3	1.92570596	3.37629272	3.250124667	2	1.552709739	2.86807365	2.614461771	4	1.929810163	3.441276253	3.351516662	8	6.435302344	11.01714545	7.587660139	7	5.860339183	10.89716611	7.627411817	0	0	0	0
dgcQ	NZ_CP051310.1	1978488..1980200		11.23379226	-1.991109016	-0.993572213	0.012806029	0.055643099	1																	15	6.86306765	12.03284709	16.25062334	11	6.087111649	11.24375283	14.37953974	17	5.846040505	10.42477688	14.24394581	4	2.293492166	3.926425744	3.793830069	7	4.177159453	7.76733206	7.627411817	9	7.261899139	11.85131037	12.5725045
dgoD	NZ_CP051310.1	13244..14392		0.654394954	3.420730233	1.774304334	0.488157381	NaN	1																	0	0	0	0	0	0	0	0	0	0	0	0	0	0	0	0	0	0	0	0	1	1.202942967	1.963184862	1.396944944
dgoR	NZ_CP051310.1	11082..11771		1.835145822	-1.366871174	-0.450877277	0.713307795	NaN	1																	2	2.271774857	3.983046775	2.166749778	0	0	0	0	1	0.853731235	1.52239069	0.837879165	1	1.423460899	2.436944674	0.948457517	1	1.481464626	2.754749445	1.08963026	0	0	0	0
dgt	NZ_CP051310.1	complement(3799988..3801505)		11.48933462	1.031502665	0.044747549	0.909173986	0.948151962	1																	7	3.614187272	6.336665323	7.583624224	7	4.371215462	8.074250819	9.150616197	14	5.432835131	9.687940755	11.73030832	10	6.470276813	11.07702124	9.484575173	8	5.387144094	10.01727071	8.717042077	9	8.194751795	13.3737119	12.5725045
diaA	NZ_CP051310.1	complement(616599..617189)		13.06500152	2.410153134	1.269124814	0.191165979	0.372315055	1																	1	1.326162988	2.325128828	1.083374889	2	3.207882558	5.925411044	2.614461771	2	1.993484102	3.554820901	1.675758331	0	0	0	0	11	19.02591626	35.37825429	11.98593286	1	2.33871653	3.816750265	1.396944944
dinB	NZ_CP051310.1	complement(3685273..3686328)		12.70531564	-1.060267111	-0.084427766	0.857215184	0.928875603	1																	4	2.968796688	5.205117944	4.333499557	6	5.385961908	9.948630474	7.843385311	15	8.367536251	14.92115875	12.56818748	12	11.1612275	19.10786164	11.38149021	7	6.77601718	12.59984831	7.627411817	3	3.926651902	6.40823695	4.190834832
dinF	NZ_CP051310.1	complement(4426892..4428217)		3.213479371	1.059570349	0.083479377	0.911876006	0.948151962	1	dinF	UniProtKB	A0A2X4TK12	dinF	enables	0006814 // sodium ion transport (GO_REF:0000043 [IEA] UniProtKB-KW:KW-0739) /// 0042908 // xenobiotic transport (GO_REF:0000108 [IEA] GO:0042910) /// 0055085 // transmembrane transport (GO_REF:0000002 [IEA] InterPro:IPR002528)	0016020 // membrane (GO_REF:0000002 [IEA] InterPro:IPR002528) /// 0016020 // membrane (GO_REF:0000043 [IEA] UniProtKB-KW:KW-0472) /// 0016020 // membrane (GO_REF:0000044 [IEA] UniProtKB-SubCell:SL-0162)	0015297 // antiporter activity (GO_REF:0000002 [IEA] InterPro:IPR002528) /// 0042910 // xenobiotic transporter activity (GO_REF:0000002 [IEA] InterPro:IPR002528) /// 0015297 // antiporter activity (GO_REF:0000043 [IEA] UniProtKB-KW:KW-0050)	DNA-damage-inducible membrane protein	dinF|NCTC7307_05270	protein	taxon:59203	20230911	InterPro			2	1.182145288	2.07262615	2.166749778	2	1.429757611	2.640963746	2.614461771	3	1.332747855	2.376582751	2.513637496	4	2.96285979	5.072373529	3.793830069	2	1.541795764	2.866933811	2.179260519	1	1.042369132	1.701130774	1.396944944
dinG	NZ_CP051310.1	complement(3115740..3117884)		9.960042364	1.210421675	0.275509727	0.468476941	0.656854021	1																	10	3.653903616	6.406299008	10.83374889	4	1.767700319	3.26519154	5.228923541	16	4.394029293	7.835521314	13.40606665	17	7.78424072	13.32650863	16.12377779	8	3.812440435	7.089145425	8.717042077	9	5.799362809	9.464473035	12.5725045
dinI	NZ_CP051310.1	2802891..2803136		18.46830063	-2.586096	-1.370775831	0.170763245	0.344232337	1																	1	3.186025714	5.585980233	1.083374889	1	3.853371121	7.117719363	1.307230885	10	23.94612	42.70120228	8.378791654	4	15.97053691	27.34133048	3.793830069	0	0	0	0	0	0	0	0
djlA	NZ_CP051310.1	complement(3947450..3948262)		25.34904282	1.219658257	0.286476968	0.447196061	0.637311248	1																	7	6.748261106	11.83155961	7.583624224	10	11.65964694	21.53701062	13.07230885	11	7.970258393	14.21272489	9.216670819	10	12.08103346	20.68255627	9.484575173	13	16.34531082	30.39373004	14.16519337	9	15.30090187	24.97084214	12.5725045
dkgA	NZ_CP051310.1	complement(751016..751843)		41.63539541	-2.858901472	-1.515460901	4.21E-05	4.75E-04	0.184547116																	35	33.13005	58.08609879	37.91812112	16	18.31747432	33.83495581	20.91569416	26	18.49751009	32.98513162	21.7848583	10	11.86217416	20.30787228	9.484575173	8	9.876430838	18.3649963	8.717042077	7	11.68510904	19.06992252	9.778614607
dkgB	NZ_CP051310.1	complement(3748447..3749250)		4.60175026	-1.472812545	-0.55857382	0.485739524	0.668543214	1																	4	3.899315053	6.836572822	4.333499557	2	2.358033074	4.355619312	2.614461771	2	1.465359582	2.613058647	1.675758331	3	3.664880673	6.274223227	2.845372552	1	1.271406209	2.364150643	1.08963026	1	1.719131181	2.805596277	1.396944944
dksA	NZ_CP051310.1	3827550..3828005		215.3545684	-1.708360668	-0.772612588	1.13E-04	1.15E-03	0.493466676	dksA	UniProtKB	A0A2X4TIB7	dksA	enables	0010468 // regulation of gene expression (GO_REF:0000104 [IEA] UniRule:UR000078108)	0005737 // cytoplasm (GO_REF:0000044 [IEA] UniProtKB-SubCell:SL-0086) /// 0005737 // cytoplasm (GO_REF:0000043 [IEA] UniProtKB-KW:KW-0963) /// 0005737 // cytoplasm (GO_REF:0000104 [IEA] UniRule:UR000078108)	0008270 // zinc ion binding (GO_REF:0000104 [IEA] UniRule:UR000078108) /// 0008270 // zinc ion binding (GO_REF:0000002 [IEA] InterPro:IPR000962|InterPro:IPR012784) /// 0046872 // metal ion binding (GO_REF:0000043 [IEA] UniProtKB-KW:KW-0479)	RNA polymerase-binding transcription factor DksA	dksA|AHX45_14570|DSQ81_12565|F4V61_12165|FLP03_15515|GBZ58_18515|KX325_10980|NCTC10047_04794|NCTC7304_04349|NCTC7307_04572|T044_16055	protein	taxon:59203	20230911	InterPro			75	128.9082772	226.0117002	81.25311669	56	116.4123697	215.0300481	73.20492957	89	114.9728841	205.0219567	74.57124572	39	84.00292278	143.8118008	36.98984318	51	114.3261846	212.5869144	55.57114324	30	90.93299141	148.4012767	41.90834832
dld	NZ_CP051310.1	complement(1784502..1786232)		15.61435294	-1.694972609	-0.761261959	0.015249289	0.063659076	1																	19	8.602821599	15.08311474	20.58412289	14	7.666672526	14.16142431	18.30123239	29	9.868955523	17.59851976	24.2984958	11	6.241518326	10.68538999	10.43303269	14	8.267445572	15.37312515	15.25482363	9	7.186385456	11.72807317	12.5725045
dmsA	NZ_CP051310.1	complement(3002323..3004767)		41.3249117	1.211231479	0.276474605	0.220412806	0.408147363	1																	35	11.21950159	19.67087517	37.91812112	47	18.22195374	33.65851586	61.43985161	58	13.97395666	24.91864025	48.59699159	58	23.29934772	39.88814962	55.010536	69	28.84766087	53.64156281	75.18448791	33	18.65521002	30.44502267	46.09918315
dmsB_1	NZ_CP051310.1	1377960..1378589		2.009921614	-2.392614802	-1.25858815	0.393501413	NaN	1	dmsB_1	UniProtKB	A0A2X4W6Q3	dmsB_1	enables			0016491 // oxidoreductase activity (GO_REF:0000043 [IEA] UniProtKB-KW:KW-0560) /// 0051539 // 4 iron, 4 sulfur cluster binding (GO_REF:0000043 [IEA] UniProtKB-KW:KW-0004) /// 0051536 // iron-sulfur cluster binding (GO_REF:0000043 [IEA] UniProtKB-KW:KW-0411) /// 0046872 // metal ion binding (GO_REF:0000043 [IEA] UniProtKB-KW:KW-0479)	4Fe-4S ferredoxin-type domain-containing protein	dmsB_1|dmsB|dmsB_4|AHX45_12910|DSQ81_03550|F4V61_08610|GBZ58_07855|KX325_20790|NCTC7303_02776|NCTC7304_01456|NCTC7307_01529|NCTC8297_01666	protein	taxon:59203	20230911	UniProt			2	2.488134367	4.362384563	2.166749778	0	0	0	0	1	0.935038972	1.66738028	0.837879165	0	0	0	0	1	1.622556495	3.017106535	1.08963026	0	0	0	0
dmsB_2	NZ_CP051310.1	2475736..2476353		6.703505205	5.544193835	2.470977698	0.06227873	NaN	1	dmsB_2	UniProtKB	A0A2X4TC91	dmsB_2	enables			0051539 // 4 iron, 4 sulfur cluster binding (GO_REF:0000043 [IEA] UniProtKB-KW:KW-0004) /// 0051536 // iron-sulfur cluster binding (GO_REF:0000043 [IEA] UniProtKB-KW:KW-0411) /// 0046872 // metal ion binding (GO_REF:0000043 [IEA] UniProtKB-KW:KW-0479)	4Fe-4S ferredoxin-type domain-containing protein	dmsB_2|dmsB|AHX45_05230|GBZ58_01850|NCTC7307_02997	protein	taxon:59203	20230911	UniProt			0	0	0	0	0	0	0	0	1	0.953195068	1.699756596	0.837879165	4	6.357204015	10.88344223	3.793830069	3	4.962187339	9.227073383	3.268890779	0	0	0	0
dmsB_3	NZ_CP051310.1	complement(3001695..3002312)		19.39425025	2.649881108	1.405927632	0.027588348	0.097394486	1	dmsB_3	UniProtKB	A0A2X4TEW2	dmsB_3	enables			0051539 // 4 iron, 4 sulfur cluster binding (GO_REF:0000043 [IEA] UniProtKB-KW:KW-0004) /// 0051536 // iron-sulfur cluster binding (GO_REF:0000043 [IEA] UniProtKB-KW:KW-0411) /// 0046872 // metal ion binding (GO_REF:0000043 [IEA] UniProtKB-KW:KW-0479)	4Fe-4S ferredoxin-type domain-containing protein	dmsB_3|dmsB|AHX45_09775|NCTC7295_03595|NCTC7303_01500|NCTC7307_03607	protein	taxon:59203	20230911	UniProt			4	5.072895312	8.894182118	4.333499557	2	3.067732349	5.666533862	2.614461771	1	0.953195068	1.699756596	0.837879165	5	7.946505018	13.60430279	4.742287587	5	8.270312231	15.37845564	5.448151298	8	17.89231676	29.19999232	11.17555955
dmsB_4	NZ_CP051310.1	complement(4333315..4333941)		10.20488935	1.493251118	0.578456802	0.406908628	0.604188761	1	dmsB_4	UniProtKB	A0A2X4TK33	dmsB_4	enables			0051536 // iron-sulfur cluster binding (GO_REF:0000043 [IEA] UniProtKB-KW:KW-0411) /// 0046872 // metal ion binding (GO_REF:0000043 [IEA] UniProtKB-KW:KW-0479)	4Fe-4S ferredoxin-type domain-containing protein	dmsB_4|NCTC7307_05217	protein	taxon:59203	20230911	UniProt			4	5.000078633	8.766514432	4.333499557	1	1.511848957	2.792598028	1.307230885	2	1.879025685	3.350716351	1.675758331	4	6.265952282	10.72722057	3.793830069	3	4.890959769	9.094627354	3.268890779	3	6.613308466	10.79282013	4.190834832
dmsD	NZ_CP051310.1	2477255..2477869		10.13812335	1.176003672	0.233892565	0.72036649	0.83564035	1	dmsD	UniProtKB	A0A2X4TR83	dmsD	enables	0061077 // chaperone-mediated protein folding (GO_REF:0000104 [IEA] UniRule:UR000165448)		0005048 // signal sequence binding (GO_REF:0000002 [IEA] InterPro:IPR028611)	Tat proofreading chaperone DmsD	dmsD|dmsD_2|AHX45_05220|NCTC7295_02952|NCTC7303_01498|NCTC7307_02999	protein	taxon:59203	20230911	InterPro			4	5.097641142	8.937568372	4.333499557	2	3.082696897	5.694175491	2.614461771	3	2.873534401	5.124144274	2.513637496	3	4.791161074	8.202399145	2.845372552	6	9.972786261	18.54416699	6.537781558	1	2.247449544	3.667803913	1.396944944
dnaA	NZ_CP051310.1	1..1401		31.97927885	1.988050912	0.991354704	2.28E-03	0.01456766	1																	7	3.916014475	6.865851506	7.583624224	11	7.442699682	13.74771492	14.37953974	19	7.988876866	14.24592573	15.91970414	24	16.82549071	28.80499914	22.76298042	21	15.32221444	28.49130582	22.88223545	24	23.67762688	38.64153159	33.52667865
dnaB	NZ_CP051310.1	complement(4420246..4421661)		8.55799897	1.19020596	0.251211247	0.601709849	0.758908519	1																	5	2.767522336	4.852228592	5.416874446	3	2.008324779	3.709658821	3.921692656	9	3.744117916	6.676586289	7.540912489	7	4.855449253	8.312459585	6.639202621	7	5.053300948	9.396497047	7.627411817	5	4.880584285	7.965040277	6.98472472
dnaC	NZ_CP051310.1	4104780..4105517		12.96263887	1.95274986	0.965507157	0.127989347	0.283166307	1																	4	4.248034285	7.447973643	4.333499557	1	1.28445704	2.372573121	1.307230885	3	2.394612	4.270120228	2.513637496	4	5.323512305	9.113776828	3.793830069	8	11.08087362	20.60462999	8.717042077	3	5.618623859	9.169509783	4.190834832
dnaE	NZ_CP051310.1	complement(3771322..3774804)		15.60206045	1.639774794	0.713497689	7.55E-03	0.036602501	1																	21	4.725526511	8.285148975	22.75087267	14	3.810223986	7.038020525	18.30123239	21	3.551698419	6.333459977	17.59546247	36	10.15181416	17.37976046	34.14447062	29	8.511084456	15.82616606	31.59927753	21	8.333566138	13.60025482	29.33584382
dnaG	NZ_CP051310.1	complement(701000..702745)		61.6391072	1.0176293	0.025212115	0.895320227	0.943185846	1																	46	20.64895016	36.20329457	49.8352449	53	28.77448607	53.15052982	69.28323692	79	26.65343048	47.52893271	66.19245407	67	37.6899183	64.52460037	63.54665366	56	32.78567763	60.96421452	61.01929454	46	36.41486116	59.4285067	64.25946742
dnaJ	NZ_CP051310.1	complement(4036153..4037292)		37.98128265	-1.636136143	-0.7102928	0.012676093	0.055306862	1																	27	18.56279192	32.54568483	29.25112201	20	16.63033852	30.71857831	26.1446177	55	28.42026348	50.67958481	46.0833541	19	16.36980034	28.02486374	18.02069283	24	21.52022298	40.01636036	26.15112623	14	16.9741584	27.70157166	19.55722921
dnaK	NZ_CP051310.1	complement(4037378..4039294)		308.0761399	1.82857456	0.870719454	8.73E-05	9.17E-04	0.382796453																	182	74.41040337	130.4619233	197.1742298	138	68.23904164	126.0471241	180.3978622	223	68.52562604	122.1962731	186.8470539	330	169.07775	289.4586866	312.9909807	353	188.2317887	350.0126877	384.6394816	242	174.485089	284.7570456	338.0606764
dnaN	NZ_CP051310.1	1406..2506		17.84858948	1.593090432	0.671828164	0.10826667	0.253608714	1																	9	6.406776504	11.23284308	9.750374002	4	3.443884817	6.361340467	5.228923541	7	3.745251467	6.678607659	5.865154158	9	8.028784907	13.74516478	8.536117656	10	9.284383213	17.26409734	10.8963026	11	13.80926082	22.53650633	15.36639438
dnaQ	NZ_CP051310.1	complement(3740186..3740917)		32.23912766	-1.094271711	-0.129971009	0.742089012	0.846610985	1																	13	13.91927628	24.40432347	14.08387356	7	9.064897638	16.74414309	9.150616197	24	19.31391974	34.44096971	20.10909997	7	9.39250839	16.07983985	6.639202621	18	25.13632603	46.74042091	19.61334467	11	20.77048656	33.89712223	15.36639438
dnaT	NZ_CP051310.1	4104238..4104777		17.44309448	-1.393836649	-0.479061494	0.33494581	0.537901001	1																	4	5.805646857	10.17889731	4.333499557	7	12.28797235	22.69761619	9.150616197	10	10.908788	19.45276993	8.378791654	5	9.094333521	15.56936875	4.742287587	5	9.464912887	17.59978812	5.448151298	4	10.23838125	16.70888449	5.587779776
dnaX	NZ_CP051310.1	complement(3462002..3463930)		15.92801626	1.422118524	0.508041709	0.116283715	0.262890894	1																	12	4.87565988	8.548374104	13.00049867	13	6.388325996	11.80013817	16.99400151	11	3.359160225	5.990122	9.216670819	20	10.18339057	17.43381881	18.96915035	13	6.888925709	12.80979913	14.16519337	15	10.74791189	17.54043084	20.95417416
dolP	NZ_CP051310.1	complement(616014..616589)		7.24923555	-1.647382571	-0.72017563	0.35872229	0.557977531	1																	3	4.082095446	7.157037173	3.250124667	3	4.937131749	9.119577934	3.921692656	3	3.068096626	5.471091542	2.513637496	0	0	0	0	3	5.324013499	9.899880818	3.268890779	2	4.799241213	7.832289606	2.793889888
dpaA	NZ_CP051310.1	3686578..3687318		29.48458001	3.909183912	1.96686746	2.36E-04	2.17E-03	1																	2	2.115417883	3.708909952	2.166749778	2	2.558513619	4.725935124	2.614461771	5	3.974862025	7.08805382	4.189395827	12	15.90587887	27.23063684	11.38149021	12	16.55401768	30.78181566	13.07556312	10	18.65292131	30.44128754	13.96944944
dpaL	NZ_CP051310.1	complement(2955038..2956252)		0.665185381	-6.784076273	-2.76215239	0.300828606	NaN	1																	1	0.645071873	1.13098859	1.083374889	0	0	0	0	1	0.484835022	0.864567552	0.837879165	0	0	0	0	0	0	0	0	0	0	0	0
dpiA	NZ_CP051310.1	complement(3314519..3315199)		2.53201321	-12.39693722	-3.631911828	0.16173472	NaN	1																	3	3.45269747	6.053529239	3.250124667	0	0	0	0	1	0.865014027	1.542510391	0.837879165	0	0	0	0	0	0	0	0	0	0	0	0
dpiB	NZ_CP051310.1	complement(3315168..3316829)		4.59552804	-1.014827317	-0.02123426	0.970440506	0.978530339	1	dpiB	UniProtKB	A0A2X4TGS9	dpiB	enables	0016310 // phosphorylation (GO_REF:0000043 [IEA] UniProtKB-KW:KW-0418) /// 0000160 // phosphorelay signal transduction system (GO_REF:0000002 [IEA] InterPro:IPR016120) /// 0016310 // phosphorylation (GO_REF:0000002 [IEA] InterPro:IPR004358)	0016020 // membrane (GO_REF:0000043 [IEA] UniProtKB-KW:KW-0472) /// 0016020 // membrane (GO_REF:0000044 [IEA] UniProtKB-SubCell:SL-0162) /// 0005886 // plasma membrane (GO_REF:0000043 [IEA] UniProtKB-KW:KW-1003)	0016772 // transferase activity, transferring phosphorus-containing groups (GO_REF:0000002 [IEA] InterPro:IPR004358|InterPro:IPR016120) /// 0000155 // phosphorelay sensor kinase activity (GO_REF:0000002 [IEA] InterPro:IPR016120) /// 0004673 // protein histidine kinase activity (GO_REF:0000003 [IEA] EC:2.7.13.3) /// 0016740 // transferase activity (GO_REF:0000043 [IEA] UniProtKB-KW:KW-0808) /// 00…	histidine kinase	dpiB|NCTC7304_03878|NCTC7307_03950	protein	taxon:59203	20230911	InterPro			4	1.886311253	3.307222954	4.333499557	3	1.711063711	3.160575746	3.921692656	6	2.126622932	3.792236737	5.027274992	6	3.545805127	6.070367598	5.690745104	2	1.230096982	2.287337084	2.179260519	4	3.326549866	5.428879438	5.587779776
dppB	NZ_CP051310.1	242232..243251		3.635836685	-1.64697777	-0.719821082	0.35899223	0.557977531	1	dppB	UniProtKB	A0A2X4TD80	dppB	involved_in	0055085 // transmembrane transport (GO_REF:0000002 [IEA] InterPro:IPR000515)	0005886 // plasma membrane (GO_REF:0000044 [IEA] UniProtKB-SubCell:SL-0039) /// 0005886 // plasma membrane (GO_REF:0000117 [IEA] ARBA:ARBA00027801) /// 0016020 // membrane (GO_REF:0000043 [IEA] UniProtKB-KW:KW-0472) /// 0016020 // membrane (GO_REF:0000002 [IEA] InterPro:IPR000515) /// 0005886 // plasma membrane (GO_REF:0000043 [IEA] UniProtKB-KW:KW-0997) /// 0016020 // membrane (GO_REF:0000044 [I…		ABC transmembrane type-1 domain-containing protein	dppB|AHX45_02950|DSQ81_02085|F4V61_13225|GBZ58_06610|NCTC7295_00226|NCTC7303_05091|NCTC7307_00212	protein	taxon:59203	20230911	InterPro			3	2.305183311	4.041620992	3.250124667	1	0.929342447	1.716626435	1.307230885	5	2.887620353	5.149262628	4.189395827	1	0.962929432	1.648521397	0.948457517	2	2.004334494	3.727013955	2.179260519	2	2.710159744	4.422940013	2.793889888
dppC	NZ_CP051310.1	243261..244163		3.265422557	-1.122844127	-0.167157667	0.843740079	0.923890921	1	dppC	UniProtKB	A0A2X4SXS0	dppC	involved_in	0055085 // transmembrane transport (GO_REF:0000002 [IEA] InterPro:IPR000515)	0005886 // plasma membrane (GO_REF:0000044 [IEA] UniProtKB-SubCell:SL-0039) /// 0005886 // plasma membrane (GO_REF:0000117 [IEA] ARBA:ARBA00027801) /// 0016020 // membrane (GO_REF:0000043 [IEA] UniProtKB-KW:KW-0472) /// 0016020 // membrane (GO_REF:0000002 [IEA] InterPro:IPR000515) /// 0005886 // plasma membrane (GO_REF:0000043 [IEA] UniProtKB-KW:KW-0997) /// 0016020 // membrane (GO_REF:0000044 [I…		ABC transmembrane type-1 domain-containing protein	dppC|NCTC7307_00213	protein	taxon:59203	20230911	InterPro			3	2.603861547	4.56528617	3.250124667	1	1.049755588	1.939046471	1.307230885	2	1.304705542	2.326577134	1.675758331	3	3.263083124	5.586351577	2.845372552	2	2.264032318	4.209916095	2.179260519	0	0	0	0
dppD	NZ_CP051310.1	244174..245157		2.108181763	-1.516570071	-0.600812158	0.550607616	NaN	1																	3	2.389519286	4.189485174	3.250124667	0	0	0	0	2	1.197306	2.135060114	1.675758331	2	1.996317114	3.41766631	1.896915035	1	1.038831902	1.931684062	1.08963026	0	0	0	0
dppF	NZ_CP051310.1	245154..246167		3.954917484	-1.092543529	-0.12769076	0.870520817	0.932030414	1																	2	1.545882299	2.710357273	2.166749778	2	1.869683029	3.453567975	2.614461771	3	1.742824119	3.107838983	2.513637496	2	1.937254478	3.316551923	1.896915035	1	1.008097231	1.874533646	1.08963026	3	4.089294288	6.673666883	4.190834832
dprA	NZ_CP051310.1	478504..479628		39.71928897	1.056968505	0.079932389	0.804274606	0.898329891	1																	19	13.23687483	23.20788587	20.58412289	17	14.32426492	26.45893545	22.22292505	35	18.32676384	32.68065348	29.32577079	18	15.71500832	26.9038692	17.07223531	19	17.2640011	32.10201353	20.70297493	30	36.85817252	60.15198417	41.90834832
dps	NZ_CP051310.1	3107052..3107555		2414.708211	-1.209935756	-0.274930447	0.206438703	0.390772172	1	dps	UniProtKB	A0A2X4TIJ6	dps	enables	0006879 // cellular iron ion homeostasis (GO_REF:0000043 [IEA] UniProtKB-KW:KW-0409) /// 0030261 // chromosome condensation (GO_REF:0000043 [IEA] UniProtKB-KW:KW-0226)	0005737 // cytoplasm (GO_REF:0000044 [IEA] UniProtKB-SubCell:SL-0086) /// 0005737 // cytoplasm (GO_REF:0000104 [IEA] UniRule:UR000078115) /// 0005737 // cytoplasm (GO_REF:0000043 [IEA] UniProtKB-KW:KW-0963)	0008199 // ferric iron binding (GO_REF:0000104 [IEA] UniRule:UR000078115) /// 0008199 // ferric iron binding (GO_REF:0000002 [IEA] InterPro:IPR008331) /// 0016722 // oxidoreductase activity, oxidizing metal ions (GO_REF:0000002 [IEA] InterPro:IPR023067|InterPro:IPR023188) /// 0016491 // oxidoreductase activity (GO_REF:0000043 [IEA] UniProtKB-KW:KW-0560) /// 0016491 // oxidoreductase activity (GO_…	DNA protection during starvation protein	dps|pexB|AHX45_13980|DSQ81_07715|F4V61_04870|GBZ58_03175|KX325_08010|NCTC7303_00799|NCTC7307_03710	protein	taxon:59203	20230911	UniProt			822	1278.279031	2241.175069	890.5341589	729	1371.112017	2532.637072	952.9713153	894	1044.906051	1863.297462	749.0639739	756	1473.28203	2522.237737	717.0338831	629	1275.735044	2372.200013	685.3774333	525	1439.772364	2349.686882	733.3960956
drpB	NZ_CP051310.1	1973024..1973335		45.21060597	-1.130791393	-0.177332807	0.728591492	0.837133986	1																	4	10.04823494	17.61732227	4.333499557	11	33.42058415	61.73252756	14.37953974	11	20.76865408	37.03508121	9.216670819	2	6.296077053	10.77879375	1.896915035	11	36.03947599	67.01457784	11.98593286	8	35.4405505	57.83844632	11.17555955
dsbA	NZ_CP051310.1	complement(4702378..4703001)		61.70721698	-1.387004155	-0.471972109	0.146450073	0.308394863	1																	28	35.1688223	61.66062795	30.3344969	32	48.61175876	89.79276735	41.83138833	20	18.88059462	33.66825564	16.75758331	25	39.35048158	67.36746093	23.71143793	17	27.84868599	51.78399197	18.52371441	14	31.01048168	50.60864053	19.55722921
dsbB	NZ_CP051310.1	complement(2139515..2140045)		14.20512075	-2.089360978	-1.063061768	0.102696808	0.244648381	1																	5	7.380059564	12.93927624	5.416874446	6	10.71106549	19.78484704	7.843385311	5	5.546841357	9.891238946	4.189395827	2	3.699389907	6.333302541	1.896915035	5	9.625335139	17.89808961	5.448151298	0	0	0	0
dsbC	NZ_CP051310.1	872618..873331		13.79307378	-1.059370923	-0.083207816	0.870297748	0.932030414	1	dsbC	UniProtKB	A0A2X4T472	dsbC	enables		0042597 // periplasmic space (GO_REF:0000002 [IEA] InterPro:IPR009094) /// 0042597 // periplasmic space (GO_REF:0000043 [IEA] UniProtKB-KW:KW-0574) /// 0042597 // periplasmic space (GO_REF:0000044 [IEA] UniProtKB-SubCell:SL-0200)	0016853 // isomerase activity (GO_REF:0000043 [IEA] UniProtKB-KW:KW-0413)	Thiol:disulfide interchange protein	dsbC|DSQ81_18265|GBZ58_10805|NCTC7295_00940|NCTC7303_03376|NCTC7304_01000|NCTC7307_01004	protein	taxon:59203	20230911	UniProt			2	2.195412677	3.849162849	2.166749778	6	7.965792402	14.71394087	7.843385311	9	7.42530948	13.24096104	7.540912489	5	6.878067369	11.77515283	4.742287587	4	5.726669982	10.6486113	4.358521038	6	11.61497033	18.9554572	8.381669664
dsbE_1	NZ_CP051310.1	31109..31666		0.627508707	-3.977850011	-1.991988879	0.473824832	NaN	1																	0	0	0	0	0	0	0	0	1	1.055689162	1.882526122	0.837879165	0	0	0	0	0	0	0	0	0	0	0	0
dsbE_2	NZ_CP051310.1	1700980..1701537		1.045973096	1.007466634	0.010732059	0.995084623	NaN	1																	0	0	0	0	1	1.698798021	3.137919289	1.307230885	0	0	0	0	1	1.760193585	3.013426209	0.948457517	0	0	0	0	0	0	0	0
dsbG	NZ_CP051310.1	3334847..3335593		13.34340004	-1.458995257	-0.544975194	0.268428063	0.464147272	1	dsbG	UniProtKB	A0A2X4TX94	dsbG	enables		0042597 // periplasmic space (GO_REF:0000002 [IEA] InterPro:IPR009094) /// 0042597 // periplasmic space (GO_REF:0000043 [IEA] UniProtKB-KW:KW-0574) /// 0042597 // periplasmic space (GO_REF:0000044 [IEA] UniProtKB-SubCell:SL-0200)	0016853 // isomerase activity (GO_REF:0000043 [IEA] UniProtKB-KW:KW-0413)	Thiol:disulfide interchange protein	dsbG|NCTC7307_03968	protein	taxon:59203	20230911	UniProt			8	8.393706299	14.71647804	8.666999113	6	7.613889927	14.06392742	7.843385311	8	6.308696676	11.24979466	6.703033323	3	3.944530202	6.752979216	2.845372552	7	9.578947982	17.81183376	7.627411817	4	7.401239461	12.07871168	5.587779776
dsbI	NZ_CP051310.1	complement(719566..720243)		110.8156296	-9.009736522	-3.171484917	1.02E-17	1.17E-15	4.49E-14																	57	65.89152295	115.5259806	61.75236868	45	62.91566123	116.2140905	58.82538984	65	56.47469895	100.7068178	54.46214575	4	5.794619589	9.92030575	3.793830069	4	6.030740954	11.21402429	4.358521038	9	18.34754163	29.94291248	12.5725045
dsdA	NZ_CP051310.1	complement(39250..40572)		2.640182954	-1.597346	-0.675676848	0.439927197	0.63074176	1	dsdA	UniProtKB	A0A2X4TC09	dsdA	enables	0046416 // D-amino acid metabolic process (GO_REF:0000104 [IEA] UniRule:UR000100519) /// 0006520 // cellular amino acid metabolic process (GO_REF:0000002 [IEA] InterPro:IPR000634) /// 0046416 // D-amino acid metabolic process (GO_REF:0000002 [IEA] InterPro:IPR011780)		0016829 // lyase activity (GO_REF:0000043 [IEA] UniProtKB-KW:KW-0456) /// 0016836 // hydro-lyase activity (GO_REF:0000104 [IEA] UniRule:UR000100519) /// 0008721 // D-serine ammonia-lyase activity (GO_REF:0000003 [IEA] EC:4.3.1.18) /// 0008721 // D-serine ammonia-lyase activity (GO_REF:0000116 [IEA] RHEA:13977) /// 0030170 // pyridoxal phosphate binding (GO_REF:0000002 [IEA] InterPro:IPR000634|Int…	D-serine dehydratase	dsdA|NCTC7307_00045	protein	taxon:59203	20230911	InterPro			1	0.592412945	1.038662991	1.083374889	4	2.865999383	5.293904651	5.228923541	2	0.890513306	1.587981219	1.675758331	2	1.484789146	2.541937755	1.896915035	0	0	0	0	2	2.089465562	3.409976427	2.793889888
dsdC	NZ_CP051310.1	42153..43076		6.132421584	-2.81904451	-1.495206257	0.080798152	0.20685668	1																	6	5.089365751	8.923059333	6.500249335	2	2.051795013	3.789954466	2.614461771	5	3.187632858	5.684250953	4.189395827	0	0	0	0	0	0	0	0	4	5.983469564	9.764932496	5.587779776
dsdX	NZ_CP051310.1	complement(40590..41927)		1.134122447	-9.59149017	-3.261754975	0.213502292	NaN	1																	0	0	0	0	2	1.416934672	2.617277972	2.614461771	1	0.440264987	0.785089369	0.837879165	0	0	0	0	0	0	0	0	0	0	0	0
dsrB	NZ_CP051310.1	1981660..1981854		183.8064194	9.357754445	3.226162372	4.04E-07	7.38E-06	1.77E-03																	2	8.038587955	14.09385782	2.166749778	2	9.722351752	17.95855347	2.614461771	2	6.041790278	10.77384181	1.675758331	22	110.8109561	189.70677	20.86606538	11	57.66316159	107.2233245	11.98593286	22	155.9384222	254.4891638	30.73278877
dtd	NZ_CP051310.1	complement(4672810..4673247)		20.33094143	3.478336486	1.798397502	0.022468808	0.084515729	1	dtd	UniProtKB	A0A2X4U5X5	dtd	enables	0106074 /// 0019478 // D-amino acid catabolic process (GO_REF:0000104 [IEA] UniRule:UR000094068)	0005737 // cytoplasm (GO_REF:0000044 [IEA] UniProtKB-SubCell:SL-0086) /// 0005737 // cytoplasm (GO_REF:0000002 [IEA] InterPro:IPR003732) /// 0005737 // cytoplasm (GO_REF:0000043 [IEA] UniProtKB-KW:KW-0963) /// 0005737 // cytoplasm (GO_REF:0000104 [IEA] UniRule:UR000094068)	0000049 // tRNA binding (GO_REF:0000043 [IEA] UniProtKB-KW:KW-0820) /// 0051499 // D-aminoacyl-tRNA deacylase activity (GO_REF:0000002 [IEA] InterPro:IPR003732) /// 0016788 // hydrolase activity, acting on ester bonds (GO_REF:0000104 [IEA] UniRule:UR000094068) /// 0051499 // D-aminoacyl-tRNA deacylase activity (GO_REF:0000003 [IEA] EC:3.1.1.96) /// 0000049 // tRNA binding (GO_REF:0000104 [IEA] Un…	D-aminoacyl-tRNA deacylase	dtd|NCTC7303_03821|NCTC7304_05276|NCTC7307_05495	protein	taxon:59203	20230911	UniProt			2	3.578823405	6.274662727	2.166749778	0	0	0	0	2	2.689838137	4.796573407	1.675758331	6	13.45463041	23.03413458	5.690745104	4	9.335256546	17.35869513	4.358521038	4	12.62266182	20.59999458	5.587779776
dtpA	NZ_CP051310.1	2522209..2523714		16.5832952	-1.02787249	-0.039661306	0.901612655	0.943832725	1																	13	6.765544644	11.86186241	14.08387356	14	8.812091728	16.27717496	18.30123239	17	6.649579937	11.85766454	14.24394581	18	11.73929905	20.09751185	17.07223531	14	9.502621703	17.6699068	15.25482363	8	7.342265442	11.98246697	11.17555955
dtpB	NZ_CP051310.1	complement(293402..294874)		37.84194095	1.477697731	0.563351191	0.032064103	0.107988818	1																	15	7.981286412	13.99339244	16.25062334	15	9.653047819	17.83053934	19.60846328	33	13.19718956	23.53349356	27.65001246	32	21.33741796	36.52935396	30.35064055	30	20.81895299	38.71236491	32.68890779	25	23.45861285	38.28410398	34.9236236
dtpD	NZ_CP051310.1	complement(1337257..1338717)		1.412934209	2.520468596	1.333691979	0.357091739	NaN	1																	0	0	0	0	0	0	0	0	1	0.403199557	0.71899355	0.837879165	1	0.672271061	1.150918429	0.948457517	0	0	0	0	2	1.892103312	3.087884198	2.793889888
dusA	NZ_CP051310.1	complement(4423294..4424292)		11.61445606	1.196946854	0.259359096	0.600094654	0.75877738	1																	9	7.060921853	12.37973997	9.750374002	3	2.846634522	5.258135025	3.921692656	4	2.358656865	4.206004309	3.351516662	7	6.88219834	11.782225	6.639202621	5	5.116169128	9.513398984	5.448151298	6	8.301390206	13.54774418	8.381669664
dusB	NZ_CP051310.1	complement(498944..499909)		24.81548184	1.267158276	0.341596737	0.340407191	0.543559102	1																	15	12.17022245	21.33775058	16.25062334	7	6.869052869	12.68810843	9.150616197	10	6.09808025	10.87421921	8.378791654	16	16.26812456	27.85079627	15.17532028	13	13.75645724	25.57981627	14.16519337	9	12.87746711	21.01583298	12.5725045
dusC	NZ_CP051310.1	1778307..1779245		5.620309982	-1.166218911	-0.221838623	0.741975765	0.846610985	1																	2	1.669355326	2.926839483	2.166749778	4	4.038037469	7.458824125	5.228923541	4	2.509369764	4.474758578	3.351516662	2	2.091987264	3.581452236	1.896915035	3	3.265848536	6.072770342	3.268890779	3	4.415915238	7.206707369	4.190834832
dut	NZ_CP051310.1	complement(131416..131874)		15.83588857	2.750599948	1.459746327	0.072205027	0.190813892	1	dut	UniProtKB	A0A2X4VXL7	dut	enables	0006226 // dUMP biosynthetic process (GO_REF:0000002 [IEA] InterPro:IPR008181) /// 0006226 // dUMP biosynthetic process (GO_REF:0000041 [IEA] UniPathway:UPA00610) /// 0009117 // nucleotide metabolic process (GO_REF:0000043 [IEA] UniProtKB-KW:KW-0546) /// 0006220 // pyrimidine nucleotide metabolic process (GO_REF:0000104 [IEA] UniRule:UR000331499) /// 0046081 // dUTP catabolic process (GO_REF:0000…		0004170 // dUTP diphosphatase activity (GO_REF:0000104 [IEA] UniRule:UR000331499) /// 0000287 // magnesium ion binding (GO_REF:0000104 [IEA] UniRule:UR000331499) /// 0000287 // magnesium ion binding (GO_REF:0000002 [IEA] InterPro:IPR008181) /// 0004170 // dUTP diphosphatase activity (GO_REF:0000002 [IEA] InterPro:IPR008181) /// 0004170 // dUTP diphosphatase activity (GO_REF:0000003 [IEA] EC:3.6.1…	Deoxyuridine 5'-triphosphate nucleotidohydrolase	dut|NCTC7303_04992|NCTC7304_00202|NCTC7307_00109	protein	taxon:59203	20230911	InterPro			1	1.707543193	2.993793327	1.083374889	1	2.065205438	3.814725411	1.307230885	2	2.566773648	4.577122336	1.675758331	4	8.559372726	14.65352353	3.793830069	2	4.454076652	8.282253233	2.179260519	5	15.05644302	24.57188896	6.98472472
dxs	NZ_CP051310.1	3528459..3530321		19.2787285	1.311713087	0.391452192	0.258565403	0.454774384	1																	18	7.572582856	13.27682258	19.500748	11	5.597006041	10.33845872	14.37953974	18	5.691541566	10.14927127	15.08182498	33	17.39785543	29.78487934	31.29909807	18	9.876430838	18.3649963	19.61334467	8	5.935293481	9.686309851	11.17555955
eamA	NZ_CP051310.1	complement(2453414..2454316)		4.09809122	1.536703047	0.619838405	0.489492827	0.670100576	1	eamA	UniProtKB	A0A2X4TC61	eamA	located_in		0016020 // membrane (GO_REF:0000002 [IEA] InterPro:IPR000620) /// 0016020 // membrane (GO_REF:0000043 [IEA] UniProtKB-KW:KW-0472)		EamA domain-containing protein	eamA|NCTC7304_00156|NCTC7307_00066	protein	taxon:59203	20230911	InterPro			2	1.735907698	3.043524113	2.166749778	0	0	0	0	2	1.304705542	2.326577134	1.675758331	3	3.263083124	5.586351577	2.845372552	2	2.264032318	4.209916095	2.179260519	1	1.530655005	2.498005987	1.396944944
eamB	NZ_CP051310.1	complement(1303514..1304101)		2.55748232	1.034291357	0.048642646	0.970730998	NaN	1																	1	1.332929125	2.33699173	1.083374889	1	1.612124653	2.977821366	1.307230885	0	0	0	0	0	0	0	0	0	0	0	0	2	4.701297515	7.672446961	2.793889888
ecnB	NZ_CP051310.1	complement(4307627..4307773)		932.225288	-2.117280509	-1.082212418	1.01E-08	2.51E-07	4.43E-05	ecnB	UniProtKB	A0A2X4TJL7	ecnB	involved_in	0009636 // response to toxic substance (GO_REF:0000002 [IEA] InterPro:IPR012556)	0016020 // membrane (GO_REF:0000002 [IEA] InterPro:IPR012556) /// 0016020 // membrane (GO_REF:0000043 [IEA] UniProtKB-KW:KW-0472) /// 0005886 // plasma membrane (GO_REF:0000043 [IEA] UniProtKB-KW:KW-1003)		Entericidin B membrane lipoprotein	ecnB|AHX45_19070|DSQ81_20660|F4V61_14630|GBZ58_09820|NCTC7295_04995|NCTC7303_04192|NCTC7304_04859|NCTC7307_05092|NCTC8297_05357	protein	taxon:59203	20230911	InterPro			92	490.5179181	860.0129566	99.6704898	84	541.6738833	1000.547979	109.8073944	131	524.957594	936.1149284	109.7621707	51	340.7591091	583.3747147	48.37133338	41	285.1063555	530.1487197	44.67484064	43	404.3115863	659.8304387	60.06863259
eco	NZ_CP051310.1	complement(1689417..1689911)		22.9057454	3.061391353	1.614187484	0.015213291	0.063594856	1	eco	UniProtKB	A0A2X4T6E9	eco	enables		0042597 // periplasmic space (GO_REF:0000104 [IEA] UniRule:UR000098374) /// 0042597 // periplasmic space (GO_REF:0000043 [IEA] UniProtKB-KW:KW-0574) /// 0042597 // periplasmic space (GO_REF:0000044 [IEA] UniProtKB-SubCell:SL-0200)	0030414 // peptidase inhibitor activity (GO_REF:0000043 [IEA] UniProtKB-KW:KW-0646) /// 0004867 // serine-type endopeptidase inhibitor activity (GO_REF:0000002 [IEA] InterPro:IPR005658|InterPro:IPR023084) /// 0004867 // serine-type endopeptidase inhibitor activity (GO_REF:0000104 [IEA] UniRule:UR000098374) /// 0004867 // serine-type endopeptidase inhibitor activity (GO_REF:0000043 [IEA] UniProtKB…	Ecotin	eco|NCTC7295_01777|NCTC7303_02438|NCTC7304_01793|NCTC7307_01900|NCTC8297_02056	protein	taxon:59203	20230911	InterPro			2	3.166716467	5.552125807	2.166749778	3	5.745026036	10.61187251	3.921692656	1	1.1900496	2.122120356	0.837879165	9	17.857964	30.57257863	8.536117656	4	8.26028761	15.35981509	4.358521038	5	13.96142898	22.78484249	6.98472472
edd	NZ_CP051310.1	2069110..2070921		3.59645312	1.063218572	0.08843821	0.88956414	0.941479296	1																	4	1.730159659	3.033446219	4.333499557	3	1.569419364	2.898938681	3.921692656	3	0.975288994	1.739154927	2.513637496	4	2.168185475	3.711902483	3.793830069	2	1.128267761	2.097987988	2.179260519	4	3.051173222	4.979468889	5.587779776
efp	NZ_CP051310.1	complement(4308076..4308642)		90.72048025	1.838724993	0.87870572	1.87E-03	0.012450129	1	efp	UniProtKB	A0A2X4TY65	efp	enables	0043043 // peptide biosynthetic process (GO_REF:0000002 [IEA] InterPro:IPR015365) /// 0006414 // translational elongation (GO_REF:0000104 [IEA] UniRule:UR000331600) /// 0006414 // translational elongation (GO_REF:0000041 [IEA] UniPathway:UPA00345) /// 0006414 // translational elongation (GO_REF:0000043 [IEA] UniProtKB-KW:KW-0251) /// 0006412 // translation (GO_REF:0000043 [IEA] UniProtKB-KW:KW-06…	0005737 // cytoplasm (GO_REF:0000002 [IEA] InterPro:IPR011768|InterPro:IPR015365) /// 0005737 // cytoplasm (GO_REF:0000104 [IEA] UniRule:UR000331600) /// 0005737 // cytoplasm (GO_REF:0000044 [IEA] UniProtKB-SubCell:SL-0086) /// 0005829 // cytosol (GO_REF:0000117 [IEA] ARBA:ARBA00029243) /// 0005737 // cytoplasm (GO_REF:0000043 [IEA] UniProtKB-KW:KW-0963)	0003746 // translation elongation factor activity (GO_REF:0000104 [IEA] UniRule:UR000331600) /// 0003746 // translation elongation factor activity (GO_REF:0000002 [IEA] InterPro:IPR001059|InterPro:IPR011768) /// 0003746 // translation elongation factor activity (GO_REF:0000043 [IEA] UniProtKB-KW:KW-0251)	Elongation factor P	efp|NCTC7307_05093	protein	taxon:59203	20230911	InterPro			12	16.58756245	29.08256375	13.00049867	14	23.40566163	43.23355465	18.30123239	21	21.817576	38.90553986	17.59546247	34	58.89663614	100.8301976	32.24755559	25	45.07101375	83.80851486	27.24075649	22	53.6296161	87.5227283	30.73278877
elaB	NZ_CP051310.1	1630905..1631210		244.2637621	1.024204208	0.034503392	0.88656473	0.940832872	1																	29	74.2781289	130.2300097	31.41787178	29	89.83643653	165.9405554	37.90969567	66	127.0552956	226.5675556	55.30002492	39	125.1808261	214.3077816	36.98984318	36	120.2600696	223.6208373	39.22668935	40	180.6773163	294.8626675	55.87779776
elbB	NZ_CP051310.1	564023..564676		13.9087995	1.475572019	0.561274337	0.354639476	0.557626772	1	elbB	UniProtKB	A0A2X4TER3	elbB	enables			0016829 // lyase activity (GO_REF:0000104 [IEA] UniRule:UR000261563) /// 0016829 // lyase activity (GO_REF:0000043 [IEA] UniProtKB-KW:KW-0456)	Glyoxalase	elbB|DSQ81_09345|GBZ58_19540|NCTC7307_00616	protein	taxon:59203	20230911	UniProt			2	2.396826684	4.202297056	2.166749778	1	1.449433174	2.677307284	1.307230885	7	6.305079304	11.24334409	5.865154158	5	7.509082724	12.85544208	4.742287587	4	6.252052549	11.62554812	4.358521038	5	10.56713662	17.24540831	6.98472472
elyC	NZ_CP051310.1	2972819..2973595		31.05747228	4.756610808	2.249933987	6.29E-05	6.83E-04	0.275726336																	2	2.017406244	3.537068564	2.166749778	2	2.439972448	4.506972879	2.614461771	4	3.032558827	5.407719826	3.351516662	10	12.64077246	21.64082142	9.484575173	15	19.73379521	36.69453894	16.34445389	12	21.34643196	34.83705647	16.76333933
emrA	NZ_CP051310.1	complement(1130717..1131889)		15.23383588	1.401779833	0.487259774	0.234890749	0.425257019	1																	8	5.345352605	9.371874764	8.666999113	7	5.656867068	10.44903047	9.150616197	7	3.515363909	6.268667547	5.865154158	15	12.55994911	21.502453	14.22686276	9	7.843048018	14.58396765	9.806672336	5	5.891651617	9.615086985	6.98472472
emrB	NZ_CP051310.1	complement(1129162..1130700)		6.609575758	1.214275099	0.280095307	0.59409442	0.75485226	1																	5	2.546336341	4.464428646	5.416874446	4	2.463753855	4.55090049	5.228923541	5	1.913822457	3.412766654	4.189395827	6	3.829193061	6.555523683	5.690745104	6	3.985226479	7.410437103	6.537781558	4	3.592414475	5.862766489	5.587779776
emrD	NZ_CP051310.1	complement(44152..45336)		14.9531477	1.068407277	0.095461707	0.806033789	0.899241092	1	emrD	UniProtKB	A0A2X4SV12	emrD	enables	0042908 // xenobiotic transport (GO_REF:0000002 [IEA] InterPro:IPR004734) /// 0055085 // transmembrane transport (GO_REF:0000002 [IEA] InterPro:IPR011701)	0016020 // membrane (GO_REF:0000043 [IEA] UniProtKB-KW:KW-0472) /// 0005886 // plasma membrane (GO_REF:0000043 [IEA] UniProtKB-KW:KW-0997) /// 0016020 // membrane (GO_REF:0000002 [IEA] InterPro:IPR004734) /// 0016020 // membrane (GO_REF:0000044 [IEA] UniProtKB-SubCell:SL-0162) /// 0005886 // plasma membrane (GO_REF:0000043 [IEA] UniProtKB-KW:KW-1003)	0022857 // transmembrane transporter activity (GO_REF:0000002 [IEA] InterPro:IPR011701|InterPro:IPR020846) /// 0042910 // xenobiotic transporter activity (GO_REF:0000002 [IEA] InterPro:IPR004734)	Major facilitator superfamily (MFS) profile domain-containing protein	emrD|GBZ58_07380|NCTC7307_00047	protein	taxon:59203	20230911	InterPro			13	8.598236484	15.07507577	14.08387356	7	5.599582338	10.34321751	9.150616197	8	3.976874613	7.091642708	6.703033323	10	8.2885065	14.18980443	9.484575173	12	10.35149966	19.24837587	13.07556312	6	6.998387187	11.42126282	8.381669664
emtA	NZ_CP051310.1	2149932..2150543		2.846410268	-3.092425226	-1.628738712	0.253866095	NaN	1																	1	1.280657395	2.245344995	1.083374889	1	1.548904078	2.861044058	1.307230885	2	1.925080236	3.432841752	1.675758331	0	0	0	0	0	0	0	0	1	2.258466453	3.685783344	1.396944944
endA	NZ_CP051310.1	complement(820931..821638)		7.660538514	4.026721876	2.009605829	0.080461814	0.206338067	1	endA	UniProtKB	A0A2X4W2X0	endA	enables	0006259 // DNA metabolic process (GO_REF:0000108 [IEA] GO:0004530)		0004530 // deoxyribonuclease I activity (GO_REF:0000003 [IEA] EC:3.1.21.1) /// 0004518 // nuclease activity (GO_REF:0000002 [IEA] InterPro:IPR007346) /// 0004519 // endonuclease activity (GO_REF:0000043 [IEA] UniProtKB-KW:KW-0255) /// 0016787 // hydrolase activity (GO_REF:0000043 [IEA] UniProtKB-KW:KW-0378)	Deoxyribonuclease I	endA|AHX45_13180|NCTC7295_00875|NCTC7303_03315|NCTC7307_00940	protein	taxon:59203	20230911	InterPro			0	0	0	0	0	0	0	0	2	1.664052407	2.967371684	1.675758331	0	0	0	0	5	7.219001354	13.42356721	5.448151298	3	5.856701141	9.558048333	4.190834832
eno	NZ_CP051310.1	995514..996812		188.1631834	1.136025803	0.183995604	0.426509208	0.622707481	1																	135	81.45335948	142.8101644	146.25561	102	74.43324725	137.4886946	133.3375503	123	55.77842179	99.46520236	103.0591373	166	125.5144044	214.8788629	157.4439479	125	98.36514547	182.9077287	136.2037825	96	102.1473603	166.7029585	134.1067146
entA	NZ_CP051310.1	complement(3344179..3344934)		0.463161189	-3.977850011	-1.991988879	0.473824832	NaN	1																	0	0	0	0	0	0	0	0	1	0.779199143	1.389483566	0.837879165	0	0	0	0	0	0	0	0	0	0	0	0
entC	NZ_CP051310.1	complement(3347425..3348600)		1.275300804	-1.367143644	-0.451164833	0.713128929	NaN	1	entC	UniProtKB	A0A2X4TJS1	entC	enables	0009058 // biosynthetic process (GO_REF:0000002 [IEA] InterPro:IPR004561|InterPro:IPR005801) /// 0044249 // cellular biosynthetic process (GO_REF:0000117 [IEA] ARBA:ARBA00028270)		0008909 // isochorismate synthase activity (GO_REF:0000003 [IEA] EC:5.4.4.2) /// 0008909 // isochorismate synthase activity (GO_REF:0000002 [IEA] InterPro:IPR004561) /// 0008909 // isochorismate synthase activity (GO_REF:0000117 [IEA] ARBA:ARBA00027866) /// 0016853 // isomerase activity (GO_REF:0000043 [IEA] UniProtKB-KW:KW-0413)	isochorismate synthase	entC|NCTC7304_03907|NCTC7307_03985	protein	taxon:59203	20230911	InterPro			2	1.332929125	2.33699173	2.166749778	1	0.806062326	1.488910683	1.307230885	0	0	0	0	2	1.67038779	2.859679974	1.896915035	0	0	0	0	0	0	0	0
entD	NZ_CP051310.1	3363343..3364047		2.317875977	-1.766541633	-0.82092775	0.485355678	NaN	1																	0	0	0	0	1	1.344580562	2.483629735	1.307230885	3	2.506700222	4.469998196	2.513637496	0	0	0	0	2	2.899888204	5.392275509	2.179260519	0	0	0	0
entE	NZ_CP051310.1	complement(3345805..3347415)		0.814647472	1.76382035	0.818703626	0.594473083	NaN	1																	1	0.48650672	0.852980222	1.083374889	0	0	0	0	0	0	0	0	1	0.60967599	1.043756564	0.948457517	0	0	0	0	1	0.85796491	1.400185851	1.396944944
entF	NZ_CP051310.1	complement(3355509..3359393)		1.763543271	-3.319692762	-1.731049726	0.027898564	0.097914755	1	entF	UniProtKB	A0A2X4TVG6	entF	enables	0009058 // biosynthetic process (GO_REF:0000002 [IEA] InterPro:IPR001031|InterPro:IPR020802) /// 0044550 // secondary metabolite biosynthetic process (GO_REF:0000117 [IEA] ARBA:ARBA00029064) /// 1901362 // organic cyclic compound biosynthetic process (GO_REF:0000117 [IEA] ARBA:ARBA00027814) /// 0043604 // amide biosynthetic process (GO_REF:0000117 [IEA] ARBA:ARBA00028836) /// 1901566 // organonit…		0016874 // ligase activity (GO_REF:0000043 [IEA] UniProtKB-KW:KW-0436) /// 0003824 // catalytic activity (GO_REF:0000002 [IEA] InterPro:IPR001242) /// 0016874 // ligase activity (GO_REF:0000117 [IEA] ARBA:ARBA00028597) /// 0016740 // transferase activity (GO_REF:0000043 [IEA] UniProtKB-KW:KW-0808) /// 0016779 // nucleotidyltransferase activity (GO_REF:0000043 [IEA] UniProtKB-KW:KW-0548)	Carrier domain-containing protein	entF|NCTC7307_03994	protein	taxon:59203	20230911	InterPro			4	0.806962497	1.414827426	4.333499557	5	1.219986224	2.253486439	6.536154426	6	0.909767648	1.622315948	5.027274992	2	0.505630899	0.865632857	1.896915035	0	0	0	0	2	0.711547732	1.161235216	2.793889888
entH	NZ_CP051310.1	complement(3343763..3344176)		0	NaN	NaN	NaN	NaN	NaN	entH	UniProtKB	A0A2X4THY3	entH	enables	0009239 // enterobactin biosynthetic process (GO_REF:0000104 [IEA] UniRule:UR000100337) /// 0009239 // enterobactin biosynthetic process (GO_REF:0000002 [IEA] InterPro:IPR026576) /// 0009239 // enterobactin biosynthetic process (GO_REF:0000041 [IEA] UniPathway:UPA00017)	0005737 // cytoplasm (GO_REF:0000104 [IEA] UniRule:UR000100337) /// 0005737 // cytoplasm (GO_REF:0000044 [IEA] UniProtKB-SubCell:SL-0086) /// 0005737 // cytoplasm (GO_REF:0000043 [IEA] UniProtKB-KW:KW-0963)	0016289 // CoA hydrolase activity (GO_REF:0000117 [IEA] ARBA:ARBA00027383) /// 0016790 // thiolester hydrolase activity (GO_REF:0000002 [IEA] InterPro:IPR026576) /// 0016787 // hydrolase activity (GO_REF:0000043 [IEA] UniProtKB-KW:KW-0378) /// 0016790 // thiolester hydrolase activity (GO_REF:0000104 [IEA] UniRule:UR000100337)	Proofreading thioesterase EntH	entH|AHX45_12045|DSQ81_09910|F4V61_05955|GBZ58_04290|KX325_09110|NCTC7295_03973|NCTC7303_00545|NCTC7304_03903|NCTC7307_03979	protein	taxon:59203	20230911	UniProt			0	0	0	0	0	0	0	0	0	0	0	0	0	0	0	0	0	0	0	0	0	0	0	0
entS	NZ_CP051310.1	complement(3349928..3351172)		1.586751979	-12.398296	-3.632069948	0.161714852	NaN	1	entS	UniProtKB	A0A2X4TH45	entS	enables	0042930 // enterobactin transport (GO_REF:0000002 [IEA] InterPro:IPR023722) /// 0015891 // siderophore transport (GO_REF:0000104 [IEA] UniRule:UR000077063) /// 0055085 // transmembrane transport (GO_REF:0000108 [IEA] GO:0022857)	0005886 // plasma membrane (GO_REF:0000104 [IEA] UniRule:UR000077063) /// 0005886 // plasma membrane (GO_REF:0000044 [IEA] UniProtKB-SubCell:SL-0037) /// 0016020 // membrane (GO_REF:0000043 [IEA] UniProtKB-KW:KW-0472) /// 0005886 // plasma membrane (GO_REF:0000043 [IEA] UniProtKB-KW:KW-0997) /// 0005886 // plasma membrane (GO_REF:0000002 [IEA] InterPro:IPR023722) /// 0016020 // membrane (GO_REF:0…	0022857 // transmembrane transporter activity (GO_REF:0000002 [IEA] InterPro:IPR020846) /// 0042931 // enterobactin transporter activity (GO_REF:0000002 [IEA] InterPro:IPR023722)	Enterobactin exporter EntS	entS|NCTC7304_03909|NCTC7307_03987	protein	taxon:59203	20230911	InterPro			1	0.629527972	1.103735853	1.083374889	2	1.522777985	2.812785483	2.614461771	1	0.473152251	0.843734599	0.837879165	0	0	0	0	0	0	0	0	0	0	0	0
envC	NZ_CP051310.1	complement(156192..157451)		18.34544328	1.165962034	0.221520812	0.547777877	0.722795017	1	envC	UniProtKB	A0A2X4VXX1	envC	enables			0016787 // hydrolase activity (GO_REF:0000043 [IEA] UniProtKB-KW:KW-0378)	Peptidase M23 domain-containing protein	envC|KX325_15810|NCTC7303_05020|NCTC7307_00138	protein	taxon:59203	20230911	UniProt			6	3.732201551	6.543576844	6.500249335	10	7.52324838	13.89649971	13.07230885	17	7.947831259	14.17273238	14.24394581	12	9.354171622	16.01420785	11.38149021	14	11.35789546	21.11974574	15.25482363	10	10.9696942	17.90237624	13.96944944
envR	NZ_CP051310.1	494490..495152		1.747134384	-9.589539869	-3.261461593	0.2135476	NaN	1	envR	UniProtKB	A0A2X4TC13	envR	enables			0003677 // DNA binding (GO_REF:0000002 [IEA] InterPro:IPR001647|InterPro:IPR013572) /// 0003677 // DNA binding (GO_REF:0000043 [IEA] UniProtKB-KW:KW-0238) /// 0003677 // DNA binding (GO_REF:0000104 [IEA] UniRule:UR000414560)	HTH tetR-type domain-containing protein	envR|AHX45_09570|DSQ81_09640|GBZ58_19265|KX325_17230|NCTC7303_02957|NCTC7304_00584|NCTC7307_00531	protein	taxon:59203	20230911	InterPro			1	1.182145288	2.07262615	1.083374889	0	0	0	0	2	1.776997141	3.168777002	1.675758331	0	0	0	0	0	0	0	0	0	0	0	0
envZ	NZ_CP051310.1	396433..397785		15.81057759	1.157712346	0.211276835	0.602985004	0.758908519	1																	7	4.054941818	7.109429387	7.583624224	8	5.604903449	10.35304635	10.45784708	15	6.530760001	11.64578244	12.56818748	9	6.533401465	11.18508974	8.536117656	8	6.044112885	11.23888909	8.717042077	15	15.32351962	25.00775395	20.95417416
epd	NZ_CP051310.1	844094..845140		36.328435	1.775502837	0.828227665	8.74E-03	0.041349691	1																	8	5.988632861	10.49972216	8.666999113	13	11.76989575	21.74065571	16.99400151	15	8.439463497	15.04942086	12.56818748	24	22.51433857	38.54422521	22.76298042	21	20.50279124	38.1244694	22.88223545	15	19.80202678	32.31661041	20.95417416
epmA	NZ_CP051310.1	complement(4301180..4302157)		9.632144468	1.323047962	0.403865362	0.472887043	0.660714008	1																	5	4.006964855	7.025312562	5.416874446	5	4.846264294	8.951732942	6.536154426	2	1.204651436	2.148158642	1.675758331	6	6.025693376	10.31590077	5.690745104	6	6.271230624	11.66120931	6.537781558	3	4.239820458	6.919323333	4.190834832
epmB	NZ_CP051310.1	4308683..4309711		13.05201518	1.704685435	0.769505544	0.129162696	0.284842494	1																	5	3.808368929	6.677119228	5.416874446	2	1.842428175	3.403224419	2.614461771	6	3.434837039	6.125070415	5.027274992	8	7.636058467	13.07282274	7.587660139	7	6.953813549	12.93045658	7.627411817	6	8.059367168	13.15276622	8.381669664
eptA	NZ_CP051310.1	4352216..4353859		11.2356325	1.402647084	0.488152063	0.242602432	0.436401459	1	eptA	UniProtKB	A0A2X4TYD3	eptA	enables		0005886 // plasma membrane (GO_REF:0000044 [IEA] UniProtKB-SubCell:SL-0037) /// 0016020 // membrane (GO_REF:0000002 [IEA] InterPro:IPR012549) /// 0016020 // membrane (GO_REF:0000043 [IEA] UniProtKB-KW:KW-0472) /// 0016020 // membrane (GO_REF:0000044 [IEA] UniProtKB-SubCell:SL-0162) /// 0005886 // plasma membrane (GO_REF:0000043 [IEA] UniProtKB-KW:KW-1003)	0016772 // transferase activity, transferring phosphorus-containing groups (GO_REF:0000002 [IEA] InterPro:IPR040423) /// 0008484 // sulfuric ester hydrolase activity (GO_REF:0000002 [IEA] InterPro:IPR000917) /// 0016740 // transferase activity (GO_REF:0000043 [IEA] UniProtKB-KW:KW-0808)	Phosphoethanolamine transferase EptA	eptA|AHX45_16405|F4V61_14325|NCTC7295_05068|NCTC7303_04129|NCTC7304_04951|NCTC7307_05177	protein	taxon:59203	20230911	InterPro			12	5.720892888	10.03030027	13.00049867	3	1.729797985	3.19518059	3.921692656	7	2.508224979	4.472717173	5.865154158	10	5.974379685	10.22805246	9.484575173	12	7.461391181	13.87428553	13.07556312	7	5.885200904	9.604559517	9.778614607
eptB	NZ_CP051310.1	234244..235935		15.07766456	-1.349618745	-0.432551916	0.163345098	0.33240081	1																	19	8.801113586	15.43077518	20.58412289	18	10.08435421	18.62722301	23.53015593	18	6.266750554	11.17499549	15.08182498	16	9.287829979	15.90063191	15.17532028	13	7.853863885	14.6040795	14.16519337	9	7.352029092	11.9984011	12.5725045
era	NZ_CP051310.1	1316037..1316942		61.50934737	3.112101074	1.637888917	1.33E-07	2.65E-06	5.85E-04	era	UniProtKB	A0A2X4W6D5	era	enables	0042254 // ribosome biogenesis (GO_REF:0000043 [IEA] UniProtKB-KW:KW-0690) /// 0042274 // ribosomal small subunit biogenesis (GO_REF:0000104 [IEA] UniRule:UR000084139)	0005737 // cytoplasm (GO_REF:0000104 [IEA] UniRule:UR000084139) /// 0005886 // plasma membrane (GO_REF:0000044 [IEA] UniProtKB-SubCell:SL-0039) /// 0016020 // membrane (GO_REF:0000043 [IEA] UniProtKB-KW:KW-0472) /// 0005886 // plasma membrane (GO_REF:0000104 [IEA] UniRule:UR000084139) /// 0005737 // cytoplasm (GO_REF:0000044 [IEA] UniProtKB-SubCell:SL-0086) /// 0005737 // cytoplasm (GO_REF:000004…	0005525 // GTP binding (GO_REF:0000104 [IEA] UniRule:UR000084139) /// 0003723 // RNA binding (GO_REF:0000002 [IEA] InterPro:IPR004044|InterPro:IPR005662|InterPro:IPR009019) /// 0005525 // GTP binding (GO_REF:0000002 [IEA] InterPro:IPR005225|InterPro:IPR005662|InterPro:IPR006073|InterPro:IPR030388) /// 0000166 // nucleotide binding (GO_REF:0000043 [IEA] UniProtKB-KW:KW-0547) /// 0003723 // RNA bin…	GTPase Era	era|DSQ81_03795|F4V61_08845|GBZ58_07620|KX325_20560|NCTC7295_01363|NCTC7304_01403|NCTC7307_01450	protein	taxon:59203	20230911	UniProt			8	6.920638637	12.13378488	8.666999113	10	10.46279576	19.32625787	13.07230885	12	7.802311948	13.91323942	10.05454998	36	39.02733855	66.81424469	34.14447062	30	33.84803284	62.93963964	32.68890779	22	33.56290544	54.77415778	30.73278877
erpA	NZ_CP051310.1	complement(3803842..3804186)		182.5075411	1.484215942	0.569701008	0.014167573	0.060038024	1																	23	52.25082171	91.61007581	24.91762245	21	57.7000441	106.5801108	27.45184859	28	47.80894916	85.25387864	23.46061663	41	116.7237937	199.8294632	38.88675821	37	109.6283823	203.8514589	40.31631961	22	88.13910819	143.8417013	30.73278877
ettA	NZ_CP051310.1	4069493..4071160		28.91812299	1.493963016	0.579144434	0.055725892	0.160218431	1																	22	10.33739278	18.12429557	23.83424756	9	5.114726417	9.447620306	11.76507797	22	7.769568433	13.85485052	18.43334164	22	12.95451825	22.17794973	20.86606538	27	16.54657433	30.76797492	29.42001701	25	20.71614912	33.80844434	34.9236236
eutA	NZ_CP051310.1	1470293..1471696		5.621843999	-4.876607946	-2.285877992	8.24E-03	0.039349661	1	eutA	UniProtKB	A0A2X4TQH5	eutA	enables	0046336 // ethanolamine catabolic process (GO_REF:0000041 [IEA] UniPathway:UPA00560) /// 0046336 // ethanolamine catabolic process (GO_REF:0000104 [IEA] UniRule:UR000286752)		0016829 // lyase activity (GO_REF:0000043 [IEA] UniProtKB-KW:KW-0456)	Ethanolamine ammonia-lyase reactivase	eutA|NCTC7307_01632	protein	taxon:59203	20230911	UniProt			5	2.791176373	4.893700631	5.416874446	6	4.050979897	7.482730613	7.843385311	6	2.517412616	4.489100753	5.027274992	2	1.399128234	2.3952875	1.896915035	0	0	0	0	1	0.984459736	1.606623509	1.396944944
eutB	NZ_CP051310.1	1471708..1473069		14.24705796	-3.920415565	-1.971006588	9.16E-05	9.54E-04	0.401705417	eutB	UniProtKB	A0A2X4T5E4	eutB	enables	0046336 // ethanolamine catabolic process (GO_REF:0000041 [IEA] UniPathway:UPA00560) /// 0006520 // cellular amino acid metabolic process (GO_REF:0000002 [IEA] InterPro:IPR010628) /// 0046336 // ethanolamine catabolic process (GO_REF:0000104 [IEA] UniRule:UR001542593)	0031471 // ethanolamine degradation polyhedral organelle (GO_REF:0000104 [IEA] UniRule:UR001542593) /// 0031469 // polyhedral organelle (GO_REF:0000043 [IEA] UniProtKB-KW:KW-1283) /// 0031469 // polyhedral organelle (GO_REF:0000044 [IEA] UniProtKB-SubCell:SL-0544) /// 0009350 // ethanolamine ammonia-lyase complex (GO_REF:0000104 [IEA] UniRule:UR001542593)	0008851 // ethanolamine ammonia-lyase activity (GO_REF:0000003 [IEA] EC:4.3.1.7) /// 0016829 // lyase activity (GO_REF:0000043 [IEA] UniProtKB-KW:KW-0456) /// 0008851 // ethanolamine ammonia-lyase activity (GO_REF:0000002 [IEA] InterPro:IPR010628) /// 0008851 // ethanolamine ammonia-lyase activity (GO_REF:0000104 [IEA] UniRule:UR001542593) /// 0031419 // cobalamin binding (GO_REF:0000104 [IEA] Un…	Ethanolamine ammonia-lyase large subunit	eutB|F4V61_08230|GBZ58_08240|NCTC7304_01556|NCTC7307_01633	protein	taxon:59203	20230911	InterPro			10	5.754495783	10.0892154	10.83374889	14	9.743766624	17.99810976	18.30123239	19	8.217633253	14.65384871	15.91970414	4	2.884546315	4.938301982	3.793830069	5	3.752608633	6.977889563	5.448151298	1	1.014817525	1.656166965	1.396944944
eutC	NZ_CP051310.1	1473088..1473984		1.041028814	-1.692451491	-0.759114484	0.626091395	NaN	1																	0	0	0	0	1	1.056777364	1.952016682	1.307230885	1	0.656716335	1.171069762	0.837879165	0	0	0	0	0	0	0	0	1	1.5408935	2.514715058	1.396944944
eutG	NZ_CP051310.1	1467763..1468950		1.761071501	-3.792664553	-1.923211776	0.168533805	NaN	1																	1	0.659732597	1.156692876	1.083374889	1	0.797920283	1.473871181	1.307230885	3	1.487562	2.652650445	2.513637496	1	0.826757593	1.415397159	0.948457517	0	0	0	0	0	0	0	0
eutH	NZ_CP051310.1	1469070..1470296		11.65047303	-2.926183661	-1.549020322	2.88E-03	0.017540124	1	eutH	UniProtKB	A0A2X4TJ90	eutH	enables	0034229 // ethanolamine transport (GO_REF:0000002 [IEA] InterPro:IPR007441)	0016020 // membrane (GO_REF:0000043 [IEA] UniProtKB-KW:KW-0472) /// 0016020 // membrane (GO_REF:0000002 [IEA] InterPro:IPR007441)	0034228 // ethanolamine transmembrane transporter activity (GO_REF:0000002 [IEA] InterPro:IPR007441)	Ethanolamine utilization protein EutH	eutH|DSQ81_03160|F4V61_08240|GBZ58_08230|KX325_00205|NCTC7307_01631|NCTC8297_01774	protein	taxon:59203	20230911	InterPro			7	4.471341711	7.83949304	7.583624224	10	7.725585133	14.2702442	13.07230885	15	7.201400392	12.84168186	12.56818748	4	3.201916936	5.48163594	3.793830069	2	1.666194934	3.098251209	2.179260519	4	4.505889061	7.353543298	5.587779776
eutJ	NZ_CP051310.1	1466934..1467773		21.7002751	-29.68493257	-4.891658931	1.19E-04	1.20E-03	0.521553224																	11	10.26355426	17.99483632	11.91712378	10	11.28487257	20.84474956	13.07230885	21	14.7268638	26.2612394	17.59546247	0	0	0	0	1	1.216917371	2.262829901	1.08963026	0	0	0	0
eutK	NZ_CP051310.1	1474666..1475160		7.510119793	-3.366706826	-1.751338096	0.10155322	0.24323464	1	eutK	UniProtKB	A0A2X4TJ98	eutK	located_in		0031469 // polyhedral organelle (GO_REF:0000002 [IEA] InterPro:IPR000249) /// 0031469 // polyhedral organelle (GO_REF:0000043 [IEA] UniProtKB-KW:KW-1283) /// 0031469 // polyhedral organelle (GO_REF:0000044 [IEA] UniProtKB-SubCell:SL-0544) /// 0031469 // polyhedral organelle (GO_REF:0000117 [IEA] ARBA:ARBA00027490) /// 0031469 // polyhedral organelle (GO_REF:0000104 [IEA] UniRule:UR001452897)		Carboxysome shell protein	eutK|NCTC7307_01637	protein	taxon:59203	20230911	InterPro			2	3.166716467	5.552125807	2.166749778	3	5.745026036	10.61187251	3.921692656	3	3.570148801	6.366361067	2.513637496	1	1.984218223	3.396953181	0.948457517	0	0	0	0	1	2.792285797	4.556968498	1.396944944
eutL	NZ_CP051310.1	1473994..1474653		4.584781499	-5.192580441	-2.376451661	0.080372852	NaN	1																	1	1.187518675	2.082047178	1.083374889	2	2.872513018	5.305936253	2.614461771	4	3.570148801	6.366361067	3.351516662	0	0	0	0	1	1.548803927	2.879965329	1.08963026	0	0	0	0
eutM	NZ_CP051310.1	1464818..1465108		0	NaN	NaN	NaN	NaN	NaN	eutM	UniProtKB	A0A2X4TJ81	eutM	located_in		0031469 // polyhedral organelle (GO_REF:0000002 [IEA] InterPro:IPR000249) /// 0031469 // polyhedral organelle (GO_REF:0000043 [IEA] UniProtKB-KW:KW-1283) /// 0031469 // polyhedral organelle (GO_REF:0000044 [IEA] UniProtKB-SubCell:SL-0544) /// 0031469 // polyhedral organelle (GO_REF:0000117 [IEA] ARBA:ARBA00027490) /// 0031469 // polyhedral organelle (GO_REF:0000104 [IEA] UniRule:UR001452897)		BMC domain-containing protein	eutM|NCTC7307_01624	protein	taxon:59203	20230911	InterPro			0	0	0	0	0	0	0	0	0	0	0	0	0	0	0	0	0	0	0	0	0	0	0	0
eutN	NZ_CP051310.1	1465221..1465508		15.24778027	-26.94255762	-4.751814905	0.063605508	NaN	1	eutN	UniProtKB	A0A2X4T7S2	eutN	located_in		0031469 // polyhedral organelle (GO_REF:0000002 [IEA] InterPro:IPR004992) /// 0031469 // polyhedral organelle (GO_REF:0000104 [IEA] UniRule:UR001452899)		Ethanolamine utilization protein EutN	eutN|AHX45_08430|DSQ81_03180|GBZ58_08210|KX325_00185|NCTC7295_01519|NCTC7304_01549|NCTC7307_01625	protein	taxon:59203	20230911	InterPro			5	13.60698482	23.85679058	5.416874446	3	9.874263498	18.23915587	3.921692656	1	2.04539775	3.647394362	0.837879165	0	0	0	0	0	0	0	0	0	0	0	0
eutP	NZ_CP051310.1	1461818..1462297		6.547088581	-5.752751051	-2.524252039	0.06515162	NaN	1	eutP	UniProtKB	A0A2X4TL41	eutP	enables	0006576 // cellular biogenic amine metabolic process (GO_REF:0000002 [IEA] InterPro:IPR012381) /// 0016310 // phosphorylation (GO_REF:0000043 [IEA] UniProtKB-KW:KW-0418)		0005524 // ATP binding (GO_REF:0000002 [IEA] InterPro:IPR012381) /// 0005524 // ATP binding (GO_REF:0000104 [IEA] UniRule:UR001051789) /// 0016740 // transferase activity (GO_REF:0000043 [IEA] UniProtKB-KW:KW-0808) /// 0000166 // nucleotide binding (GO_REF:0000043 [IEA] UniProtKB-KW:KW-0547) /// 0016301 // kinase activity (GO_REF:0000043 [IEA] UniProtKB-KW:KW-0418)	Ethanolamine utilization protein	eutP|AHX45_08405|DSQ81_03205|F4V61_08285|GBZ58_08185|KX325_00160|NCTC7303_02697|NCTC7304_01544|NCTC7307_01618	protein	taxon:59203	20230911	UniProt			1	1.632838178	2.862814869	1.083374889	1	1.9748527	3.647831174	1.307230885	6	7.363431901	13.1306197	5.027274992	0	0	0	0	0	0	0	0	1	2.879544728	4.699373764	1.396944944
eutQ	NZ_CP051310.1	1462275..1462964		6.064211429	-29.2283099	-4.869294504	0.055499998	0.16001635	1																	2	2.271774857	3.983046775	2.166749778	2	2.747621147	5.075243372	2.614461771	6	5.12238741	9.13434414	5.027274992	0	0	0	0	0	0	0	0	0	0	0	0
eutR	NZ_CP051310.1	1475208..1476260		5.725898267	1.847153864	0.885304044	0.261518934	0.457686678	1																	3	2.232941099	3.914960505	3.250124667	0	0	0	0	2	1.118850052	1.99515589	1.675758331	2	1.865504312	3.193716666	1.896915035	3	2.912280888	5.415319422	3.268890779	4	5.250451925	8.568658714	5.587779776
eutS	NZ_CP051310.1	1461470..1461805		10.63751369	-23.63165914	-4.562649017	0.073925828	NaN	1																	5	11.66312985	20.44867764	5.416874446	1	2.821218142	5.211187391	1.307230885	2	3.506396143	6.252676048	1.675758331	0	0	0	0	0	0	0	0	0	0	0	0
eutT	NZ_CP051310.1	1462961..1463764		3.462321457	-4.493505014	-2.167841212	0.114916259	NaN	1																	2	1.949657527	3.418286411	2.166749778	2	2.358033074	4.355619312	2.614461771	2	1.465359582	2.613058647	1.675758331	1	1.221626891	2.091407742	0.948457517	0	0	0	0	0	0	0	0
exbB	NZ_CP051310.1	756506..757240		556.4431047	-11.85697973	-3.567664661	1.18E-36	5.18E-34	5.16E-33	exbB	UniProtKB	A0A2X4T3M5	exbB	enables	0015031 // protein transport (GO_REF:0000043 [IEA] UniProtKB-KW:KW-0653) /// 0055085 // transmembrane transport (GO_REF:0000002 [IEA] InterPro:IPR014164)	0005886 // plasma membrane (GO_REF:0000044 [IEA] UniProtKB-SubCell:SL-0037) /// 0016020 // membrane (GO_REF:0000043 [IEA] UniProtKB-KW:KW-0472) /// 0005886 // plasma membrane (GO_REF:0000043 [IEA] UniProtKB-KW:KW-0997) /// 0016020 // membrane (GO_REF:0000044 [IEA] UniProtKB-SubCell:SL-0162) /// 0005886 // plasma membrane (GO_REF:0000043 [IEA] UniProtKB-KW:KW-1003) /// 0016020 // membrane (GO_REF:…	0022857 // transmembrane transporter activity (GO_REF:0000002 [IEA] InterPro:IPR014164)	Biopolymer transport protein ExbB	exbB|DSQ81_14605|F4V61_09735|GBZ58_11475|NCTC7295_00781|NCTC7307_00830|NCTC8297_00954	protein	taxon:59203	20230911	InterPro			279	297.5097808	521.6165541	302.2615941	276	355.9571233	657.5029577	360.7957243	343	274.9014576	490.2098022	287.3925537	19	25.3898944	43.4671356	18.02069283	34	47.28593213	87.92710473	37.04742883	18	33.84934211	55.24161812	25.14500899
exbD	NZ_CP051310.1	757247..757672		178.6891877	-7.411170868	-2.889701487	9.03E-17	8.19E-15	3.96E-13	exbD	UniProtKB	A0A2X4TLK7	exbD	enables	0015031 // protein transport (GO_REF:0000043 [IEA] UniProtKB-KW:KW-0653) /// 0055085 // transmembrane transport (GO_REF:0000002 [IEA] InterPro:IPR003400|InterPro:IPR014170)	0016020 // membrane (GO_REF:0000002 [IEA] InterPro:IPR014170) /// 0005886 // plasma membrane (GO_REF:0000044 [IEA] UniProtKB-SubCell:SL-0037) /// 0005886 // plasma membrane (GO_REF:0000044 [IEA] UniProtKB-SubCell:SL-0039) /// 0016020 // membrane (GO_REF:0000043 [IEA] UniProtKB-KW:KW-0472) /// 0005886 // plasma membrane (GO_REF:0000043 [IEA] UniProtKB-KW:KW-0997) /// 0016020 // membrane (GO_REF:00…	0022857 // transmembrane transporter activity (GO_REF:0000002 [IEA] InterPro:IPR003400)	Biopolymer transport protein ExbD	exbD|NCTC7307_00831	protein	taxon:59203	20230911	InterPro			64	117.7483306	206.4452413	69.3359929	43	95.68300404	176.7399893	56.21092806	62	85.733855	152.8823327	51.94850825	9	20.75045113	35.52447517	8.536117656	3	7.198666139	13.38575434	3.268890779	9	29.20101696	47.65562127	12.5725045
excA	NZ_CP051312.1	complement(11817..12479)		0	NaN	NaN	NaN	NaN	NaN																	0	0	0	0	0	0	0	0	0	0	0	0	0	0	0	0	0	0	0	0	0	0	0	0
exoX	NZ_CP051310.1	complement(2076772..2077470)		14.06748356	-1.303335227	-0.382208203	0.443862824	0.633942968	1																	10	11.21262268	19.65881455	10.83374889	6	8.136732153	15.02969067	7.843385311	5	4.213694936	7.513945466	4.189395827	6	8.430798457	14.43340622	5.690745104	3	4.387169922	8.157841704	3.268890779	6	11.86421862	19.36222667	8.381669664
fabA	NZ_CP051310.1	2892527..2893045		33.46380511	3.111150139	1.637448019	2.87E-03	0.017509174	1																	2	3.020278712	5.295380105	2.166749778	4	7.305813456	13.49486677	5.228923541	3	3.405055214	6.071962868	2.513637496	11	20.81708713	35.63855505	10.43303269	7	13.78704074	25.63668559	7.627411817	9	23.96846479	39.11617468	12.5725045
fabB	NZ_CP051310.1	1562943..1564157		73.73922085	1.88510793	0.914647126	3.90E-05	4.53E-04	0.171232586	fabB	UniProtKB	A0A2X4TQU1	fabB	enables	0006631 // fatty acid metabolic process (GO_REF:0000043 [IEA] UniProtKB-KW:KW-0276) /// 0006629 // lipid metabolic process (GO_REF:0000043 [IEA] UniProtKB-KW:KW-0443) /// 0044281 // small molecule metabolic process (GO_REF:0000117 [IEA] ARBA:ARBA00028529) /// 0006633 // fatty acid biosynthetic process (GO_REF:0000041 [IEA] UniPathway:UPA00094) /// 0006633 // fatty acid biosynthetic process (GO_RE…		0016747 // transferase activity, transferring acyl groups other than amino-acyl groups (GO_REF:0000117 [IEA] ARBA:ARBA00027717) /// 0016746 // transferase activity, transferring acyl groups (GO_REF:0000002 [IEA] InterPro:IPR016039) /// 0004315 // 3-oxoacyl-[acyl-carrier-protein] synthase activity (GO_REF:0000002 [IEA] InterPro:IPR018201) /// 0004315 // 3-oxoacyl-[acyl-carrier-protein] synthase ac…	Ketosynthase family 3 (KS3) domain-containing protein	fabB|AHX45_06820|NCTC7295_01643|NCTC7303_02563|NCTC7307_01772	protein	taxon:59203	20230911	InterPro			23	14.83665308	26.01273758	24.91762245	25	19.50471802	36.02796221	32.68077213	33	15.99955574	28.53072923	27.65001246	64	51.73665292	88.57240887	60.70128111	48	40.38362832	75.09242931	52.30225246	31	35.26553543	57.55282436	43.30529326
fabD	NZ_CP051310.1	complement(2772126..2773055)		15.51958144	1.115323923	0.157462772	0.715394336	0.83564035	1																	8	6.742041511	11.82065494	8.666999113	7	7.134951689	13.17926101	9.150616197	7	4.433894478	7.906609713	5.865154158	10	10.56116151	18.08055725	9.484575173	8	8.793209391	16.3507709	8.717042077	5	7.431083169	12.12741616	6.98472472
fabF	NZ_CP051310.1	complement(2769660..2770901)		47.3638927	3.976235438	1.991403183	8.39E-09	2.14E-07	3.68E-05																	10	6.310485714	11.06401882	10.83374889	5	3.816140483	7.048949128	6.536154426	10	4.742951305	8.457726056	8.378791654	44	34.79571086	59.56975868	41.73213076	29	23.86804119	44.38207439	31.59927753	21	23.37021808	38.13984504	29.33584382
fabG	NZ_CP051310.1	complement(2771379..2772113)		397.9100958	1.732492479	0.792849089	4.39E-04	3.75E-03	1																	102	108.7670166	190.6985252	110.5042387	77	99.30687861	183.4337962	100.6567782	104	83.35204547	148.6350421	87.1394332	176	235.1906008	402.6429403	166.928523	154	214.1774573	398.2580626	167.80306	128	240.7064328	392.8292844	178.8089528
fabH	NZ_CP051310.1	complement(2773071..2774024)		21.7705812	1.914817458	0.937206864	0.042910127	0.13290938	1	fabH	UniProtKB	A0A2X4TG63	fabH	enables	0006631 // fatty acid metabolic process (GO_REF:0000043 [IEA] UniProtKB-KW:KW-0276) /// 0006633 // fatty acid biosynthetic process (GO_REF:0000002 [IEA] InterPro:IPR004655|InterPro:IPR013751) /// 0006629 // lipid metabolic process (GO_REF:0000043 [IEA] UniProtKB-KW:KW-0443) /// 0044281 // small molecule metabolic process (GO_REF:0000117 [IEA] ARBA:ARBA00028529) /// 0008152 // metabolic process (G…	0005737 // cytoplasm (GO_REF:0000044 [IEA] UniProtKB-SubCell:SL-0086) /// 0005737 // cytoplasm (GO_REF:0000104 [IEA] UniRule:UR000085060) /// 0005737 // cytoplasm (GO_REF:0000043 [IEA] UniProtKB-KW:KW-0963)	0016746 // transferase activity, transferring acyl groups (GO_REF:0000002 [IEA] InterPro:IPR016039) /// 0033818 // beta-ketoacyl-acyl-carrier-protein synthase III activity (GO_REF:0000003 [IEA] EC:2.3.1.180) /// 0004315 // 3-oxoacyl-[acyl-carrier-protein] synthase activity (GO_REF:0000002 [IEA] InterPro:IPR004655|InterPro:IPR013751) /// 0033818 // beta-ketoacyl-acyl-carrier-protein synthase III a…	Beta-ketoacyl-[acyl-carrier-protein] synthase III	fabH|DSQ81_01380|F4V61_00350|NCTC7304_03250|NCTC7307_03368|NCTC8297_03520	protein	taxon:59203	20230911	UniProt			8	6.572430404	11.52327998	8.666999113	5	4.968182892	9.17693377	6.536154426	5	3.087392831	5.505500923	4.189395827	10	10.29547191	17.62570047	9.484575173	18	19.2869923	35.86371919	19.61334467	5	7.24413768	11.82232393	6.98472472
fabI	NZ_CP051310.1	complement(2255632..2256420)		68.22140887	-1.022261836	-0.031764767	0.892737297	0.943185846	1	fabI	UniProtKB	A0A2X4TE01	fabI	enables	0006633 // fatty acid biosynthetic process (GO_REF:0000002 [IEA] InterPro:IPR014358) /// 0009102 // biotin biosynthetic process (GO_REF:0000041 [IEA] UniPathway:UPA00078) /// 0006633 // fatty acid biosynthetic process (GO_REF:0000041 [IEA] UniPathway:UPA00094) /// 0006633 // fatty acid biosynthetic process (GO_REF:0000043 [IEA] UniProtKB-KW:KW-0275)		0004318 // enoyl-[acyl-carrier-protein] reductase (NADH) activity (GO_REF:0000002 [IEA] InterPro:IPR014358) /// 0016491 // oxidoreductase activity (GO_REF:0000043 [IEA] UniProtKB-KW:KW-0560) /// 0004318 // enoyl-[acyl-carrier-protein] reductase (NADH) activity (GO_REF:0000003 [IEA] EC:1.3.1.9)	Enoyl-[acyl-carrier-protein] reductase [NADH]	fabI|AHX45_00015|DSQ81_21905|F4V61_02960|GBZ58_15335|KX325_04095|NCTC7295_02658|NCTC7303_01738|NCTC7304_02609|NCTC7307_02743|NCTC8297_02867	protein	taxon:59203	20230911	InterPro			26	25.82740237	45.28254698	28.16774712	33	39.64723291	73.23402509	43.13861921	34	25.3847082	45.26652166	28.48789162	36	44.81466252	76.72206044	34.14447062	27	34.98059059	65.04560476	29.42001701	22	38.53991423	62.8965614	30.73278877
fabR	NZ_CP051310.1	complement(4541185..4541820)		83.26914988	2.064077101	1.045496862	2.30E-03	0.014685048	1																	10	12.32330701	21.60614996	10.83374889	12	17.88545841	33.03696157	15.68677062	21	19.45057483	34.68465581	17.59546247	31	47.87394438	81.95950718	29.40218304	17	27.32323909	50.80693552	18.52371441	33	71.71696303	117.0410069	46.09918315
fabY	NZ_CP051310.1	complement(4671824..4672765)		30.76550918	1.371737667	0.456004605	0.19454154	0.376748682	1																	14	11.64827236	20.42262837	15.16724845	11	11.06923806	20.44644225	14.37953974	10	6.253445351	11.15126939	8.378791654	13	13.55461174	23.20530119	12.32994773	20	21.70298496	40.35620206	21.79260519	12	17.60740725	28.73502429	16.76333933
fabZ	NZ_CP051310.1	complement(3777361..3777816)		113.7586092	6.531489483	2.707412031	4.49E-09	1.23E-07	1.97E-05																	3	5.15633109	9.040468008	3.250124667	5	10.39396158	19.19911144	6.536154426	5	6.459150791	11.51808746	4.189395827	27	58.15586962	99.56201594	25.60835297	39	87.42590587	162.566464	42.49558012	16	48.49759542	79.1473476	22.3511191
fadA	NZ_CP051310.1	4717851..4719014		9.29505135	1.403856876	0.489395859	0.429473215	0.626145968	1																	4	2.693341325	4.722168856	4.333499557	6	4.886233484	9.025561667	7.843385311	2	1.012155588	1.804896179	1.675758331	2	1.687608282	2.889161211	1.896915035	7	6.147314555	11.43079022	7.627411817	7	8.312087874	13.56520262	9.778614607
fadB	NZ_CP051310.1	4715652..4717841		7.002246574	-1.238183027	-0.308224588	0.455997555	0.646055877	1																	15	5.368235107	9.41199409	16.25062334	5	2.164222137	3.997623204	6.536154426	13	3.496789579	6.235545429	10.89242915	15	6.727315207	11.51706729	14.22686276	5	2.333814136	4.339673783	5.448151298	5	3.155665455	5.149998645	6.98472472
fadD	NZ_CP051310.1	2131652..2133337		21.64921104	1.687939809	0.755263459	0.0157896	0.065498407	1																	14	6.508109466	11.41050766	15.16724845	8	4.497885152	8.308227584	10.45784708	14	4.891485012	8.722594345	11.73030832	19	11.06854827	18.94919613	18.02069283	23	13.9447471	25.92993695	25.06149597	15	12.29698816	20.06850006	20.95417416
fadE	NZ_CP051310.1	3689087..3691531		22.45802434	-1.733597736	-0.793769175	5.95E-04	4.79E-03	1																	34	10.89894441	19.10885017	36.83474623	38	14.73264345	27.21326814	49.67477364	49	11.80558407	21.05195469	41.0560791	21	8.435970726	14.44226107	19.91760786	24	10.033969	18.65793489	26.15112623	20	11.30618789	18.45152889	27.93889888
fadI	NZ_CP051310.1	1551217..1552527		13.71928432	-2.896887877	-1.534503847	8.32E-04	6.24E-03	1	fadI	UniProtKB	A0A2X4TLG5	fadI	enables	0006631 // fatty acid metabolic process (GO_REF:0000043 [IEA] UniProtKB-KW:KW-0276) /// 0006631 // fatty acid metabolic process (GO_REF:0000104 [IEA] UniRule:UR000079272) /// 0006629 // lipid metabolic process (GO_REF:0000043 [IEA] UniProtKB-KW:KW-0443) /// 0006631 // fatty acid metabolic process (GO_REF:0000002 [IEA] InterPro:IPR012806) /// 0016042 // lipid catabolic process (GO_REF:0000002 [IEA…	0005737 // cytoplasm (GO_REF:0000104 [IEA] UniRule:UR000079272) /// 0005737 // cytoplasm (GO_REF:0000002 [IEA] InterPro:IPR012806) /// 0005737 // cytoplasm (GO_REF:0000044 [IEA] UniProtKB-SubCell:SL-0086) /// 0005737 // cytoplasm (GO_REF:0000043 [IEA] UniProtKB-KW:KW-0963)	0016747 // transferase activity, transferring acyl groups other than amino-acyl groups (GO_REF:0000117 [IEA] ARBA:ARBA00027717) /// 0016746 // transferase activity, transferring acyl groups (GO_REF:0000002 [IEA] InterPro:IPR016039) /// 0003988 // acetyl-CoA C-acyltransferase activity (GO_REF:0000002 [IEA] InterPro:IPR012806) /// 0016740 // transferase activity (GO_REF:0000043 [IEA] UniProtKB-KW:K…	3-ketoacyl-CoA thiolase	fadI|F4V61_07820|NCTC7295_01627|NCTC7307_01754|NCTC8297_01894	protein	taxon:59203	20230911	InterPro			12	7.174025864	12.57804245	13.00049867	10	7.230581967	13.35590361	13.07230885	19	8.537312349	15.2239069	15.91970414	4	2.996759787	5.130409839	3.793830069	5	3.89859112	7.249340645	5.448151298	4	4.21718221	6.882378052	5.587779776
fadJ	NZ_CP051310.1	1552527..1554674		28.89099598	-1.928765326	-0.947677621	2.10E-05	2.62E-04	0.092074965																	44	16.05472175	28.14834732	47.66849512	34	15.00446744	27.71536534	44.4458501	63	17.27732625	30.80927528	52.78638742	23	10.51691083	18.00480073	21.8145229	25	11.89723687	22.1226387	27.24075649	20	12.86947364	21.00278777	27.93889888
fadK	NZ_CP051310.1	2618805..2620445		5.956830944	1.323984463	0.404886192	0.465534209	0.654786424	1																	3	1.43283789	2.5121593	3.250124667	3	1.732960322	3.201021871	3.921692656	6	2.153837485	3.840766275	5.027274992	6	3.591181061	6.148050547	5.690745104	3	1.868757937	3.474912463	3.268890779	6	5.053679961	8.247529823	8.381669664
fadL	NZ_CP051310.1	complement(1549078..1550385)		40.1007283	1.453812206	0.539840924	0.045683808	0.138715106	1																	18	10.78572008	18.91033675	19.500748	19	13.76961515	25.43441919	24.83738682	24	10.80870738	19.27430415	20.10909997	31	23.27815644	39.85187046	29.40218304	34	26.57122333	49.40857949	37.04742883	18	19.02084591	31.04173495	25.14500899
fadM	NZ_CP051310.1	complement(3493399..3493797)		24.27251858	1.323920144	0.404816104	0.465616223	0.654786424	1	fadM	UniProtKB	A0A2X4TH80	fadM	enables			0016787 // hydrolase activity (GO_REF:0000002 [IEA] InterPro:IPR006684) /// 0016790 // thiolester hydrolase activity (GO_REF:0000117 [IEA] ARBA:ARBA00026392) /// 0016787 // hydrolase activity (GO_REF:0000043 [IEA] UniProtKB-KW:KW-0378)	Thioesterase domain-containing protein	fadM|AHX45_07755|DSQ81_04360|F4V61_06690|GBZ58_05035|KX325_09815|NCTC7295_04139|NCTC7303_00379|NCTC7307_04137|NCTC8297_04419	protein	taxon:59203	20230911	InterPro			3	5.892949817	10.33196344	3.250124667	3	7.127287939	13.16510499	3.921692656	6	8.858263941	15.79623423	5.027274992	4	9.846496444	16.8570609	3.793830069	7	17.93351915	33.34696696	7.627411817	4	13.85645583	22.61352789	5.587779776
fadR	NZ_CP051310.1	2141951..2142670		110.3006348	-2.023128787	-1.016588161	2.01E-06	3.25E-05	8.84E-03	fadR	UniProtKB	A0A2X4T9C5	fadR	enables	0006631 // fatty acid metabolic process (GO_REF:0000043 [IEA] UniProtKB-KW:KW-0276) /// 0019217 // regulation of fatty acid metabolic process (GO_REF:0000104 [IEA] UniRule:UR000065677) /// 0006629 // lipid metabolic process (GO_REF:0000043 [IEA] UniProtKB-KW:KW-0443) /// 0019217 // regulation of fatty acid metabolic process (GO_REF:0000002 [IEA] InterPro:IPR014178|InterPro:IPR028374) /// 0006355 …	0005737 // cytoplasm (GO_REF:0000104 [IEA] UniRule:UR000065677) /// 0005737 // cytoplasm (GO_REF:0000044 [IEA] UniProtKB-SubCell:SL-0086) /// 0005737 // cytoplasm (GO_REF:0000043 [IEA] UniProtKB-KW:KW-0963)	0003700 // transcription factor activity, sequence-specific DNA binding (GO_REF:0000002 [IEA] InterPro:IPR000524|InterPro:IPR014178) /// 0000062 // fatty-acyl-CoA binding (GO_REF:0000002 [IEA] InterPro:IPR014178|InterPro:IPR028374) /// 0003677 // DNA binding (GO_REF:0000043 [IEA] UniProtKB-KW:KW-0238) /// 0003700 // transcription factor activity, sequence-specific DNA binding (GO_REF:0000104 [IEA…	Fatty acid metabolism regulator protein	fadR|AHX45_00630|DSQ81_08680|F4V61_03575|GBZ58_15950|KX325_03490|NCTC7295_02503|NCTC7307_02582|T044_01705	protein	taxon:59203	20230911	InterPro			61	66.40208592	116.421138	66.08586824	48	63.19528639	116.7305976	62.74708249	67	54.81665971	97.75016889	56.13790408	24	32.73960068	56.04972749	22.76298042	31	44.01184492	81.83901476	33.77853805	26	49.91210862	81.4558119	36.32056854
fbaA	NZ_CP051310.1	846427..847506		212.4807929	1.788770572	0.838968359	6.23E-07	1.11E-05	2.74E-03																	76	55.15364514	96.69952447	82.33649157	58	50.90731404	94.03298137	75.81939134	83	45.27147021	80.7289952	69.54397073	143	130.0489693	222.6419731	135.629425	136	128.7228153	239.3571184	148.1897153	84	107.5030032	175.4432872	117.3433753
fbaB	NZ_CP051310.1	1813951..1815003		141.9767565	-3.443857116	-1.784025287	1.58E-18	1.90E-16	6.93E-15	fbaB	UniProtKB	A0A2X4T6L6	fbaB	enables			0004332 // fructose-bisphosphate aldolase activity (GO_REF:0000002 [IEA] InterPro:IPR041720) /// 0003824 // catalytic activity (GO_REF:0000117 [IEA] ARBA:ARBA00027533) /// 0004332 // fructose-bisphosphate aldolase activity (GO_REF:0000003 [IEA] EC:4.1.2.13) /// 0016829 // lyase activity (GO_REF:0000043 [IEA] UniProtKB-KW:KW-0456) /// 0016829 // lyase activity (GO_REF:0000002 [IEA] InterPro:IPR002…	Fructose-bisphosphate aldolase class I	fbaB|NCTC7307_02061	protein	taxon:59203	20230911	UniProt			108	80.38587955	140.9385782	117.004488	85	76.51850916	141.3404671	111.1146252	144	80.55720371	143.6512241	120.6545998	35	32.64632546	55.89004166	33.19601311	31	30.09356918	55.95830069	33.77853805	25	32.81532453	53.55411696	34.9236236
fbp	NZ_CP051310.1	4231664..4232662		112.8106693	1.260214687	0.333669528	0.08781582	0.220035184	1																	44	34.52006239	60.52317321	47.66849512	44	41.75063966	77.1193137	57.51815895	64	37.73850984	67.29606894	53.62426659	81	79.63686651	136.337175	76.8250589	54	55.25462658	102.744709	58.84003402	44	60.87686151	99.35012401	61.46557753
fdhD	NZ_CP051310.1	complement(4662619..4663455)		6.962203499	-1.698321788	-0.764109838	0.287343788	0.485995386	1																	1	0.936394654	1.641757631	1.083374889	5	5.662660071	10.45973096	6.536154426	7	4.92654942	8.785121903	5.865154158	1	1.17346239	2.008950806	0.948457517	5	6.106395411	11.35470201	5.448151298	1	1.651351815	2.69498137	1.396944944
fdhE	NZ_CP051310.1	4668244..4669173		20.76742398	2.423715299	1.277220243	7.50E-03	0.036498692	1																	2	1.685510378	2.955163736	2.166749778	5	5.096394064	9.413757868	6.536154426	6	3.800480981	6.777094039	5.027274992	12	12.67339381	21.69666871	11.38149021	8	8.793209391	16.3507709	8.717042077	10	14.86216634	24.25483233	13.96944944
fdhF	NZ_CP051310.1	4360746..4362893		19.96502001	2.595546533	1.376038353	6.52E-05	7.03E-04	0.285826644																	10	3.648800399	6.397351663	10.83374889	5	2.206539329	4.075789021	6.536154426	12	3.290919286	5.868433386	10.05454998	21	9.602396846	16.43916588	19.91760786	23	10.94545792	20.3528276	25.06149597	22	14.15642101	23.10306655	30.73278877
fdnG_1	NZ_CP051310.1	2394958..2398005		5.750681595	1.743395109	0.801899567	0.101740469	0.243309571	1	fdnG_1	UniProtKB	A0A2X4TCQ3	fdnG_1	enables			0016491 // oxidoreductase activity (GO_REF:0000002 [IEA] InterPro:IPR006963) /// 0008863 // formate dehydrogenase (NAD+) activity (GO_REF:0000003 [IEA] EC:1.17.1.9) /// 0016491 // oxidoreductase activity (GO_REF:0000043 [IEA] UniProtKB-KW:KW-0560) /// 0051539 // 4 iron, 4 sulfur cluster binding (GO_REF:0000002 [IEA] InterPro:IPR027467) /// 0051536 // iron-sulfur cluster binding (GO_REF:0000043 [I…	4Fe-4S Mo/W bis-MGD-type domain-containing protein	fdnG_1|NCTC7307_02902	protein	taxon:59203	20230911	UniProt			10	2.571398706	4.508369873	10.83374889	1	0.311000425	0.574461602	1.307230885	6	1.159595575	2.067814126	5.027274992	11	3.544641805	6.068376008	10.43303269	12	4.024451149	7.483374476	13.07556312	5	2.267358053	3.700294302	6.98472472
fdnG_2	NZ_CP051310.1	4663650..4666700		95.68593172	2.295491419	1.198803039	2.85E-07	5.50E-06	1.25E-03																	63	16.18388283	28.37480224	68.25261802	49	15.22403654	28.12094042	64.05431338	102	19.69374117	35.11827491	85.46367487	155	49.89811312	85.42485507	147.0109152	167	55.95187441	104.0412253	181.9682534	132	59.79939494	97.59171474	184.3967326
fdnI	NZ_CP051310.1	2398896..2399552		10.23708219	-1.961458026	-0.971926463	0.135220526	0.292442895	1	fdnI	UniProtKB	A0A2X4TC06	fdnI	enables	0045333 // cellular respiration (GO_REF:0000002 [IEA] InterPro:IPR006471) /// 0022904 // respiratory electron transport chain (GO_REF:0000002 [IEA] InterPro:IPR016174)	0009326 // formate dehydrogenase complex (GO_REF:0000002 [IEA] InterPro:IPR006471) /// 0016020 // membrane (GO_REF:0000002 [IEA] InterPro:IPR006471|InterPro:IPR011577|InterPro:IPR016174) /// 0005886 // plasma membrane (GO_REF:0000117 [IEA] ARBA:ARBA00027801) /// 0016020 // membrane (GO_REF:0000043 [IEA] UniProtKB-KW:KW-0472) /// 0016020 // membrane (GO_REF:0000044 [IEA] UniProtKB-SubCell:SL-0162)…	0009055 // electron carrier activity (GO_REF:0000002 [IEA] InterPro:IPR011577) /// 0008863 // formate dehydrogenase (NAD+) activity (GO_REF:0000003 [IEA] EC:1.17.1.9) /// 0016491 // oxidoreductase activity (GO_REF:0000043 [IEA] UniProtKB-KW:KW-0560) /// 0046872 // metal ion binding (GO_REF:0000043 [IEA] UniProtKB-KW:KW-0479) /// 0008863 // formate dehydrogenase (NAD+) activity (GO_REF:0000002 [IE…	Cytochrome b561 bacterial/Ni-hydrogenase domain-containing protein	fdnI|NCTC7307_02907	protein	taxon:59203	20230911	InterPro			5	5.964705675	10.45777121	5.416874446	4	5.771259031	10.66032854	5.228923541	6	5.379676275	9.593146814	5.027274992	3	4.484876805	7.678044862	2.845372552	2	3.111752182	5.786231711	2.179260519	2	4.20755394	6.86666486	2.793889888
fdoI	NZ_CP051310.1	4667612..4668247		51.78558246	1.808935639	0.855141079	0.015095768	0.063211148	1																	6	7.393984204	12.96368997	6.500249335	13	19.37591328	35.7900417	16.99400151	11	10.18839634	18.16815305	9.216670819	19	29.34209494	50.23324634	18.02069283	15	24.10874037	44.82964899	16.34445389	17	36.94510217	60.29385206	23.74806405
fdx	NZ_CP051310.1	1362673..1363008		5.905513163	-15.00325847	-3.90720396	0.130492406	NaN	1																	0	0	0	0	1	2.821218142	5.211187391	1.307230885	4	7.012792287	12.5053521	3.351516662	0	0	0	0	0	0	0	0	0	0	0	0
fdxH_1	NZ_CP051310.1	2398019..2398903		2.354131903	-3.093174334	-1.629088147	0.253750946	NaN	1																	2	1.771214295	3.105426299	2.166749778	2	2.142213098	3.956969409	2.614461771	0	0	0	0	0	0	0	0	0	0	0	0	1	1.561786971	2.548812889	1.396944944
fdxH_2	NZ_CP051310.1	4666713..4667615		44.92828454	3.377568637	1.755985088	2.43E-06	3.84E-05	0.010655094																	8	6.943630792	12.17409645	8.666999113	4	4.199022352	7.756185884	5.228923541	8	5.218822167	9.306308537	6.703033323	24	26.10466499	44.69081262	22.76298042	25	28.30040398	52.62395119	27.24075649	15	22.95982507	37.47008981	20.95417416
feoA	NZ_CP051310.1	complement(391925..392152)		5.119763051	-7.021152782	-2.811707922	0.292328535	NaN	1	feoA	UniProtKB	A0A2X4SWX7	feoA	enables			0046914 // transition metal ion binding (GO_REF:0000002 [IEA] InterPro:IPR007167)	Ferrous iron transporter FeoA domain-containing protein	feoA|AHX45_03475|DSQ81_07010|F4V61_13745|GBZ58_06090|KX325_16615|NCTC10047_00391|NCTC7303_05238|NCTC7304_00445|NCTC7307_00361|NCTC8297_00519|T044_06895	protein	taxon:59203	20230911	InterPro			0	0	0	0	2	8.315169262	15.35928915	2.614461771	0	0	0	0	0	0	0	0	0	0	0	0	0	0	0	0
feoB	NZ_CP051310.1	complement(389588..391906)		13.73102293	-1.431782661	-0.517812514	0.110593682	0.256793536	1																	29	9.801253749	17.18429624	31.41787178	12	4.905196874	9.06058972	15.68677062	33	8.38269091	14.94818284	27.65001246	12	5.082473585	8.701121991	11.38149021	17	7.493566218	13.93411427	18.52371441	18	10.72844608	17.50866292	25.14500899
feoC	NZ_CP051310.1	complement(389339..389575)		6.820255171	-12.39577576	-3.631776657	0.161751706	NaN	1																	2	6.614028065	11.59621213	2.166749778	0	0	0	0	2	4.971093267	8.864553385	1.675758331	0	0	0	0	0	0	0	0	0	0	0	0
fepB	NZ_CP051310.1	3348909..3349865		7.140714231	-4.315605349	-2.10956294	0.01579605	0.065498407	1																	6	4.91387038	8.615367631	6.500249335	4	3.962086921	7.318532762	5.228923541	5	3.077714483	5.488242299	4.189395827	0	0	0	0	1	1.068140639	1.986182985	1.08963026	2	2.888571514	4.714105343	2.793889888
fepC	NZ_CP051310.1	3353276..3354070		4.088683069	-2.355596232	-1.236092271	0.186686483	0.365954354	1																	2	1.971729121	3.456983993	2.166749778	1	1.192363894	2.202464105	1.307230885	5	3.704871397	6.606601108	4.189395827	0	0	0	0	2	2.571598973	4.781829225	2.179260519	1	1.738593043	2.837357744	1.396944944
fepD	NZ_CP051310.1	3351283..3352290		1.273762604	-9.590065479	-3.261540666	0.213535388	NaN	1	fepD	UniProtKB	A0A2X4TXB2	fepD	enables	0055085 // transmembrane transport (GO_REF:0000108 [IEA] GO:0022857)	0016020 // membrane (GO_REF:0000002 [IEA] InterPro:IPR000522) /// 0016020 // membrane (GO_REF:0000043 [IEA] UniProtKB-KW:KW-0472) /// 0016020 // membrane (GO_REF:0000044 [IEA] UniProtKB-SubCell:SL-0162) /// 0005886 // plasma membrane (GO_REF:0000043 [IEA] UniProtKB-KW:KW-1003)	0022857 // transmembrane transporter activity (GO_REF:0000002 [IEA] InterPro:IPR000522)	Fe(3+)-siderophore ABC transporter permease	fepD|DSQ81_09875|GBZ58_04325|NCTC7304_03910|NCTC7307_03988	protein	taxon:59203	20230911	InterPro			0	0	0	0	1	0.940406048	1.737062464	1.307230885	2	1.168798715	2.084225349	1.675758331	0	0	0	0	0	0	0	0	0	0	0	0
fepG	NZ_CP051310.1	3352290..3353279		0.566158864	3.420299649	1.774122724	0.488208433	NaN	1	fepG	UniProtKB	A0A2X4THZ7	fepG	enables	0055085 // transmembrane transport (GO_REF:0000108 [IEA] GO:0022857)	0016020 // membrane (GO_REF:0000002 [IEA] InterPro:IPR000522) /// 0016020 // membrane (GO_REF:0000043 [IEA] UniProtKB-KW:KW-0472) /// 0016020 // membrane (GO_REF:0000044 [IEA] UniProtKB-SubCell:SL-0162) /// 0005886 // plasma membrane (GO_REF:0000043 [IEA] UniProtKB-KW:KW-1003)	0022857 // transmembrane transporter activity (GO_REF:0000002 [IEA] InterPro:IPR000522)	Ferric enterobactin transport system permeaseprotein FepG	fepG|NCTC7307_03989	protein	taxon:59203	20230911	InterPro			0	0	0	0	0	0	0	0	0	0	0	0	1	0.992109111	1.698476591	0.948457517	0	0	0	0	0	0	0	0
fes	NZ_CP051310.1	complement(3359639..3360853)		4.582232841	-4.966837493	-2.312327545	0.025007693	0.090418259	1																	4	2.580287492	4.523954361	4.333499557	4	3.120754884	5.764473954	5.228923541	4	1.939340089	3.458270209	3.351516662	1	0.808385202	1.383943889	0.948457517	0	0	0	0	1	1.137597917	1.856542721	1.396944944
fetA	NZ_CP051310.1	complement(3441675..3442352)		5.62898811	-1.647629502	-0.720391864	0.358649263	0.557977531	1																	4	4.623966523	8.107086355	4.333499557	1	1.398125805	2.582535344	1.307230885	4	3.475366089	6.197342632	3.351516662	4	5.794619589	9.92030575	3.793830069	1	1.507685239	2.803506072	1.08963026	0	0	0	0
fetB	NZ_CP051310.1	complement(3440909..3441688)		5.556626595	1.224469731	0.292157111	0.708943087	0.83564035	1																	2	2.009646989	3.523464454	2.166749778	3	3.645881907	6.734457552	3.921692656	1	0.755223785	1.346730226	0.837879165	3	3.777646232	6.467276249	2.845372552	3	3.931579199	7.310681219	3.268890779	1	1.772027525	2.891922316	1.396944944
ffh	NZ_CP051310.1	1241418..1242779		60.02188748	-1.026413326	-0.037611806	0.848973367	0.926125473	1	ffh	UniProtKB	A0A2X4T4D3	ffh	enables	0006612 // protein targeting to membrane (GO_REF:0000104 [IEA] UniRule:UR000083187) /// 0006614 // SRP-dependent cotranslational protein targeting to membrane (GO_REF:0000002 [IEA] InterPro:IPR000897|InterPro:IPR004125|InterPro:IPR004780|InterPro:IPR013822|InterPro:IPR022941|InterPro:IPR036891)	0048500 // signal recognition particle (GO_REF:0000002 [IEA] InterPro:IPR004125|InterPro:IPR004780|InterPro:IPR022941|InterPro:IPR036891) /// 1990904 // ribonucleoprotein complex (GO_REF:0000104 [IEA] UniRule:UR000083187) /// 0048500 // signal recognition particle (GO_REF:0000104 [IEA] UniRule:UR000083187) /// 0005737 // cytoplasm (GO_REF:0000044 [IEA] UniProtKB-SubCell:SL-0086) /// 1990904 // ri…	0005525 // GTP binding (GO_REF:0000002 [IEA] InterPro:IPR000897|InterPro:IPR004780|InterPro:IPR013822|InterPro:IPR022941) /// 0000166 // nucleotide binding (GO_REF:0000043 [IEA] UniProtKB-KW:KW-0547) /// 0003924 // GTPase activity (GO_REF:0000104 [IEA] UniRule:UR000083187) /// 0016887 // ATPase activity (GO_REF:0000002 [IEA] InterPro:IPR003593) /// 0003723 // RNA binding (GO_REF:0000043 [IEA] Uni…	Signal recognition particle protein	ffh|F4V61_15495|NCTC7295_01309|NCTC7307_01392|NCTC8297_01535	protein	taxon:59203	20230911	UniProt			46	26.4706806	46.41039083	49.8352449	33	22.9674499	42.42411585	43.13861921	64	27.68044885	49.3603325	53.62426659	57	41.10478499	70.37080324	54.06207849	43	32.27243425	60.00985024	46.85410116	30	30.44452576	49.68500895	41.90834832
ffs	NZ_CP051310.1	complement(3480435..3480531)		9.626833469	-1.692578582	-0.759222816	0.626050469	NaN	1																	0	0	0	0	1	9.772466968	18.05112333	1.307230885	1	6.072933527	10.82937707	0.837879165	0	0	0	0	1	10.53825352	19.59564038	1.08963026	0	0	0	0
fghA	NZ_CP051310.1	complement(1757670..1758527)		15.82415921	-1.637349491	-0.711362297	0.105371179	0.248714681	1																	9	8.221283136	14.41417277	9.750374002	9	9.943314292	18.36670241	11.76507797	12	8.238804924	14.69160246	10.05454998	6	6.868447694	11.75868409	5.690745104	8	9.531101089	17.72286356	8.717042077	3	4.832802341	7.887060862	4.190834832
fhuA	NZ_CP051310.1	complement(3818421..3820664)		5.065163431	1.274332055	0.349741253	0.486827609	0.668543214	1																	4	1.397080794	2.449467268	4.333499557	6	2.53457031	4.681708458	7.843385311	5	1.312554706	2.340573922	4.189395827	7	3.063866373	5.245295353	6.639202621	7	3.188713967	5.929340383	7.627411817	4	2.463781585	4.020854557	5.587779776
fhuB	NZ_CP051310.1	complement(3814631..3816670)		0.972672756	-1.516178373	-0.600439491	0.550849397	NaN	1	fhuB	UniProtKB	A0A2X4TYV0	fhuB	enables	0055085 // transmembrane transport (GO_REF:0000108 [IEA] GO:0022857)	0016020 // membrane (GO_REF:0000002 [IEA] InterPro:IPR000522) /// 0016020 // membrane (GO_REF:0000043 [IEA] UniProtKB-KW:KW-0472) /// 0016020 // membrane (GO_REF:0000044 [IEA] UniProtKB-SubCell:SL-0162) /// 0005886 // plasma membrane (GO_REF:0000043 [IEA] UniProtKB-KW:KW-1003)	0022857 // transmembrane transporter activity (GO_REF:0000002 [IEA] InterPro:IPR000522)	Iron-hydroxamate transporter permease subunit	fhuB|NCTC7307_04557	protein	taxon:59203	20230911	InterPro			0	0	0	0	1	0.464671224	0.858313217	1.307230885	4	1.155048141	2.059705051	3.351516662	1	0.481464716	0.824260698	0.948457517	1	0.501083623	0.931753489	1.08963026	1	0.677539936	1.105735003	1.396944944
fhuC	NZ_CP051310.1	complement(3817575..3818372)		1.644607866	-1.36671538	-0.450712831	0.713403804	NaN	1																	0	0	0	0	1	1.187881323	2.194184165	1.307230885	2	1.476377324	2.632705705	1.675758331	1	1.230812056	2.107132612	0.948457517	0	0	0	0	1	1.732056979	2.826690986	1.396944944
fhuD	NZ_CP051310.1	complement(3816685..3817575)		1.969233358	1.477582516	0.5632387	0.644503343	NaN	1																	1	0.879643463	1.542257169	1.083374889	0	0	0	0	1	0.661138667	1.178955753	0.837879165	2	2.204686914	3.774392424	1.896915035	1	1.147262168	2.133307651	1.08963026	0	0	0	0
fhuE	NZ_CP051310.1	2761275..2763449		2.770327945	-1.706949223	-0.771420143	0.24664605	0.44078582	1																	5	1.801752473	3.158968132	5.416874446	4	1.743318245	3.220154415	5.228923541	4	1.083355498	1.931861289	3.351516662	1	0.451580699	0.77309969	0.948457517	3	1.409945644	2.621761541	3.268890779	3	1.906457199	3.111309526	4.190834832
fhuF	NZ_CP051310.1	4099384..4100172		11.63094044	-1.844820809	-0.883480692	0.099307853	0.23953458	1	fhuF	UniProtKB	A0A2X4TM77	fhuF	enables			0003824 // catalytic activity (GO_REF:0000117 [IEA] ARBA:ARBA00027533) /// 0051537 // 2 iron, 2 sulfur cluster binding (GO_REF:0000002 [IEA] InterPro:IPR024726)	Ferric reductase	fhuF|AHX45_06310|F4V61_11110|GBZ58_14215|NCTC7295_04727|NCTC7303_04402|NCTC7307_04865|NCTC8297_05048	protein	taxon:59203	20230911	UniProt			5	4.966808147	8.708182112	5.416874446	4	4.805725201	8.876851526	5.228923541	13	9.705917842	17.30778769	10.89242915	7	8.713962157	14.91817842	6.639202621	2	2.591154859	4.818192946	2.179260519	2	3.503628566	5.717869218	2.793889888
fieF	NZ_CP051310.1	complement(4607679..4608581)		68.5217575	1.504112453	0.588912432	0.01269279	0.055306862	1																	21	18.22703083	31.95700319	22.75087267	15	15.74633382	29.08569707	19.60846328	33	21.52764144	38.38852271	27.65001246	38	41.33238623	70.76045331	36.04138566	32	36.22451709	67.35865752	34.86816831	27	41.32768513	67.44616166	37.71751349
fimA	NZ_CP051310.1	complement(3400181..3400738)		6.823848978	-1.477395328	-0.56305592	0.508565105	0.688750737	1																	5	7.022959907	12.31318223	5.416874446	2	3.397596043	6.275838579	2.614461771	1	1.055689162	1.882526122	0.837879165	0	0	0	0	3	5.49575587	10.21923181	3.268890779	2	4.954055446	8.08494411	2.793889888
fimC	NZ_CP051310.1	complement(3398837..3399529)		0	NaN	NaN	NaN	NaN	NaN																	0	0	0	0	0	0	0	0	0	0	0	0	0	0	0	0	0	0	0	0	0	0	0	0
fimH	NZ_CP051310.1	complement(3395172..3396179)		1.491864687	-1.36667146	-0.450666469	0.713416574	NaN	1																	1	0.77754199	1.363245176	1.083374889	1	0.940406048	1.737062464	1.307230885	1	0.584399357	1.042112675	0.837879165	0	0	0	0	0	0	0	0	2	2.74242355	4.475594061	2.793889888
fimI	NZ_CP051310.1	complement(3399573..3400106)		1.18650257	3.420473381	1.774196003	0.488187833	NaN	1																	0	0	0	0	0	0	0	0	0	0	0	0	0	0	0	0	1	1.914252045	3.55950771	1.08963026	0	0	0	0
fimW	NZ_CP051310.1	3391552..3392148		6.076183039	2.807964724	1.489524811	0.172875585	NaN	1																	0	0	0	0	0	0	0	0	2	1.973449086	3.519094057	1.675758331	4	6.580824256	11.26627688	3.793830069	1	1.712245547	3.183881268	1.08963026	1	2.315211842	3.778390966	1.396944944
fimY	NZ_CP051310.1	3392640..3393362		4.160793501	-1.297717574	-0.37597644	0.647334592	0.791144111	1																	3	3.252125833	5.701871939	3.250124667	1	1.311105527	2.42179663	1.307230885	3	2.444292747	4.358711934	2.513637496	3	4.075468964	6.977144501	2.845372552	2	2.827691817	5.258027986	2.179260519	0	0	0	0
fimZ	NZ_CP051310.1	3393966..3394598		0	NaN	NaN	NaN	NaN	NaN																	0	0	0	0	0	0	0	0	0	0	0	0	0	0	0	0	0	0	0	0	0	0	0	0
fis	NZ_CP051310.1	complement(498622..498918)		38.17624234	1.274249457	0.349647738	0.486942172	0.668543214	1	fis	UniProtKB	A0A2X4SYW3	fis	enables	0006355 // regulation of transcription, DNA-templated (GO_REF:0000104 [IEA] UniRule:UR000079176) /// 0006355 // regulation of transcription, DNA-templated (GO_REF:0000002 [IEA] InterPro:IPR005412)		0043565 // sequence-specific DNA binding (GO_REF:0000002 [IEA] InterPro:IPR002197) /// 0003677 // DNA binding (GO_REF:0000002 [IEA] InterPro:IPR005412) /// 0003700 // transcription factor activity, sequence-specific DNA binding (GO_REF:0000104 [IEA] UniRule:UR000079176) /// 0003677 // DNA binding (GO_REF:0000043 [IEA] UniProtKB-KW:KW-0238)	DNA-binding protein Fis	fis|AHX45_09545|DSQ81_09615|F4V61_10775|FLP03_10990|GBZ58_19290|KX325_17255|NCTC10047_00601|NCTC7295_00515|NCTC7303_02963|NCTC7304_00589|NCTC7307_00536|NCTC8297_00669|T044_19900	protein	taxon:59203	20230911	InterPro			6	15.83358234	27.76062903	6.500249335	5	15.95840565	29.47742363	6.536154426	4	7.933664001	14.14746904	3.351516662	9	29.76327334	50.95429772	8.536117656	4	13.76714602	25.59969181	4.358521038	5	23.26904831	37.97473748	6.98472472
fixX	NZ_CP051310.1	complement(3964787..3965074)		0	NaN	NaN	NaN	NaN	NaN																	0	0	0	0	0	0	0	0	0	0	0	0	0	0	0	0	0	0	0	0	0	0	0	0
fklB	NZ_CP051310.1	complement(4253608..4254228)		26.18501249	4.397957333	2.136833608	8.20E-04	6.17E-03	1	fklB	UniProtKB	A0A2X4TMN3	fklB	enables	0006457 // protein folding (GO_REF:0000117 [IEA] ARBA:ARBA00027200) /// 0006457 // protein folding (GO_REF:0000002 [IEA] InterPro:IPR000774|InterPro:IPR036944)		0003755 // peptidyl-prolyl cis-trans isomerase activity (GO_REF:0000003 [IEA] EC:5.2.1.8) /// 0003755 // peptidyl-prolyl cis-trans isomerase activity (GO_REF:0000002 [IEA] InterPro:IPR001179|InterPro:IPR046357) /// 0003755 // peptidyl-prolyl cis-trans isomerase activity (GO_REF:0000117 [IEA] ARBA:ARBA00028383) /// 0016853 // isomerase activity (GO_REF:0000043 [IEA] UniProtKB-KW:KW-0413) /// 00168…	Peptidyl-prolyl cis-trans isomerase	fklB|KX325_12645|NCTC7295_04928|NCTC7304_04789|NCTC7307_05021|NCTC8297_05282	protein	taxon:59203	20230911	InterPro			1	1.262097143	2.212803764	1.083374889	2	3.052912386	5.639159302	2.614461771	3	2.845770783	5.074635633	2.513637496	11	17.39785543	29.78487934	10.43303269	10	16.46071806	30.60832717	10.8963026	5	11.12867528	18.16183097	6.98472472
fkpA	NZ_CP051310.1	449620..450438		197.8819264	1.301414983	0.380081068	0.041602422	0.129509052	1																	65	62.20335918	109.0596141	70.41936779	70	81.01959794	149.6546123	91.50616197	76	54.6638168	97.47761634	63.67881657	106	127.1207938	217.6289785	100.5364968	92	114.827075	213.5183086	100.2459839	59	99.57107044	162.498492	82.41975169
fkpB	NZ_CP051310.1	complement(3998836..3999285)		12.59190565	-2.347575036	-1.231171272	0.105664794	0.249217041	1	fkpB	UniProtKB	A0A2X4TLX8	fkpB	enables	0006457 // protein folding (GO_REF:0000117 [IEA] ARBA:ARBA00027200)		0003755 // peptidyl-prolyl cis-trans isomerase activity (GO_REF:0000003 [IEA] EC:5.2.1.8) /// 0003755 // peptidyl-prolyl cis-trans isomerase activity (GO_REF:0000002 [IEA] InterPro:IPR001179|InterPro:IPR046357) /// 0003755 // peptidyl-prolyl cis-trans isomerase activity (GO_REF:0000117 [IEA] ARBA:ARBA00028383) /// 0016853 // isomerase activity (GO_REF:0000043 [IEA] UniProtKB-KW:KW-0413) /// 00168…	Peptidyl-prolyl cis-trans isomerase	fkpB|AHX45_05885|DSQ81_12905|F4V61_11535|GBZ58_13790|KX325_11580|NCTC7303_04503|NCTC7304_04506|NCTC7307_04750|NCTC8297_04926	protein	taxon:59203	20230911	InterPro			6	10.45016434	18.32201516	6.500249335	2	4.213019093	7.782039837	2.614461771	5	6.545272801	11.67166196	4.189395827	4	8.73056018	14.946594	3.793830069	1	2.271579093	4.223949149	1.08963026	0	0	0	0
fldA	NZ_CP051310.1	3247199..3247729		118.4673805	1.856886293	0.892885474	7.44E-04	5.67E-03	1	fldA	UniProtKB	A0A2X4TV77	fldA	enables	0022900 // electron transport chain (GO_REF:0000108 [IEA] GO:0009055)		0009055 // electron carrier activity (GO_REF:0000104 [IEA] UniRule:UR000101271) /// 0010181 // FMN binding (GO_REF:0000104 [IEA] UniRule:UR000101271) /// 0009055 // electron carrier activity (GO_REF:0000002 [IEA] InterPro:IPR001226) /// 0010181 // FMN binding (GO_REF:0000002 [IEA] InterPro:IPR001226|InterPro:IPR008254|InterPro:IPR010086)	Flavodoxin	fldA|AHX45_12435|DSQ81_16415|F4V61_05565|FLP03_09415|GBZ58_03880|NCTC10047_04230|NCTC7303_00642|NCTC7307_03883|NCTC8297_04120	protein	taxon:59203	20230911	InterPro			19	28.04422634	49.16924973	20.58412289	19	33.91837405	62.65201564	24.83738682	20	22.18736543	39.56495579	16.75758331	44	81.38657795	139.3326559	41.73213076	39	75.07761408	139.605099	42.49558012	18	46.85360913	76.46438666	25.14500899
fldB	NZ_CP051310.1	complement(871064..871585)		42.19495404	2.057106375	1.040616399	0.013233812	0.056832293	1																	4	6.005841576	10.52989377	4.333499557	3	5.447869516	10.06298255	3.921692656	11	12.41344842	22.13591061	9.216670819	15	28.22379369	48.31873059	14.22686276	12	23.49909406	43.69602568	13.07556312	8	21.18285777	34.57010585	11.17555955
flgA	NZ_CP051310.1	2793242..2793901		1.224545815	-1.692358709	-0.759035391	0.626130723	NaN	1	flgA	UniProtKB	A0A2X4TSJ3	flgA	involved_in	0044780 // bacterial-type flagellum assembly (GO_REF:0000002 [IEA] InterPro:IPR039246) /// 0044781 // bacterial-type flagellum organization (GO_REF:0000043 [IEA] UniProtKB-KW:KW-1005)	0042597 // periplasmic space (GO_REF:0000043 [IEA] UniProtKB-KW:KW-0574) /// 0042597 // periplasmic space (GO_REF:0000044 [IEA] UniProtKB-SubCell:SL-0200)		Flagella basal body P-ring formation protein FlgA	flgA|NCTC7307_03389	protein	taxon:59203	20230911	InterPro			1	1.187518675	2.082047178	1.083374889	0	0	0	0	1	0.8925372	1.591590267	0.837879165	0	0	0	0	0	0	0	0	1	2.094214348	3.417726374	1.396944944
flgB	NZ_CP051310.1	complement(2792669..2793085)		7.246454836	2.364248333	1.241381579	0.267955455	NaN	1	flgB	UniProtKB	A0A2X4TDQ9	flgB	involved_in	0071973 // bacterial-type flagellum-dependent cell motility (GO_REF:0000002 [IEA] InterPro:IPR006300)	0009288 // bacterial-type flagellum (GO_REF:0000117 [IEA] ARBA:ARBA00033807) /// 0009425 // bacterial-type flagellum basal body (GO_REF:0000044 [IEA] UniProtKB-SubCell:SL-0142) /// 0009288 // bacterial-type flagellum (GO_REF:0000043 [IEA] UniProtKB-KW:KW-0975) /// 0030694 // bacterial-type flagellum basal body, rod (GO_REF:0000002 [IEA] InterPro:IPR006300)		Flagellar basal body rod protein FlgB	flgB|NCTC7307_03388	protein	taxon:59203	20230911	InterPro			0	0	0	0	1	2.273211741	4.198942358	1.307230885	1	1.412648806	2.519063732	0.837879165	2	4.71073391	8.064708991	1.896915035	3	7.354033034	13.67465552	3.268890779	0	0	0	0
flgC	NZ_CP051310.1	complement(2792261..2792665)		4.51279511	8.554310928	3.096651647	0.191204688	NaN	1																	0	0	0	0	0	0	0	0	0	0	0	0	1	2.425155606	4.151831666	0.948457517	2	5.047953539	9.386553664	2.179260519	0	0	0	0
flgD	NZ_CP051310.1	complement(2791551..2792249)		7.948699794	4.10079795	2.035904663	0.075517268	0.19643404	1																	1	1.121262268	1.965881455	1.083374889	0	0	0	0	1	0.842738987	1.502789093	0.837879165	2	2.810266152	4.811135407	1.896915035	7	10.23672982	19.03496398	7.627411817	0	0	0	0
flgE	NZ_CP051310.1	complement(2790313..2791524)		14.37580889	3.112234514	1.637950775	3.18E-03	0.019037967	1	flgE	UniProtKB	A0A2X4TU85	flgE	located_in		0009288 // bacterial-type flagellum (GO_REF:0000117 [IEA] ARBA:ARBA00033807) /// 0009425 // bacterial-type flagellum basal body (GO_REF:0000044 [IEA] UniProtKB-SubCell:SL-0142) /// 0009288 // bacterial-type flagellum (GO_REF:0000043 [IEA] UniProtKB-KW:KW-0975)		Flagellar hook protein FlgE	flgE|AHX45_16970|DSQ81_01455|F4V61_00280|GBZ58_00215|KX325_06730|NCTC7295_03390|NCTC7303_01106|NCTC7304_03270|NCTC7307_03384|NCTC8297_03538	protein	taxon:59203	20230911	UniProt			2	1.293337171	2.267576134	2.166749778	2	1.564239762	2.889371227	2.614461771	5	2.430175545	4.333537855	4.189395827	7	5.672703087	9.711586446	6.639202621	13	10.96430503	20.38787337	14.16519337	7	7.982896275	13.02796687	9.778614607
flgG	NZ_CP051310.1	complement(2788741..2789523)		2.956684798	3.275507789	1.711718579	0.220642936	NaN	1	flgG	UniProtKB	A0A2X4TDQ0	flgG	involved_in	0071973 // bacterial-type flagellum-dependent cell motility (GO_REF:0000002 [IEA] InterPro:IPR012834)	0009288 // bacterial-type flagellum (GO_REF:0000117 [IEA] ARBA:ARBA00033807) /// 0009425 // bacterial-type flagellum basal body (GO_REF:0000044 [IEA] UniProtKB-SubCell:SL-0142) /// 0009288 // bacterial-type flagellum (GO_REF:0000043 [IEA] UniProtKB-KW:KW-0975) /// 0009426 // bacterial-type flagellum basal body, distal rod (GO_REF:0000002 [IEA] InterPro:IPR012834)		Flagellar basal-body rod protein FlgG	flgG|AHX45_16980|F4V61_00290|FLP03_03500|NCTC10047_03611|NCTC7295_03388|NCTC7303_01108|NCTC7304_03268|NCTC7307_03381|NCTC8297_03535	protein	taxon:59203	20230911	InterPro			0	0	0	0	1	1.21063767	2.236218344	1.307230885	0	0	0	0	3	3.763172491	6.442497413	2.845372552	1	1.305505226	2.427556982	1.08963026	0	0	0	0
flgH	NZ_CP051310.1	complement(2787988..2788686)		5.672494988	2.808339075	1.489717135	0.172792189	NaN	1	flgH	UniProtKB	A0A2X4TDP7	flgH	enables	0097588 // archaeal or bacterial-type flagellum-dependent cell motility (GO_REF:0000104 [IEA] UniRule:UR000059593) /// 0071973 // bacterial-type flagellum-dependent cell motility (GO_REF:0000002 [IEA] InterPro:IPR000527)	0009279 // cell outer membrane (GO_REF:0000104 [IEA] UniRule:UR000059593) /// 0009425 // bacterial-type flagellum basal body (GO_REF:0000044 [IEA] UniProtKB-SubCell:SL-0142) /// 0009427 // bacterial-type flagellum basal body, distal rod, L ring (GO_REF:0000002 [IEA] InterPro:IPR000527) /// 0016020 // membrane (GO_REF:0000043 [IEA] UniProtKB-KW:KW-0472) /// 0009288 // bacterial-type flagellum (GO_…	0003774 // motor activity (GO_REF:0000002 [IEA] InterPro:IPR000527)	Flagellar L-ring protein	flgH|AHX45_16985|DSQ81_01440|F4V61_00295|GBZ58_00230|KX325_06715|NCTC7295_03387|NCTC7303_01109|NCTC7304_03267|NCTC7307_03380|NCTC8297_03534	protein	taxon:59203	20230911	InterPro			1	1.121262268	1.965881455	1.083374889	0	0	0	0	1	0.842738987	1.502789093	0.837879165	1	1.405133076	2.405567703	0.948457517	3	4.387169922	8.157841704	3.268890779	2	3.95473954	6.454075555	2.793889888
flgJ	NZ_CP051310.1	complement(2785929..2786879)		0.849842521	-6.784076273	-2.76215239	0.300828606	NaN	1	flgJ	UniProtKB	A0A2X4TEJ2	flgJ	enables	0008152 // metabolic process (GO_REF:0000043 [IEA] UniProtKB-KW:KW-0326) /// 0044781 // bacterial-type flagellum organization (GO_REF:0000043 [IEA] UniProtKB-KW:KW-1005) /// 0044780 // bacterial-type flagellum assembly (GO_REF:0000002 [IEA] InterPro:IPR013377)	0042597 // periplasmic space (GO_REF:0000043 [IEA] UniProtKB-KW:KW-0574) /// 0042597 // periplasmic space (GO_REF:0000044 [IEA] UniProtKB-SubCell:SL-0200)	0004040 // amidase activity (GO_REF:0000002 [IEA] InterPro:IPR002901) /// 0016798 // hydrolase activity, acting on glycosyl bonds (GO_REF:0000043 [IEA] UniProtKB-KW:KW-0326) /// 0016787 // hydrolase activity (GO_REF:0000043 [IEA] UniProtKB-KW:KW-0378) /// 0016798 // hydrolase activity, acting on glycosyl bonds (GO_REF:0000002 [IEA] InterPro:IPR013377)	Peptidoglycan hydrolase FlgJ	flgJ|AHX45_16995|DSQ81_01430|F4V61_00305|GBZ58_00240|KX325_06705|NCTC7303_01111|NCTC7307_03378|NCTC8297_03532	protein	taxon:59203	20230911	InterPro			1	0.824145453	1.444953877	1.083374889	0	0	0	0	1	0.619426448	1.104573687	0.837879165	0	0	0	0	0	0	0	0	0	0	0	0
flgK	NZ_CP051310.1	complement(2784203..2785864)		31.85268038	1.340021028	0.422255641	0.105348597	0.248714681	1	flgK	UniProtKB	A0A2X4TU71	flgK	enables	0044780 // bacterial-type flagellum assembly (GO_REF:0000002 [IEA] InterPro:IPR002371)	0005576 // extracellular region (GO_REF:0000044 [IEA] UniProtKB-SubCell:SL-0243) /// 0009288 // bacterial-type flagellum (GO_REF:0000117 [IEA] ARBA:ARBA00033807) /// 0009288 // bacterial-type flagellum (GO_REF:0000043 [IEA] UniProtKB-KW:KW-0975) /// 0005576 // extracellular region (GO_REF:0000043 [IEA] UniProtKB-KW:KW-0964) /// 0005576 // extracellular region (GO_REF:0000104 [IEA] UniRule:UR00015…	0005198 // structural molecule activity (GO_REF:0000104 [IEA] UniRule:UR000150990) /// 0005198 // structural molecule activity (GO_REF:0000002 [IEA] InterPro:IPR002371)	Flagellar hook-associated protein 1	flgK|AHX45_17000|NCTC7307_03377	protein	taxon:59203	20230911	InterPro			27	12.73260096	22.32375494	29.25112201	17	9.696027695	17.90992923	22.22292505	23	8.152054572	14.53690749	19.2712208	33	19.5019282	33.38702179	31.29909807	33	20.2966002	37.74106189	35.95779857	18	14.9694744	24.42995747	25.14500899
flgL	NZ_CP051310.1	complement(2783235..2784188)		38.36640218	1.108400806	0.148479665	0.635742988	0.784820776	1	flgL	UniProtKB	A0A2X4TYK1	flgL	enables	0071973 // bacterial-type flagellum-dependent cell motility (GO_REF:0000002 [IEA] InterPro:IPR013384)	0005576 // extracellular region (GO_REF:0000044 [IEA] UniProtKB-SubCell:SL-0243) /// 0009288 // bacterial-type flagellum (GO_REF:0000043 [IEA] UniProtKB-KW:KW-0975) /// 0009288 // bacterial-type flagellum (GO_REF:0000002 [IEA] InterPro:IPR001492) /// 0009288 // bacterial-type flagellum (GO_REF:0000044 [IEA] UniProtKB-SubCell:SL-0307) /// 0009424 // bacterial-type flagellum hook (GO_REF:0000002 [I…	0005198 // structural molecule activity (GO_REF:0000002 [IEA] InterPro:IPR001029|InterPro:IPR001492)	Flagellin N-terminal domain-containing protein	flgL|AHX45_17005|GBZ58_00250|NCTC7295_03381|NCTC7307_03376	protein	taxon:59203	20230911	InterPro			20	16.43107601	28.80819994	21.66749778	16	15.89818526	29.36618807	20.91569416	19	11.73209276	20.92090351	15.91970414	16	16.47275506	28.20112075	15.17532028	27	28.93048845	53.79557878	29.42001701	14	20.2835855	33.10250701	19.55722921
flgM	NZ_CP051310.1	2793993..2794286		45.2796469	-1.111432228	-0.152419979	0.72228531	0.83564035	1																	10	26.6585825	46.7398346	10.83374889	5	16.12124653	29.77821366	6.536154426	10	20.03654939	35.72957742	8.378791654	8	26.72620463	45.75487958	7.587660139	8	27.8152542	51.72182631	8.717042077	5	23.50648757	38.36223481	6.98472472
flgN	NZ_CP051310.1	2794291..2794713		46.35863818	1.928501244	0.947480076	0.029904579	0.103321979	1	flgN	UniProtKB	A0A2X4TG99	flgN	involved_in	0044780 // bacterial-type flagellum assembly (GO_REF:0000002 [IEA] InterPro:IPR007809|InterPro:IPR036679)			Flagella synthesis protein FlgN	flgN|NCTC7307_03390	protein	taxon:59203	20230911	InterPro			5	9.26433009	16.24292124	5.416874446	4	8.96387041	16.55753157	5.228923541	8	11.14088987	19.86665865	6.703033323	15	34.82936242	59.62736967	14.22686276	7	16.91601452	31.45494047	7.627411817	9	29.40811637	47.99360439	12.5725045
flhA_1	NZ_CP051310.1	complement(1087884..1089962)		8.027373807	1.532819829	0.616188129	0.16451451	0.333899514	1	flhA_1	UniProtKB	A0A2X4TAF5	flhA_1	located_in		0016020 // membrane (GO_REF:0000043 [IEA] UniProtKB-KW:KW-0472)		Flagellar biosynthesis protein FlhA	flhA_1|NCTC7307_02461	protein	taxon:59203	20230911	UniProt			4	1.507960223	2.643869432	4.333499557	6	2.735726684	5.053272622	7.843385311	8	2.266761143	4.042134011	6.703033323	10	4.724329102	8.087983765	9.484575173	8	3.933470291	7.31419766	8.717042077	8	5.318639613	8.679939996	11.17555955
flhA_2	NZ_CP051310.1	2038933..2041011		1.510379556	-1.122720859	-0.166999276	0.843880428	0.923890921	1	flhA_2	UniProtKB	A0A2X4TT79	flhA_2	involved_in	0009306 // protein secretion (GO_REF:0000002 [IEA] InterPro:IPR001712)	0016020 // membrane (GO_REF:0000002 [IEA] InterPro:IPR001712) /// 0016020 // membrane (GO_REF:0000043 [IEA] UniProtKB-KW:KW-0472)		Flagellar biosynthesis protein FlhA	flhA_2|NCTC7307_02462	protein	taxon:59203	20230911	InterPro			0	0	0	0	3	1.367863342	2.526636311	3.921692656	3	0.850035429	1.515800254	2.513637496	2	0.94486582	1.617596753	1.896915035	2	0.983367573	1.828549415	2.179260519	1	0.664829952	1.0849925	1.396944944
flhB	NZ_CP051310.1	2037789..2038940		1.099986758	1.034386725	0.048775665	0.970653854	NaN	1																	0	0	0	0	0	0	0	0	2	1.022698875	1.823697181	1.675758331	0	0	0	0	2	1.774671166	3.299960273	2.179260519	0	0	0	0
flhC	NZ_CP051310.1	2027496..2028080		27.08818065	1.761578532	0.816868792	0.082721345	0.210557219	1	flhC	UniProtKB	A0A2X4T824	flhC	enables	1902208 // regulation of bacterial-type flagellum assembly (GO_REF:0000002 [IEA] InterPro:IPR007944) /// 0044781 // bacterial-type flagellum organization (GO_REF:0000043 [IEA] UniProtKB-KW:KW-1005) /// 0045893 // positive regulation of transcription, DNA-templated (GO_REF:0000002 [IEA] InterPro:IPR007944) /// 1902208 // regulation of bacterial-type flagellum assembly (GO_REF:0000104 [IEA] UniRule…	0005737 // cytoplasm (GO_REF:0000044 [IEA] UniProtKB-SubCell:SL-0086) /// 0005737 // cytoplasm (GO_REF:0000104 [IEA] UniRule:UR000087071) /// 0005737 // cytoplasm (GO_REF:0000043 [IEA] UniProtKB-KW:KW-0963)	0003677 // DNA binding (GO_REF:0000002 [IEA] InterPro:IPR007944) /// 0003677 // DNA binding (GO_REF:0000043 [IEA] UniProtKB-KW:KW-0238) /// 0008270 // zinc ion binding (GO_REF:0000104 [IEA] UniRule:UR000087071) /// 0046872 // metal ion binding (GO_REF:0000043 [IEA] UniProtKB-KW:KW-0479) /// 0003677 // DNA binding (GO_REF:0000104 [IEA] UniRule:UR000087071)	Flagellar transcriptional regulator FlhC	flhC|NCTC7295_02295|NCTC7303_02011|NCTC7307_02443|NCTC8297_02550	protein	taxon:59203	20230911	InterPro			5	6.698823296	11.74488151	5.416874446	3	4.861175876	8.979276735	3.921692656	7	7.048755324	12.56948211	5.865154158	8	13.43163105	22.99476	7.587660139	12	20.96842239	38.99029984	13.07556312	5	11.81351683	19.27948211	6.98472472
flhD	NZ_CP051310.1	2027158..2027499		23.49340677	1.696974396	0.762964797	0.248942815	0.443411423	1	flhD	UniProtKB	A0A2X4TT58	flhD	enables	0044780 // bacterial-type flagellum assembly (GO_REF:0000002 [IEA] InterPro:IPR023559) /// 0044781 // bacterial-type flagellum organization (GO_REF:0000043 [IEA] UniProtKB-KW:KW-1005) /// 0045893 // positive regulation of transcription, DNA-templated (GO_REF:0000002 [IEA] InterPro:IPR023559) /// 0006355 // regulation of transcription, DNA-templated (GO_REF:0000104 [IEA] UniRule:UR000098408) /// 1…	0005737 // cytoplasm (GO_REF:0000104 [IEA] UniRule:UR000098408) /// 0005737 // cytoplasm (GO_REF:0000044 [IEA] UniProtKB-SubCell:SL-0086) /// 0005737 // cytoplasm (GO_REF:0000043 [IEA] UniProtKB-KW:KW-0963)	0003677 // DNA binding (GO_REF:0000043 [IEA] UniProtKB-KW:KW-0238) /// 0003677 // DNA binding (GO_REF:0000104 [IEA] UniRule:UR000098408)	Flagellar transcriptional regulator FlhD	flhD|KX325_02940|NCTC7295_02294|NCTC7303_02012|NCTC7304_02314|NCTC7307_02442|NCTC8297_02549	protein	taxon:59203	20230911	UniProt			4	9.166810826	16.07194313	4.333499557	4	11.08689235	20.4790522	5.228923541	0	0	0	0	6	17.23136878	29.49985657	5.690745104	5	14.94459929	27.78913914	5.448151298	2	8.082932569	13.1912246	2.793889888
flhe	NZ_CP051310.1	2041011..2041403		19.51224441	-5.154615776	-2.365864894	6.03E-03	0.0310783	1																	4	7.977224689	13.98627112	4.333499557	4	9.648135327	17.82146528	5.228923541	10	14.98917435	26.72899685	8.378791654	2	4.998412317	8.557210304	1.896915035	1	2.601044763	4.836582995	1.08963026	0	0	0	0
fliB	NZ_CP051310.1	2002347..2003552		15.19501628	1.068959	0.096206519	0.801330597	0.895769214	1																	9	5.848972579	10.25485923	9.750374002	7	5.502077173	10.16311173	9.150616197	13	6.349891523	11.32325414	10.89242915	12	9.773015127	16.73126194	11.38149021	10	8.476041391	15.76100429	10.8963026	7	8.022612177	13.09278263	9.778614607
fliD	NZ_CP051310.1	complement(1999127..2000530)		73.06609814	1.369768507	0.453932096	0.068339186	0.184935428	1	fliD	UniProtKB	A0A2X4T7X7	fliD	involved_in	0007155 // cell adhesion (GO_REF:0000002 [IEA] InterPro:IPR010809)	0009424 // bacterial-type flagellum hook (GO_REF:0000104 [IEA] UniRule:UR000150973) /// 0005576 // extracellular region (GO_REF:0000044 [IEA] UniProtKB-SubCell:SL-0243) /// 0009288 // bacterial-type flagellum (GO_REF:0000043 [IEA] UniProtKB-KW:KW-0975) /// 0005576 // extracellular region (GO_REF:0000043 [IEA] UniProtKB-KW:KW-0964) /// 0009288 // bacterial-type flagellum (GO_REF:0000044 [IEA] UniP…		Flagellar hook-associated protein 2	fliD|NCTC7307_02326	protein	taxon:59203	20230911	InterPro			55	30.70294011	53.83070694	59.5856189	31	20.9300628	38.66077483	40.52415744	38	15.94361323	28.43097143	31.83940829	52	36.37733408	62.27747499	49.3197909	72	52.42105599	97.47574959	78.45337869	37	36.42501023	59.44506983	51.68696292
fliE	NZ_CP051310.1	1993621..1993935		4.166339927	5.987754909	2.58201517	0.287006186	NaN	1	fliE	UniProtKB	A0A2X4T860	fliE	enables	0097588 // archaeal or bacterial-type flagellum-dependent cell motility (GO_REF:0000104 [IEA] UniRule:UR000001327) /// 0071973 // bacterial-type flagellum-dependent cell motility (GO_REF:0000002 [IEA] InterPro:IPR001624)	0009425 // bacterial-type flagellum basal body (GO_REF:0000044 [IEA] UniProtKB-SubCell:SL-0142) /// 0009288 // bacterial-type flagellum (GO_REF:0000002 [IEA] InterPro:IPR001624) /// 0009288 // bacterial-type flagellum (GO_REF:0000043 [IEA] UniProtKB-KW:KW-0975)	0005198 // structural molecule activity (GO_REF:0000002 [IEA] InterPro:IPR001624) /// 0003774 // motor activity (GO_REF:0000002 [IEA] InterPro:IPR001624)	Flagellar hook-basal body complex protein FliE	fliE|AHX45_02025|DSQ81_06440|F4V61_04350|KX325_02725|NCTC7295_02179|NCTC7303_02059|NCTC7304_02197|NCTC7307_02318|NCTC8297_02502	protein	taxon:59203	20230911	InterPro			0	0	0	0	0	0	0	0	0	0	0	0	1	3.118057207	5.338069285	0.948457517	0	0	0	0	1	4.387877681	7.160950497	1.396944944
fliF	NZ_CP051310.1	complement(1991722..1993404)		3.249479264	1.215017376	0.280976946	0.720886373	0.83564035	1	fliF	UniProtKB	A0A2X4T7L3	fliF	enables	0071973 // bacterial-type flagellum-dependent cell motility (GO_REF:0000002 [IEA] InterPro:IPR000067)	0009431 // bacterial-type flagellum basal body, MS ring (GO_REF:0000002 [IEA] InterPro:IPR000067) /// 0009425 // bacterial-type flagellum basal body (GO_REF:0000044 [IEA] UniProtKB-SubCell:SL-0142) /// 0016020 // membrane (GO_REF:0000043 [IEA] UniProtKB-KW:KW-0472) /// 0009288 // bacterial-type flagellum (GO_REF:0000043 [IEA] UniProtKB-KW:KW-0975) /// 0016020 // membrane (GO_REF:0000044 [IEA] Uni…	0003774 // motor activity (GO_REF:0000002 [IEA] InterPro:IPR000067)	Flagellar M-ring protein	fliF|AHX45_02030|F4V61_04355|NCTC7307_02317	protein	taxon:59203	20230911	InterPro			0	0	0	0	4	2.252951387	4.16151863	5.228923541	3	1.050043765	1.872459137	2.513637496	1	0.583593595	0.999103877	0.948457517	3	1.822122267	3.388194504	3.268890779	4	3.285042114	5.36113941	5.587779776
fliG	NZ_CP051310.1	complement(1990734..1991729)		1.835022108	8.554310928	3.096651647	0.191204688	NaN	1	fliG	UniProtKB	A0A2X4T9X4	fliG	enables	0006935 // chemotaxis (GO_REF:0000002 [IEA] InterPro:IPR000090) /// 0071973 // bacterial-type flagellum-dependent cell motility (GO_REF:0000002 [IEA] InterPro:IPR000090)	0009288 // bacterial-type flagellum (GO_REF:0000002 [IEA] InterPro:IPR000090)	0003774 // motor activity (GO_REF:0000002 [IEA] InterPro:IPR000090)	Flagellar motor switch protein FliG	fliG|NCTC7307_02316	protein	taxon:59203	20230911	InterPro			0	0	0	0	0	0	0	0	0	0	0	0	1	0.986132551	1.688244804	0.948457517	2	2.05263171	3.81682152	2.179260519	0	0	0	0
[truncated: 4,324 more rows]
