# Supplementary material for: Commensal Escherichia coli inhibits the growth and modulates the fitness, virulence, and antimicrobial resistance of Salmonella Heidelberg in vitro
Source: Microbiol Spectr. 2025 Aug 18;13(10):e03336-24. doi: 10.1128/spectrum.03336-24 (PMC12502555; doi:10.1128/spectrum.03336-24)
Supplement: Table S3 — Overall differential gene expression of E. coli 471826. [file spectrum.03336-24-s0003.csv]

Table S3 - Overall Differential Gene Expression of E. coli 47-1826
Name	Chromosome	Region	Identifier	study vs. control - Max group means	study vs. control - Fold change	study vs. control - Log fold change	study vs. control - P-value	study vs. control - FDR p-value	study vs. control - Bonferroni	Feature ID	Database	Database identifier	Database symbol	Qualifier	GO biological process	GO cellular component	GO molecular function	Database object name	Synonym	Database object type	Taxon ID	Date	Assigned by	Annotation extension	Gene product form ID	47-1_S1_L001 (GE) - Total counts	47-1_S1_L001 (GE) - RPKM	47-1_S1_L001 (GE) - TPM	47-1_S1_L001 (GE) - CPM	47-2_S2_L001 (GE) - Total counts	47-2_S2_L001 (GE) - RPKM	47-2_S2_L001 (GE) - TPM	47-2_S2_L001 (GE) - CPM	47-3_S3_L001 (GE) - Total counts	47-3_S3_L001 (GE) - RPKM	47-3_S3_L001 (GE) - TPM	47-3_S3_L001 (GE) - CPM	47-9079-1_S7_L001 (GE) - Total counts	47-9079-1_S7_L001 (GE) - RPKM	47-9079-1_S7_L001 (GE) - TPM	47-9079-1_S7_L001 (GE) - CPM	47-9079-2_S8_L001 (GE) - Total counts	47-9079-2_S8_L001 (GE) - RPKM	47-9079-2_S8_L001 (GE) - TPM	47-9079-2_S8_L001 (GE) - CPM	47-9079-3_S9_L001 (GE) - Total counts	47-9079-3_S9_L001 (GE) - RPKM	47-9079-3_S9_L001 (GE) - TPM	47-9079-3_S9_L001 (GE) - CPM
aac(3)-VIa	NC_009838.1	97578..98477		29.93949837	406.2186605	8.666112704	3.57E-04	2.68E-03	1																	0	0	0	0	0	0	0	0	0	0	0	0	4	2.637663447	5.807320434	4.275865348	25	17.06951053	34.82270356	23.31331954	28	23.43545921	49.18847112	37.86876418
aaeA	NC_008563.1	complement(3670771..3671703)		16.39643079	1.15356698	0.206101775	0.537436956	0.703536477	1	aaeA	UniProtKB	P46482	aaeA	acts_upstream_of_or_within	0046942 // carboxylic acid transport (PMID:15489430 [IGI] EcoliWiki:aaeB) /// 0055085 // transmembrane transport (GO_REF:0000002 [IEA] InterPro:IPR006143) /// 0055085 // transmembrane transport (GO_REF:0000104 [IEA] UniRule:UR000055597)	0005886 // plasma membrane (GO_REF:0000044 [IEA] UniProtKB-SubCell:SL-0037) /// 0016020 // membrane (GO_REF:0000043 [IEA] UniProtKB-KW:KW-0472) /// 0005886 // plasma membrane (GO_REF:0000043 [IEA] UniProtKB-KW:KW-0997) /// 0016020 // membrane (GO_REF:0000002 [IEA] InterPro:IPR006143) /// 0005886 // plasma membrane (GO_REF:0000043 [IEA] UniProtKB-KW:KW-1003) /// 0005886 // plasma membrane (GO_REF:…	0022857 // transmembrane transporter activity (GO_REF:0000104 [IEA] UniRule:UR000055597) /// 0022857 // transmembrane transporter activity (GO_REF:0000002 [IEA] InterPro:IPR006143)	p-hydroxybenzoic acid efflux pump subunit AaeA	aaeA|yhcQ|JW3210|b3241	protein	taxon:83333	20090127	EcoliWiki			16	11.24048715	13.5377858	7.871837148	21	15.44268562	18.4229298	11.63894217	24	14.04463903	17.22857677	7.956016262	9	5.72483224	12.60431284	9.620697033	8	5.269045051	10.74913036	7.460262252	11	8.881145542	18.6405552	14.8770145
aaeB	NC_008563.1	complement(3668798..3670765)		12.79079228	-1.148750068	-0.200064947	0.489573959	0.674105825	1	aaeB	UniProtKB	P46481	aaeB	acts_upstream_of_or_within	0055085 // transmembrane transport (GO_REF:0000104 [IEA] UniRule:UR000056552) /// 0046942 // carboxylic acid transport (GO_REF:0000002 [IEA] InterPro:IPR023706) /// 0046942 // carboxylic acid transport (PMID:15489430 [IMP]) /// 0055085 // transmembrane transport (GO_REF:0000002 [IEA] InterPro:IPR006726)	0005886 // plasma membrane (GO_REF:0000044 [IEA] UniProtKB-SubCell:SL-0037) /// 0016020 // membrane (GO_REF:0000043 [IEA] UniProtKB-KW:KW-0472) /// 0005886 // plasma membrane (PMID:21873635 [IBA] PANTHER:PTN002021271|UniProtKB:P76186|UniProtKB:P33011|UniProtKB:P45537|UniProtKB:P46481|UniProtKB:P75870|UniProtKB:P32715) /// 0005886 // plasma membrane (GO_REF:0000043 [IEA] UniProtKB-KW:KW-0997) /// …	0022857 // transmembrane transporter activity (GO_REF:0000002 [IEA] InterPro:IPR006726) /// 0022857 // transmembrane transporter activity (GO_REF:0000104 [IEA] UniRule:UR000056552)	p-hydroxybenzoic acid efflux pump subunit AaeB	aaeB|yhcP|JW3209|b3240	protein	taxon:83333	20090127	EcoliWiki			26	8.659544503	10.42935747	12.79173536	32	11.15604002	13.30901549	17.73553092	43	11.92955779	14.63400388	14.25452914	10	3.015621319	6.63946696	10.68966337	14	4.371460014	8.918009447	13.05545894	11	4.210421133	8.837214432	14.8770145
aaeR	NC_008563.1	3672097..3673026		20.09070196	1.102577616	0.140880218	0.667216222	0.800094949	1	aaeR	UniProtKB	P67662	aaeR	acts_upstream_of_or_within	0006351 // transcription, DNA-templated (PMID:12011002 [EXP]) /// 0006355 // regulation of transcription, DNA-templated (GO_REF:0000002 [IEA] InterPro:IPR000847) /// 0006355 // regulation of transcription, DNA-templated (PMID:15489430 [IMP]) /// 0006355 // regulation of transcription, DNA-templated (PMID:21873635 [IBA] PANTHER:PTN001248394|UniProtKB:G3XCU6|UniProtKB:P67662|UniProtKB:P67660|UniPro…		0000976 // transcription regulatory region sequence-specific DNA binding (PMID:21873635 [IBA] PANTHER:PTN001248394|UniProtKB:P39376) /// 0003700 // transcription factor activity, sequence-specific DNA binding (GO_REF:0000002 [IEA] InterPro:IPR000847) /// 0003677 // DNA binding (GO_REF:0000043 [IEA] UniProtKB-KW:KW-0238)	HTH-type transcriptional activator AaeR	aaeR|yhcS|JW3212|b3243	protein	taxon:83333	20040325	EcoCyc			30	21.14390023	25.46523015	14.75969465	15	11.06607195	13.20168472	8.313530119	30	17.6124304	21.60519103	9.945020328	9	5.743299441	12.64497191	9.620697033	17	11.23283919	22.91558557	15.85305728	7	5.669869163	11.90043656	9.467191046
aaeX	NC_008563.1	complement(3671711..3671914)		30.57750841	-1.889498565	-0.918003423	0.185149343	0.364074348	1	aaeX	UniProtKB	P46478	aaeX	located_in		0005886 // plasma membrane (GO_REF:0000044 [IEA] UniProtKB-SubCell:SL-0039) /// 0016020 // membrane (GO_REF:0000043 [IEA] UniProtKB-KW:KW-0472) /// 0005886 // plasma membrane (GO_REF:0000104 [IEA] UniRule:UR000056571) /// 0005886 // plasma membrane (GO_REF:0000043 [IEA] UniProtKB-KW:KW-1003)		Protein AaeX	aaeX|yhcR|JW5541|b3242	protein	taxon:83333	20230507	UniProt			9	28.91739296	34.82744711	4.427908396	6	20.17930768	24.07366036	3.325412048	10	26.76398738	32.83141774	3.315006776	1	2.909187625	6.405132832	1.068966337	2	6.024533128	12.29036596	1.865065563	2	7.385123699	15.50056863	2.704911727
aas	NC_008563.1	complement(3181387..3183546)		17.04520263	1.418478516	0.5043443	0.027239434	0.089383183	1	aas	UniProtKB	P31119	aas	acts_upstream_of_or_within	0006631 // fatty acid metabolic process (PMID:1649829 [IGI] EcoliWiki:fadD) /// 0001676 // long-chain fatty acid metabolic process (GO_REF:0000108 [IEA] GO:0004467) /// 0008654 // phospholipid biosynthetic process (PMID:1649829 [IGI] EcoliWiki:fadD) /// 0008152 // metabolic process (GO_REF:0000043 [IEA] UniProtKB-KW:KW-0511) /// 0008654 // phospholipid biosynthetic process (GO_REF:0000002 [IEA] I…	0005886 // plasma membrane (PMID:17309111 [IDA]) /// 0016020 // membrane (PMID:21873635 [IBA] PANTHER:PTN001944821|UniProtKB:Q9UKU0|UniProtKB:O60488|dictyBase:DDB_G0269242|RGD:69401|RGD:2015|UniProtKB:C8V333|dictyBase:DDB_G0269474|UniProtKB:Q9ULC5|SGD:S000005844|SGD:S000004860|UniProtKB:P31119) /// 0005886 // plasma membrane (GO_REF:0000044 [IEA] UniProtKB-SubCell:SL-0037) /// 0005886 // plasma m…	0008922 // long-chain fatty acid [acyl-carrier-protein] ligase activity (GO_REF:0000104 [IEA] UniRule:UR000100787) /// 0016874 // ligase activity (GO_REF:0000043 [IEA] UniProtKB-KW:KW-0436) /// 0008779 // acyl-[acyl-carrier-protein]-phospholipid O-acyltransferase activity (GO_REF:0000104 [IEA] UniRule:UR000100787) /// 0008922 // long-chain fatty acid [acyl-carrier-protein] ligase activity (GO_REF…	Bifunctional protein Aas	aas|JW2804|b2836	protein	taxon:83333	20090915	EcoliWiki			35	10.62089433	12.79156237	17.21964376	34	10.79966652	12.88386638	18.8440016	74	18.7050534	22.94551307	24.53105014	26	7.143671836	15.72815951	27.79312476	32	9.103738949	18.57210856	29.84104901	23	8.021064907	16.83533982	31.10648486
aat	NC_008563.1	complement(898531..899235)		10.0808624	-2.108280274	-1.076066671	0.139054913	0.297743961	1	aat	UniProtKB	P0A8P1	aat	enables	0030163 // protein catabolic process (GO_REF:0000002 [IEA] InterPro:IPR004616) /// 0030163 // protein catabolic process (GO_REF:0000104 [IEA] UniRule:UR000033352)	0005737 // cytoplasm (PMID:4909560 [IDA]) /// 0005737 // cytoplasm (GO_REF:0000044 [IEA] UniProtKB-SubCell:SL-0086) /// 0005737 // cytoplasm (GO_REF:0000043 [IEA] UniProtKB-KW:KW-0963) /// 0005737 // cytoplasm (GO_REF:0000104 [IEA] UniRule:UR000033352) /// 0005737 // cytoplasm (PMID:21873635 [IBA] PANTHER:PTN001248167|UniProtKB:P0A8P1)	0016755 // transferase activity, transferring amino-acyl groups (PMID:4909560 [IDA]) /// 0008914 // leucyltransferase activity (GO_REF:0000003 [IEA] EC:2.3.2.6) /// 0008914 // leucyltransferase activity (PMID:4909560 [IDA]) /// 0008914 // leucyltransferase activity (PMID:7657641 [IDA]) /// 0016740 // transferase activity (GO_REF:0000043 [IEA] UniProtKB-KW:KW-0808) /// 0016746 // transferase activ…	Leucyl/phenylalanyl-tRNA--protein transferase	aat|ycaA|JW0868|b0885	protein	taxon:83333	20230507	InterPro			14	13.01624496	15.67646792	6.887857504	6	5.839118817	6.965995339	3.325412048	8	6.195578354	7.600123937	2.652005421	1	0.841807483	1.853400139	1.068966337	0	0	0	0	4	4.273943928	8.970541845	5.409823455
abrB	NC_008563.1	complement(720653..721699)		13.9462392	2.846476468	1.509177173	2.45E-04	1.93E-03	0.990378459	abrB	UniProtKB	P75747	abrB	involved_in	0010468 // regulation of gene expression (GO_REF:0000002 [IEA] InterPro:IPR007820)	0016020 // membrane (GO_REF:0000002 [IEA] InterPro:IPR007820) /// 0005886 // plasma membrane (GO_REF:0000044 [IEA] UniProtKB-SubCell:SL-0037) /// 0016020 // membrane (GO_REF:0000043 [IEA] UniProtKB-KW:KW-0472) /// 0005886 // plasma membrane (GO_REF:0000043 [IEA] UniProtKB-KW:KW-0997) /// 0005886 // plasma membrane (PMID:15919996 [IDA]) /// 0005886 // plasma membrane (GO_REF:0000043 [IEA] UniProtK…		Putative regulator AbrB	abrB|ybgN|JW5097|b0715|ECK0704	protein	taxon:83333	20230507	InterPro			7	4.382260123	5.277893927	3.443928752	12	7.863569754	9.381139855	6.650824095	9	4.693283746	5.757257209	2.983506098	14	7.935663666	17.47188096	14.96552872	9	5.282255407	10.77608018	8.392795033	9	6.475208745	13.59075645	12.17210277
accA	NC_008563.1	213398..214357		38.57515934	-2.269908408	-1.182634086	1.50E-04	1.25E-03	0.605945148	accA	UniProtKB	P0ABD5	accA	acts_upstream_of_or_within	0006631 // fatty acid metabolic process (GO_REF:0000043 [IEA] UniProtKB-KW:KW-0276) /// 0006633 // fatty acid biosynthetic process (PMID:10893421 [IMP]) /// 2001295 // malonyl-CoA biosynthetic process (PMID:15066985 [IDA]) /// 0006629 // lipid metabolic process (GO_REF:0000043 [IEA] UniProtKB-KW:KW-0443) /// 0006633 // fatty acid biosynthetic process (PMID:4154091 [IDA]) /// 0006633 // fatty acid…	0005829 // cytosol (PMID:15911532 [IDA]) /// 0009317 // acetyl-CoA carboxylase complex (GO_REF:0000002 [IEA] InterPro:IPR001095) /// 0009317 // acetyl-CoA carboxylase complex (PMID:7678242 [IDA]) /// 0005737 // cytoplasm (GO_REF:0000044 [IEA] UniProtKB-SubCell:SL-0086) /// 0005829 // cytosol (PMID:18304323 [IDA]) /// 0005737 // cytoplasm (PMID:10893421 [IC] GO:0006633) /// 0009329 // acetate CoA-…	0005515 // protein binding (PMID:22841294 [IPI] UniProtKB:P0A9Q5) /// 0016743 // carboxyl- or carbamoyltransferase activity (GO_REF:0000002 [IEA] InterPro:IPR001095) /// 0042802 // identical protein binding (PMID:23582331 [IPI] UniProtKB:P0ABD5) /// 0005515 // protein binding (PMID:16606699 [IPI] UniProtKB:P0A9Q5) /// 0000166 // nucleotide binding (GO_REF:0000043 [IEA] UniProtKB-KW:KW-0547) /// 0…	Acetyl-coenzyme A carboxylase carboxyl transferase subunit alpha	accA|JW0180|b0185	protein	taxon:83333	20110601	EcoliWiki			41	27.9936429	33.71490366	20.17158269	43	30.73140398	36.6621786	23.83211968	65	36.96775756	45.34839576	21.54754404	7	4.327416593	9.527635087	7.482764359	11	7.041173093	14.36436522	10.2578606	8	6.277355144	13.17548333	10.81964691
accB	NC_008563.1	3687733..3688203		47.33762518	-1.950743458	-0.964024062	0.010253502	0.043330451	1	accB	UniProtKB	P0ABD8	accB	acts_upstream_of_or_within	0006631 // fatty acid metabolic process (GO_REF:0000043 [IEA] UniProtKB-KW:KW-0276) /// 0006633 // fatty acid biosynthetic process (PMID:10893421 [IMP]) /// 2001295 // malonyl-CoA biosynthetic process (PMID:15066985 [IDA]) /// 0006629 // lipid metabolic process (GO_REF:0000043 [IEA] UniProtKB-KW:KW-0443) /// 0006633 // fatty acid biosynthetic process (PMID:4154091 [IDA]) /// 0006633 // fatty acid…	0005829 // cytosol (PMID:15911532 [IDA]) /// 0009317 // acetyl-CoA carboxylase complex (PMID:7678242 [IDA]) /// 0005737 // cytoplasm (PMID:10893421 [IC] GO:0003989) /// 0009317 // acetyl-CoA carboxylase complex (GO_REF:0000002 [IEA] InterPro:IPR001249)	0003989 // acetyl-CoA carboxylase activity (PMID:21873635 [IBA] PANTHER:PTN000568190|TAIR:locus:2171307|UniProtKB:P0ABD8) /// 0005515 // protein binding (PMID:23499019 [IPI] UniProtKB:P24182) /// 0060090 // binding, bridging (PMID:23499019 [EXP]) /// 0005515 // protein binding (PMID:15690043 [IPI] UniProtKB:P24182) /// 0003989 // acetyl-CoA carboxylase activity (GO_REF:0000002 [IEA] InterPro:IPR0…	Biotin carboxyl carrier protein of acetyl-CoA carboxylase	accB|fabE|JW3223|b3255	protein	taxon:83333	20110601	EcoliWiki			31	43.1407391	51.95772011	15.25168447	24	34.96032923	41.70723324	13.30164819	34	39.41295466	48.34792218	11.27102304	8	10.08024247	22.19358128	8.551730696	8	10.43740771	21.29286332	7.460262252	2	3.198652303	6.713622081	2.704911727
accC	NC_008563.1	3688214..3689563		41.12375588	-2.027594239	-1.01976897	6.32E-05	5.84E-04	0.255442842	accC	UniProtKB	P24182	accC	acts_upstream_of_or_within	0006631 // fatty acid metabolic process (GO_REF:0000043 [IEA] UniProtKB-KW:KW-0276) /// 0006633 // fatty acid biosynthetic process (PMID:10893421 [IMP]) /// 2001295 // malonyl-CoA biosynthetic process (PMID:15066985 [IDA]) /// 0006629 // lipid metabolic process (GO_REF:0000043 [IEA] UniProtKB-KW:KW-0443) /// 0006633 // fatty acid biosynthetic process (PMID:4154091 [IDA]) /// 0006633 // fatty acid…	0005829 // cytosol (PMID:15911532 [IDA]) /// 0009317 // acetyl-CoA carboxylase complex (PMID:7678242 [IDA]) /// 0005829 // cytosol (PMID:18304323 [IDA]) /// 0005737 // cytoplasm (PMID:10893421 [IC] GO:0004075)	0016874 // ligase activity (GO_REF:0000043 [IEA] UniProtKB-KW:KW-0436) /// 0003824 // catalytic activity (GO_REF:0000117 [IEA] ARBA:ARBA00027533) /// 0004075 // biotin carboxylase activity (PMID:10893421 [IDA]) /// 0005515 // protein binding (PMID:23499019 [IPI] UniProtKB:P0ABD8) /// 0005515 // protein binding (PMID:19402753 [IPI] UniProtKB:P0A9Q5) /// 0005515 // protein binding (PMID:15690043 [I…	Biotin carboxylase	accC|fabG|JW3224|b3256	protein	taxon:83333	20110601	EcoliWiki			66	32.04475545	38.59397102	32.47132823	58	29.47673684	35.16537647	32.14564979	100	40.4433587	49.61192014	33.15006776	11	4.835716319	10.64675413	11.75862971	26	11.83486063	24.14374113	24.24585232	7	3.905909868	8.198078519	9.467191046
accD	NC_008563.1	complement(2538115..2539029)		52.40133574	1.222397368	0.289713343	0.173848179	0.349498384	1	accD	UniProtKB	P0A9Q5	accD	acts_upstream_of_or_within	0006629 // lipid metabolic process (GO_REF:0000043 [IEA] UniProtKB-KW:KW-0443) /// 0006633 // fatty acid biosynthetic process (PMID:10893421 [IGI] EcoliWiki:accA|EcoliWiki:accB|EcoliWiki:accC) /// 0006633 // fatty acid biosynthetic process (GO_REF:0000104 [IEA] UniRule:UR000076272) /// 0006633 // fatty acid biosynthetic process (GO_REF:0000043 [IEA] UniProtKB-KW:KW-0275) /// 0017148 // negative r…	0005829 // cytosol (PMID:16858726 [HDA]) /// 0009317 // acetyl-CoA carboxylase complex (PMID:7678242 [IDA]) /// 0009317 // acetyl-CoA carboxylase complex (GO_REF:0000002 [IEA] InterPro:IPR000438) /// 0005737 // cytoplasm (GO_REF:0000044 [IEA] UniProtKB-SubCell:SL-0086) /// 0009329 // acetate CoA-transferase complex (PMID:1355089 [IDA]) /// 0005737 // cytoplasm (GO_REF:0000043 [IEA] UniProtKB-KW:K…	0005515 // protein binding (PMID:15690043 [IPI] UniProtKB:P24182) /// 0005515 // protein binding (PMID:22841294 [IPI] UniProtKB:P0ABD5) /// 0003729 // mRNA binding (PMID:19965770 [IDA]) /// 0000166 // nucleotide binding (GO_REF:0000043 [IEA] UniProtKB-KW:KW-0547) /// 0005515 // protein binding (PMID:19402753 [IPI] UniProtKB:P24182) /// 0016743 // carboxyl- or carbamoyltransferase activity (GO_REF…	Acetyl-coenzyme A carboxylase carboxyl transferase subunit beta	accD|dedB|usg|JW2313|b2316	protein	taxon:83333	20110601	EcoliWiki			69	49.42819954	59.53019375	33.9472977	47	35.2421133	42.0433981	26.04906104	76	45.34960222	55.63041537	25.1940515	39	25.29562486	55.69315498	41.68968714	31	20.81920628	42.47228106	28.90851622	24	19.75823259	41.47037377	32.45894073
aceA	NC_008563.1	4537637..4538941		149.5575331	-2.969156021	-1.570052905	9.33E-18	5.83E-16	3.77E-14	aceA	UniProtKB	P0A9G6	aceA	acts_upstream_of_or_within	0006099 // tricarboxylic acid cycle (GO_REF:0000043 [IEA] UniProtKB-KW:KW-0816) /// 0006097 // glyoxylate cycle (GO_REF:0000043 [IEA] UniProtKB-KW:KW-0329) /// 0006097 // glyoxylate cycle (GO_REF:0000041 [IEA] UniPathway:UPA00703) /// 0006097 // glyoxylate cycle (PMID:366070 [IC] GO:0004451) /// 0019752 // carboxylic acid metabolic process (GO_REF:0000002 [IEA] InterPro:IPR006254)	0005829 // cytosol (PMID:16858726 [HDA])	0004451 // isocitrate lyase activity (PMID:3291954 [IDA]) /// 0004451 // isocitrate lyase activity (GO_REF:0000002 [IEA] InterPro:IPR006254) /// 0016829 // lyase activity (GO_REF:0000043 [IEA] UniProtKB-KW:KW-0456) /// 0003824 // catalytic activity (GO_REF:0000002 [IEA] InterPro:IPR015813|InterPro:IPR018523|InterPro:IPR039556) /// 0004451 // isocitrate lyase activity (GO_REF:0000117 [IEA] ARBA:AR…	Isocitrate lyase	aceA|icl|JW3975|b4015	protein	taxon:83333	20110602	EcoliWiki			252	126.5717614	152.4401363	123.9814351	190	99.89143877	119.1692306	105.3047148	345	144.3409526	177.0632322	114.3677338	46	20.91939975	46.05805861	49.1724515	45	21.18973721	43.22818372	41.96397516	15	8.658420889	18.17308046	20.28683796
aceB	NC_008563.1	4536006..4537607		110.631849	-2.381033028	-1.251587633	3.11E-14	1.43E-12	1.26E-10	aceB	UniProtKB	P08997	aceB	acts_upstream_of_or_within	0006099 // tricarboxylic acid cycle (GO_REF:0000043 [IEA] UniProtKB-KW:KW-0816) /// 0006097 // glyoxylate cycle (PMID:4874804 [IC] GO:0004474) /// 0006097 // glyoxylate cycle (GO_REF:0000002 [IEA] InterPro:IPR001465|InterPro:IPR006252|InterPro:IPR019830) /// 0006097 // glyoxylate cycle (GO_REF:0000043 [IEA] UniProtKB-KW:KW-0329) /// 0006097 // glyoxylate cycle (GO_REF:0000041 [IEA] UniPathway:UPA…	0005737 // cytoplasm (GO_REF:0000044 [IEA] UniProtKB-SubCell:SL-0086) /// 0005737 // cytoplasm (PMID:21873635 [IBA] PANTHER:PTN000492975|SGD:S000001470|CGD:CAL0000178842|SGD:S000005061|UniProtKB:P08997|UniProtKB:P28344) /// 0005737 // cytoplasm (GO_REF:0000043 [IEA] UniProtKB-KW:KW-0963) /// 0005737 // cytoplasm (PMID:4874804 [IDA])	0004474 // malate synthase activity (PMID:4874804 [IDA]) /// 0004474 // malate synthase activity (GO_REF:0000002 [IEA] InterPro:IPR001465|InterPro:IPR006252|InterPro:IPR019830) /// 0004474 // malate synthase activity (PMID:21873635 [IBA] PANTHER:PTN000492975|TAIR:locus:2150625|SGD:S000001470|UniProtKB:P28344|UniProtKB:P08997|SGD:S000005061) /// 0016740 // transferase activity (GO_REF:0000043 [IEA…	Malate synthase A	aceB|mas|JW3974|b4014	protein	taxon:83333	20110815	EcoliWiki			222	90.83166127	109.3955767	109.2217404	181	77.51776495	92.47771903	100.3165968	311	105.9934092	130.0222514	103.0967107	42	15.55925067	34.25666548	44.89658615	53	20.32997883	41.4742312	49.42423742	25	11.75534671	24.67318977	33.81139659
aceE	NC_008563.1	129227..131890		52.67173765	-1.331401004	-0.412945161	5.48E-03	0.026557103	1	aceE	UniProtKB	P0AFG8	aceE	enables	0006096 // glycolytic process (GO_REF:0000043 [IEA] UniProtKB-KW:KW-0324) /// 0042867 // pyruvate catabolic process (PMID:3903169 [NAS])	0016020 // membrane (PMID:16858726 [HDA]) /// 0005829 // cytosol (PMID:16858726 [HDA]) /// 0045250 // cytosolic pyruvate dehydrogenase complex (PMID:329143 [IDA]) /// 0045254 // pyruvate dehydrogenase complex (PMID:3903169 [NAS])	0005515 // protein binding (PMID:15690043 [IPI] UniProtKB:P76170) /// 0005515 // protein binding (PMID:15690043 [IPI] UniProtKB:P0A6F5) /// 0046872 // metal ion binding (GO_REF:0000043 [IEA] UniProtKB-KW:KW-0479) /// 0005515 // protein binding (PMID:15690043 [IPI] UniProtKB:P0A8N7) /// 0005515 // protein binding (PMID:15690043 [IPI] UniProtKB:P0A8L7) /// 0004738 // pyruvate dehydrogenase activity…	Pyruvate dehydrogenase E1 component	aceE|JW0110|b0114	protein	taxon:83333	20161031	CAFA			174	42.81163582	51.56135563	85.60622898	146	37.60138262	44.85797674	80.91835983	245	50.21261596	61.59588058	81.21766601	69	15.3715184	33.84333699	73.75867725	65	14.99348898	30.58750988	60.61463079	36	10.17949483	21.36564865	48.68841109
aceF	NC_008563.1	131905..133797		27.65493843	-1.916655814	-0.938591287	1.48E-04	1.24E-03	0.598158112	aceF	UniProtKB	P06959	aceF	acts_upstream_of_or_within	0006090 // pyruvate metabolic process (PMID:349114 [IMP]) /// 0006086 // acetyl-CoA biosynthetic process from pyruvate (PMID:21873635 [IBA] PANTHER:PTN000754013|UniProtKB:P06959) /// 0006086 // acetyl-CoA biosynthetic process from pyruvate (PMID:349114 [IMP]) /// 0006096 // glycolytic process (GO_REF:0000043 [IEA] UniProtKB-KW:KW-0324) /// 0042867 // pyruvate catabolic process (PMID:3903169 [NAS]…	0005737 // cytoplasm (PMID:16858726 [IDA]) /// 0045254 // pyruvate dehydrogenase complex (GO_REF:0000002 [IEA] InterPro:IPR006256) /// 0045254 // pyruvate dehydrogenase complex (PMID:327021 [IGI] EcoliWiki:acE|EcoliWiki:lpd) /// 0045254 // pyruvate dehydrogenase complex (PMID:329143 [IDA]) /// 0045254 // pyruvate dehydrogenase complex (PMID:3903169 [IDA]) /// 0005737 // cytoplasm (PMID:21873635 […	0005515 // protein binding (PMID:15690043 [IPI] UniProtKB:P24230) /// 0031405 // lipoic acid binding (PMID:21873635 [IBA] PANTHER:PTN001899725|UniProtKB:P06959) /// 0005515 // protein binding (PMID:15690043 [IPI] UniProtKB:P30014) /// 0016746 // transferase activity, transferring acyl groups (GO_REF:0000043 [IEA] UniProtKB-KW:KW-0012) /// 0005515 // protein binding (PMID:24561554 [IPI] UniProtKB:…	Dihydrolipoyllysine-residue acetyltransferase component of pyruvate dehydrogenase complex	aceF|JW0111|b0115	protein	taxon:83333	20091016	EcoliWiki			60	20.77530609	25.02130379	29.5193893	53	19.20925115	22.91639513	29.37447309	99	28.55390856	35.02711636	32.81856708	15	4.702648776	10.35378049	16.03449505	18	5.843128802	11.92029155	16.78559007	11	4.377236551	9.187341787	14.8770145
aceK	NC_008563.1	4538990..4540714		20.80024798	-1.558452928	-0.64011458	0.019007941	0.069009124	1	aceK	UniProtKB	P11071	aceK	acts_upstream_of_or_within	0006099 // tricarboxylic acid cycle (GO_REF:0000043 [IEA] UniProtKB-KW:KW-0816) /// 0018105 // peptidyl-serine phosphorylation (PMID:3112144 [IDA]) /// 0070262 // peptidyl-serine dephosphorylation (PMID:6292732 [IDA]) /// 0016310 // phosphorylation (GO_REF:0000043 [IEA] UniProtKB-KW:KW-0418) /// 0050790 // regulation of catalytic activity (PMID:21873635 [IBA] PANTHER:PTN002218346|UniProtKB:P11071…	0005737 // cytoplasm (GO_REF:0000002 [IEA] InterPro:IPR010452) /// 0005737 // cytoplasm (GO_REF:0000044 [IEA] UniProtKB-SubCell:SL-0086) /// 0005737 // cytoplasm (GO_REF:0000104 [IEA] UniRule:UR000099095) /// 0005737 // cytoplasm (GO_REF:0000043 [IEA] UniProtKB-KW:KW-0963) /// 0005737 // cytoplasm (PMID:6292732 [IC] GO:0008772)	0004674 // protein serine/threonine kinase activity (PMID:3112144 [IDA]) /// 0005524 // ATP binding (GO_REF:0000104 [IEA] UniRule:UR000099095) /// 0004722 // protein serine/threonine phosphatase activity (PMID:8702587 [IDA]) /// 0008772 // [isocitrate dehydrogenase (NADP+)] kinase activity (GO_REF:0000104 [IEA] UniRule:UR000099095) /// 0008772 // [isocitrate dehydrogenase (NADP+)] kinase activity…	Isocitrate dehydrogenase kinase/phosphatase	aceK|JW3976|b4016	protein	taxon:83333	20110815	EcoliWiki			37	14.05916148	16.93253274	18.2036234	41	16.30722023	19.45430872	22.72364899	67	21.20638722	26.01390248	22.2105454	15	5.160645874	11.36214868	16.03449505	14	4.987265685	10.17428556	13.05545894	8	3.493484602	7.332442899	10.81964691
ackA	NC_008563.1	2518301..2519503		64.59849122	1.350159141	0.433129465	0.018383387	0.067405751	1	ackA	UniProtKB	P0A6A3	ackA	acts_upstream_of_or_within	0016310 // phosphorylation (GO_REF:0000104 [IEA] UniRule:UR000037499) /// 0044011 // single-species biofilm formation on inanimate substrate (PMID:12753190 [IMP]) /// 0006082 // organic acid metabolic process (GO_REF:0000002 [IEA] InterPro:IPR004372) /// 0006085 // acetyl-CoA biosynthetic process (GO_REF:0000041 [IEA] UniPathway:UPA00340) /// 0016310 // phosphorylation (GO_REF:0000002 [IEA] Inter…	0016020 // membrane (PMID:16858726 [HDA]) /// 0005829 // cytosol (PMID:16858726 [HDA]) /// 0005829 // cytosol (PMID:21873635 [IBA] PANTHER:PTN001464611|UniProtKB:P0A6A3) /// 0005829 // cytosol (PMID:15911532 [IDA]) /// 0005737 // cytoplasm (GO_REF:0000104 [IEA] UniRule:UR000037499) /// 0005737 // cytoplasm (GO_REF:0000044 [IEA] UniProtKB-SubCell:SL-0086) /// 0005829 // cytosol (PMID:18304323 [IDA…	0000287 // magnesium ion binding (GO_REF:0000104 [IEA] UniRule:UR000037499) /// 0016774 // phosphotransferase activity, carboxyl group as acceptor (GO_REF:0000002 [IEA] InterPro:IPR000890|InterPro:IPR004372|InterPro:IPR023865) /// 0008776 // acetate kinase activity (PMID:2536666 [IDA]) /// 0000166 // nucleotide binding (GO_REF:0000043 [IEA] UniProtKB-KW:KW-0547) /// 0016301 // kinase activity (GO…	Acetate kinase	ackA|ack|JW2293|b2296	protein	taxon:83333	20110606	EcoliWiki			87	47.40240973	57.09037881	42.80311449	79	45.05537857	53.7505002	43.78459196	149	67.62411973	82.95459465	49.39360096	59	29.10638592	64.08327412	63.06901388	48	24.51879817	50.01964401	44.76157351	60	37.57020535	78.85576061	81.14735182
acnA	NC_008563.1	1394678..1397353		39.46939374	-1.360399587	-0.444030473	5.84E-03	0.027908289	1	acnA	UniProtKB	P25516	acnA	acts_upstream_of_or_within	0006099 // tricarboxylic acid cycle (PMID:10589714 [NAS]) /// 0006099 // tricarboxylic acid cycle (GO_REF:0000043 [IEA] UniProtKB-KW:KW-0816) /// 0006099 // tricarboxylic acid cycle (GO_REF:0000041 [IEA] UniPathway:UPA00223) /// 0006097 // glyoxylate cycle (PMID:10589714 [NAS]) /// 0006099 // tricarboxylic acid cycle (PMID:21873635 [IBA] PANTHER:PTN000186700|UniProtKB:Q8IDR8|UniProtKB:Q8ZP52) ///…	0005829 // cytosol (PMID:21873635 [IBA] PANTHER:PTN000186700|UniProtKB:P25516|WB:WBGene00000040|MGI:MGI:87879|UniProtKB:P21399|FB:FBgn0024958|UniProtKB:Q0VCU1|MGI:MGI:1928268|UniProtKB:Q8IDR8|FB:FBgn0024957) /// 0005737 // cytoplasm (PMID:12486059 [IDA]) /// 0005829 // cytosol (PMID:18304323 [IDA])	0046872 // metal ion binding (PMID:12486059 [IDA]) /// 0003994 // aconitate hydratase activity (GO_REF:0000003 [IEA] EC:4.2.1.3) /// 0003994 // aconitate hydratase activity (GO_REF:0000116 [IEA] RHEA:10336) /// 0003994 // aconitate hydratase activity (PMID:21873635 [IBA] PANTHER:PTN000186700|UniProtKB:O53166|UniProtKB:Q8ZP52|TAIR:locus:2125354|RGD:2019|MGI:MGI:87879|UniProtKB:P21399|UniProtKB:P70…	Aconitate hydratase A	acnA|acn|JW1268|b1276	protein	taxon:83333	20110606	EcoliWiki			125	30.61756853	36.87509971	61.49872772	116	29.7411022	35.48076101	64.29129959	184	37.54159306	46.05232049	60.99612468	45	9.97994858	21.9727651	48.10348516	46	10.56319486	21.54947574	42.89650795	34	9.570855377	20.08818087	45.98349936
acnB	NC_008563.1	137782..140379		75.61939063	-1.555335098	-0.637225444	1.51E-05	1.64E-04	0.060856677	acnB	UniProtKB	P36683	acnB	acts_upstream_of_or_within	0006099 // tricarboxylic acid cycle (PMID:10589714 [NAS]) /// 0006099 // tricarboxylic acid cycle (GO_REF:0000043 [IEA] UniProtKB-KW:KW-0816) /// 0006099 // tricarboxylic acid cycle (GO_REF:0000041 [IEA] UniPathway:UPA00223) /// 0006097 // glyoxylate cycle (PMID:10589714 [NAS]) /// 0006417 // regulation of translation (PMID:10589714 [IDA]) /// 0019629 // propionate catabolic process, 2-methylcitr…	0005829 // cytosol (GO_REF:0000002 [IEA] InterPro:IPR004406) /// 0005829 // cytosol (PMID:15911532 [IDA]) /// 0005829 // cytosol (PMID:21873635 [IBA] PANTHER:PTN001705783|SGD:S000004295|UniProtKB:P36683) /// 0005829 // cytosol (PMID:18304323 [IDA])	0051539 // 4 iron, 4 sulfur cluster binding (PMID:21873635 [IBA] PANTHER:PTN000186533|RGD:621360|UniProtKB:P36683|UniProtKB:P20004) /// 0003994 // aconitate hydratase activity (GO_REF:0000003 [IEA] EC:4.2.1.3) /// 0003994 // aconitate hydratase activity (GO_REF:0000116 [IEA] RHEA:10336) /// 0003730 // mRNA 3'-UTR binding (PMID:10589714 [IDA]) /// 0003729 // mRNA binding (PMID:15882410 [IDA]) /// …	Aconitate hydratase B	acnB|yacI|yacJ|JW0114|b0118	protein	taxon:83333	20110606	EcoliWiki			214	53.9910062	65.02553379	105.2858218	215	56.77857549	67.73612674	119.1605984	365	76.70694765	94.09651136	120.9977473	73	16.67575909	36.71487226	78.0345426	76	17.97620508	36.67240836	70.87249139	55	15.94709159	33.47120478	74.3850725
acpH	NC_008563.1	complement(440184..440765)		7.426850981	1.203395733	0.267111146	0.66169483	0.79580465	1	acpH	UniProtKB	P21515	acpH	acts_upstream_of_or_within	0006631 // fatty acid metabolic process (GO_REF:0000043 [IEA] UniProtKB-KW:KW-0276) /// 0006633 // fatty acid biosynthetic process (GO_REF:0000104 [IEA] UniRule:UR000087112) /// 0006629 // lipid metabolic process (GO_REF:0000043 [IEA] UniProtKB-KW:KW-0443) /// 0006633 // fatty acid biosynthetic process (GO_REF:0000002 [IEA] InterPro:IPR007431|InterPro:IPR023491) /// 0006633 // fatty acid biosynth…		0008770 // [acyl-carrier-protein] phosphodiesterase activity (GO_REF:0000003 [IEA] EC:3.1.4.14) /// 0008770 // [acyl-carrier-protein] phosphodiesterase activity (GO_REF:0000116 [IEA] RHEA:20537) /// 0008770 // [acyl-carrier-protein] phosphodiesterase activity (PMID:4290442 [IDA]) /// 0008770 // [acyl-carrier-protein] phosphodiesterase activity (GO_REF:0000002 [IEA] InterPro:IPR007431|InterPro:IPR…	Acyl carrier protein phosphodiesterase	acpH|yajB|JW0394|b0404	protein	taxon:83333	20110623	EcoCyc			7	7.883550428	9.494767941	3.443928752	5	5.894299494	7.031825192	2.771176706	5	4.690595726	5.75395981	1.657503388	3	3.05914575	6.735294318	3.206899011	4	4.223384048	8.615926653	3.730131126	1	1.29430003	2.716594502	1.352455864
acpP	NC_008563.1	1133967..1134203		966.5357256	1.821656883	0.865251247	1.53E-09	3.64E-08	6.19E-06	acpP	UniProtKB	P0A6A8	acpP	acts_upstream_of_or_within	0006631 // fatty acid metabolic process (GO_REF:0000043 [IEA] UniProtKB-KW:KW-0276) /// 0006629 // lipid metabolic process (GO_REF:0000043 [IEA] UniProtKB-KW:KW-0443) /// 0006633 // fatty acid biosynthetic process (GO_REF:0000002 [IEA] InterPro:IPR003231) /// 0006633 // fatty acid biosynthetic process (GO_REF:0000041 [IEA] UniPathway:UPA00094) /// 0006633 // fatty acid biosynthetic process (GO_RE…	0005737 // cytoplasm (GO_REF:0000104 [IEA] UniRule:UR000101233) /// 0005829 // cytosol (PMID:15911532 [IDA]) /// 0005737 // cytoplasm (GO_REF:0000044 [IEA] UniProtKB-SubCell:SL-0086) /// 0005829 // cytosol (PMID:21873635 [IBA] PANTHER:PTN000466714|UniProtKB:P0A6A8) /// 0005737 // cytoplasm (PMID:16858726 [HDA]) /// 0005737 // cytoplasm (GO_REF:0000043 [IEA] UniProtKB-KW:KW-0963) /// 0005737 // cy…	0000036 // ACP phosphopantetheine attachment site binding involved in fatty acid biosynthetic process (PMID:15459190 [IDA]) /// 0000036 // ACP phosphopantetheine attachment site binding involved in fatty acid biosynthetic process (PMID:21873635 [IBA] PANTHER:PTN000466551|UniProtKB:P0A6A8|UniProtKB:P9WQF1|TAIR:locus:2168968|UniProtKB:Q57WW9|TAIR:locus:2206300|UniProtKB:P9WQF3|TAIR:locus:2042331|Un…	Acyl carrier protein	acpP|JW1080|b1094	protein	taxon:83333	20081003	EcoliWiki			208	575.2568298	692.8261772	102.3338829	198	573.1945118	683.8138463	109.7385976	288	663.4758592	813.8866899	95.47219515	175	438.2194018	964.8238063	187.069109	222	575.6098234	1174.274459	207.0222775	114	362.3384742	760.5089115	154.1799685
acpS	NC_008563.1	complement(2854698..2855078)		17.24388928	-2.413334468	-1.271027875	0.097273985	0.230369303	1	acpS	UniProtKB	P24224	acpS	acts_upstream_of_or_within	0018070 // peptidyl-serine phosphopantetheinylation (PMID:14294075 [IDA]) /// 0006631 // fatty acid metabolic process (GO_REF:0000043 [IEA] UniProtKB-KW:KW-0276) /// 0006629 // lipid metabolic process (GO_REF:0000043 [IEA] UniProtKB-KW:KW-0443) /// 0006633 // fatty acid biosynthetic process (PMID:7559576 [NAS]) /// 0006633 // fatty acid biosynthetic process (GO_REF:0000002 [IEA] InterPro:IPR00258…	0005737 // cytoplasm (GO_REF:0000104 [IEA] UniRule:UR000076456) /// 0005737 // cytoplasm (GO_REF:0000044 [IEA] UniProtKB-SubCell:SL-0086) /// 0005737 // cytoplasm (GO_REF:0000043 [IEA] UniProtKB-KW:KW-0963)	0008897 // holo-[acyl-carrier-protein] synthase activity (PMID:7559576 [IDA]) /// 0008897 // holo-[acyl-carrier-protein] synthase activity (GO_REF:0000002 [IEA] InterPro:IPR002582|InterPro:IPR004568|InterPro:IPR008278|InterPro:IPR037143) /// 0008897 // holo-[acyl-carrier-protein] synthase activity (GO_REF:0000116 [IEA] RHEA:12068) /// 0016740 // transferase activity (GO_REF:0000043 [IEA] UniProtK…	Holo-[acyl-carrier-protein] synthase	acpS|dpj|JW2547|b2563	protein	taxon:83333	20110815	EcoliWiki			8	13.76295868	16.57579285	3.935918574	9	16.20700302	19.33475084	4.988118072	9	12.89729155	15.82112414	2.983506098	1	1.557675264	3.429519941	1.068966337	3	4.83860141	9.871002583	2.797598344	0	0	0	0
acpT	NC_008563.1	3912253..3912840		11.46869775	-1.169622152	-0.226042541	0.681035368	0.808770651	1	acpT	UniProtKB	P37623	acpT	acts_upstream_of_or_within	0019878 // lysine biosynthetic process via aminoadipic acid (PMID:21873635 [IBA] PANTHER:PTN000259224|SGD:S000003122|PomBase:SPAC17C9.02c) /// 0018070 // peptidyl-serine phosphopantetheinylation (PMID:8939709 [NAS]) /// 0006633 // fatty acid biosynthetic process (PMID:10625633 [IGI] EcoliWiki:acpS)	0005829 // cytosol (PMID:21873635 [IBA] PANTHER:PTN000259224|UniProtKB:Q9NRN7)	0008897 // holo-[acyl-carrier-protein] synthase activity (PMID:16824108 [IDA]) /// 0008897 // holo-[acyl-carrier-protein] synthase activity (PMID:21873635 [IBA] PANTHER:PTN000259224|UniProtKB:P37623|CGD:CAL0000182911|dictyBase:DDB_G0285927|UniProtKB:Q9NRN7|UniProtKB:Q4X1W0|PomBase:SPAC17C9.02c|SGD:S000003122) /// 0008897 // holo-[acyl-carrier-protein] synthase activity (GO_REF:0000116 [IEA] RHEA:…	4'-phosphopantetheinyl transferase AcpT	acpT|yhhU|JW3440|b3475	protein	taxon:83333	20110801	EcoliWiki			8	8.917835469	10.7404372	3.935918574	8	9.334645729	11.136115	4.43388273	11	10.21401151	12.52954106	3.646507454	4	4.03723997	8.888755766	4.275865348	4	4.180288293	8.528009034	3.730131126	1	1.281092887	2.68887415	1.352455864
acrA	NC_008563.1	complement(500155..501348)		35.94233412	-1.162886657	-0.217710488	0.40632112	0.595582071	1	acrA	UniProtKB	P0AE06	acrA	acts_upstream_of_or_within	0046677 // response to antibiotic (GO_REF:0000043 [IEA] UniProtKB-KW:KW-0046) /// 0015721 // bile acid and bile salt transport (PMID:9098046 [IMP]) /// 0015721 // bile acid and bile salt transport (PMID:21873635 [IBA] PANTHER:PTN002014324|UniProtKB:P37636|UniProtKB:P0AE06) /// 0140330 /// 0046677 // response to antibiotic (PMID:8407802 [IMP]) /// 0042908 // xenobiotic transport (PMID:8407802 [IMP…	1990281 // efflux pump complex (PMID:26867482 [IDA]) /// 1990281 // efflux pump complex (PMID:15155734 [IPI] UniProtKB:P02930|UniProtKB:P31224) /// 1990281 // efflux pump complex (PMID:28355133 [IDA]) /// 0005886 // plasma membrane (GO_REF:0000044 [IEA] UniProtKB-SubCell:SL-0037) /// 0016020 // membrane (GO_REF:0000043 [IEA] UniProtKB-KW:KW-0472) /// 0030288 // outer membrane-bounded periplasmic …	0005515 // protein binding (PMID:12426336 [IPI] UniProtKB:P24177) /// 0005515 // protein binding (PMID:15155734 [IPI] UniProtKB:P02930|UniProtKB:P31224) /// 0042802 // identical protein binding (PMID:19254725 [IPI] UniProtKB:P0AE06) /// 0042802 // identical protein binding (PMID:19805313 [IPI] UniProtKB:P0AE06) /// 0042802 // identical protein binding (PMID:16531241 [IPI] UniProtKB:P0AE06) /// 00…	Multidrug efflux pump subunit AcrA	acrA|lir|mtcA|JW0452|b0463	protein	taxon:83333	20140515	EcoCyc			61	33.48669625	40.33061156	30.01137913	42	24.13404637	28.7916139	23.27788433	69	31.55191678	38.7047769	22.87354675	13	6.461612716	14.22647594	13.89656238	34	17.4983927	35.69764586	31.70611457	13	8.201569535	17.21419933	17.58192623
acrB	NC_008563.1	complement(496983..500132)		18.55875835	-1.443578209	-0.529649271	0.014364953	0.05632292	1	acrB	UniProtKB	P31224	acrB	enables	0055085 // transmembrane transport (GO_REF:0000002 [IEA] InterPro:IPR001036) /// 0055085 // transmembrane transport (GO_REF:0000117 [IEA] ARBA:ARBA00027679) /// 0042908 // xenobiotic transport (GO_REF:0000002 [IEA] InterPro:IPR004764) /// 0140330	0005886 // plasma membrane (PMID:17309111 [IDA]) /// 0005886 // plasma membrane (PMID:12374972 [IDA]) /// 1990281 // efflux pump complex (PMID:26867482 [IDA]) /// 1990281 // efflux pump complex (PMID:15155734 [IPI] UniProtKB:P02930|UniProtKB:P0AE06) /// 0005886 // plasma membrane (GO_REF:0000043 [IEA] UniProtKB-KW:KW-0997) /// 0005886 // plasma membrane (PMID:8407802 [RCA]) /// 0030288 // outer m…	0042802 // identical protein binding (PMID:16915237 [IPI] UniProtKB:P31224) /// 0022857 // transmembrane transporter activity (GO_REF:0000002 [IEA] InterPro:IPR001036) /// 0005515 // protein binding (PMID:15228545 [IPI] UniProtKB:P0AE06) /// 0005515 // protein binding (PMID:24747401 [IPI] UniProtKB:P0AAW9) /// 0005515 // protein binding (PMID:15155734 [IPI] UniProtKB:P0AE06) /// 0005515 // protei…	Multidrug efflux pump subunit AcrB	acrB|acrE|JW0451|b0462	protein	taxon:83333	20160309	EcoCyc			72	14.98196359	18.0439345	35.42326716	63	13.72192922	16.37008905	34.9168265	100	17.33286802	21.26225149	33.15006776	28	5.275326894	11.61464087	29.93105743	21	4.096682527	8.357448853	19.58318841	16	3.826197421	8.030770795	21.63929382
acrD	NC_008563.1	2709758..2712871		9.141998462	-1.23660828	-0.306388571	0.273229227	0.466664354	1	acrD	UniProtKB	P24177	acrD	acts_upstream_of_or_within	0055085 // transmembrane transport (GO_REF:0000002 [IEA] InterPro:IPR001036) /// 0055085 // transmembrane transport (GO_REF:0000117 [IEA] ARBA:ARBA00027679) /// 0042908 // xenobiotic transport (PMID:15743938 [IDA]) /// 0042908 // xenobiotic transport (GO_REF:0000002 [IEA] InterPro:IPR004764) /// 0046677 // response to antibiotic (PMID:12937021 [IMP]) /// 0140330 /// 0009636 // response to toxic s…	0016020 // membrane (GO_REF:0000002 [IEA] InterPro:IPR001036|InterPro:IPR004764) /// 0005886 // plasma membrane (GO_REF:0000044 [IEA] UniProtKB-SubCell:SL-0037) /// 0005886 // plasma membrane (PMID:21873635 [IBA] PANTHER:PTN004918764|UniProtKB:P76399|UniProtKB:P37637|UniProtKB:P76398|UniProtKB:P31224|UniProtKB:P38054|UniProtKB:P24177) /// 0016020 // membrane (GO_REF:0000043 [IEA] UniProtKB-KW:KW-…	0022857 // transmembrane transporter activity (GO_REF:0000002 [IEA] InterPro:IPR001036) /// 0005515 // protein binding (PMID:12426336 [IPI] UniProtKB:P0AE06) /// 0015125 // bile acid transmembrane transporter activity (PMID:12937021 [IMP]) /// 0042910 // xenobiotic transporter activity (PMID:21873635 [IBA] PANTHER:PTN004918764|UniProtKB:P31224|UniProtKB:P37637) /// 0015562 // efflux transmembrane…	Probable aminoglycoside efflux pump	acrD|yffA|JW2454|b2470	protein	taxon:83333	20180319	EcoCyc			34	7.156605921	8.619252593	16.72765394	29	6.389466079	7.622552704	16.0728249	52	9.117288956	11.18419009	17.23803524	16	3.049321904	6.713665242	17.10346139	11	2.1706892	4.428320683	10.2578606	10	2.419019324	5.077257547	13.52455864
acrE	NC_008563.1	3704734..3705891		1.55294754	2.503334706	1.323851198	0.175766492	0.350766742	1	acrE	UniProtKB	P24180	acrE	acts_upstream_of_or_within	0009410 // response to xenobiotic stimulus (PMID:8407802 [ISS] EcoliWiki:AcrF) /// 0140330 /// 0046677 // response to antibiotic (PMID:21873635 [IBA] PANTHER:PTN001249140|UniProtKB:P52477|UniProtKB:G3XD21|UniProtKB:P37636|UniProtKB:P0AE06) /// 0055085 // transmembrane transport (GO_REF:0000002 [IEA] InterPro:IPR006143|InterPro:IPR043602) /// 0009636 // response to toxic substance (GO_REF:0000117 …	1990281 // efflux pump complex (PMID:10518736 [NAS]) /// 0005886 // plasma membrane (GO_REF:0000044 [IEA] UniProtKB-SubCell:SL-0037) /// 0016020 // membrane (GO_REF:0000043 [IEA] UniProtKB-KW:KW-0472) /// 0005886 // plasma membrane (GO_REF:0000043 [IEA] UniProtKB-KW:KW-0997) /// 0016020 // membrane (GO_REF:0000002 [IEA] InterPro:IPR006143) /// 0005886 // plasma membrane (GO_REF:0000043 [IEA] UniP…	0022857 // transmembrane transporter activity (GO_REF:0000002 [IEA] InterPro:IPR006143)	Multidrug export protein AcrE	acrE|envC|JW3233|b3265	protein	taxon:83333	20081117	EcoliWiki			1	0.566028417	0.681711688	0.491989822	0	0	0	0	3	1.414469799	1.735131922	0.994502033	1	0.512499374	1.128365369	1.068966337	2	1.061316717	2.16514219	1.865065563	1	0.650503124	1.365335061	1.352455864
acrF	NC_008563.1	3705903..3709007		7.20109075	1.54356036	0.6262619	0.036062273	0.111578067	1	acrF	UniProtKB	P24181	acrF	enables	0055085 // transmembrane transport (GO_REF:0000002 [IEA] InterPro:IPR001036) /// 0055085 // transmembrane transport (GO_REF:0000117 [IEA] ARBA:ARBA00027679) /// 0042908 // xenobiotic transport (GO_REF:0000002 [IEA] InterPro:IPR004764) /// 0140330	0005886 // plasma membrane (PMID:15919996 [RCA]) /// 1990281 // efflux pump complex (PMID:10518736 [NAS]) /// 0016020 // membrane (GO_REF:0000002 [IEA] InterPro:IPR001036|InterPro:IPR004764) /// 0005886 // plasma membrane (GO_REF:0000044 [IEA] UniProtKB-SubCell:SL-0037) /// 0005886 // plasma membrane (PMID:21873635 [IBA] PANTHER:PTN004918764|UniProtKB:P76399|UniProtKB:P37637|UniProtKB:P76398|UniP…	0022857 // transmembrane transporter activity (GO_REF:0000002 [IEA] InterPro:IPR001036) /// 0042910 // xenobiotic transporter activity (PMID:21873635 [IBA] PANTHER:PTN004918764|UniProtKB:P31224|UniProtKB:P37637) /// 0015562 // efflux transmembrane transporter activity (GO_REF:0000002 [IEA] InterPro:IPR004764)	Multidrug export protein AcrF	acrF|envD|JW3234|b3266	protein	taxon:83333	20230507	InterPro			34	7.177349706	8.644235934	16.72765394	17	3.756405745	4.481344828	9.422000802	29	5.09938001	6.255416018	9.61351965	15	2.867025486	6.31230482	16.03449505	24	4.749776843	9.689795772	22.38078675	11	2.668634071	5.601171659	14.8770145
acrR	NC_008563.1	501490..502137		46.00532586	2.861633104	1.516838713	1.20E-06	1.72E-05	4.86E-03	acrR	UniProtKB	P0ACS9	acrR	acts_upstream_of_or_within	0009410 // response to xenobiotic stimulus (PMID:17644067 [IDA]) /// 0006355 // regulation of transcription, DNA-templated (PMID:21873635 [IBA] PANTHER:PTN004738546|UniProtKB:P32265|UniProtKB:P9WMC1|UniProtKB:P39334|UniProtKB:P0ACU0|UniProtKB:P0ACS9|UniProtKB:P17446|UniProtKB:P95251|UniProtKB:Q9HY46|UniProtKB:Q9HVJ0|UniProtKB:Q9HXS0|UniProtKB:Q9HXW2|UniProtKB:P96856|UniProtKB:Q9HZW2|UniProtKB:P9W…		0003700 // transcription factor activity, sequence-specific DNA binding (PMID:8821940 [IDA]) /// 0000976 // transcription regulatory region sequence-specific DNA binding (PMID:21873635 [IBA] PANTHER:PTN004738546|UniProtKB:P32265|UniProtKB:Q9KR96|UniProtKB:P0ACS9|UniProtKB:Q9HXS0) /// 0003677 // DNA binding (GO_REF:0000002 [IEA] InterPro:IPR001647|InterPro:IPR013572) /// 0043565 // sequence-specif…	HTH-type transcriptional regulator AcrR	acrR|ybaH|JW0453|b0464	protein	taxon:83333	20090928	EcoCyc			13	13.14967869	15.83717245	6.395867682	15	15.88186252	18.94686232	8.313530119	29	24.43452922	29.97386842	9.61351965	13	11.90611973	26.21359918	13.89656238	25	23.70765351	48.36486605	23.31331954	26	30.22430255	63.43751235	35.16385246
acrS	NC_008563.1	complement(3703673..3704335)		0.794900955	9.37508585	3.228831902	0.227848	NaN	1																	0	0	0	0	0	0	0	0	0	0	0	0	0	0	0	0	0	0	0	0	1	1.136172877	2.384702866	1.352455864
acrZ	NC_008563.1	759563..759712		681.0586303	15.37961653	3.942947627	1.08E-42	6.64E-40	4.37E-39	acrZ	UniProtKB	P0AAW9	acrZ	acts_upstream_of_or_within	0046677 // response to antibiotic (GO_REF:0000043 [IEA] UniProtKB-KW:KW-0046) /// 0036460 // cellular response to cell envelope stress (PMID:19734312 [IMP]) /// 1990961 // drug transmembrane export (GO_REF:0000002 [IEA] InterPro:IPR019702)	0009279 // cell outer membrane (PMID:21778229 [IDA]) /// 0005886 // plasma membrane (GO_REF:0000044 [IEA] UniProtKB-SubCell:SL-0037) /// 0016020 // membrane (GO_REF:0000043 [IEA] UniProtKB-KW:KW-0472) /// 0005886 // plasma membrane (PMID:21778229 [IDA]) /// 0005886 // plasma membrane (GO_REF:0000043 [IEA] UniProtKB-KW:KW-0997) /// 0005886 // plasma membrane (GO_REF:0000104 [IEA] UniRule:UR0001134…	0042910 // xenobiotic transporter activity (GO_REF:0000104 [IEA] UniRule:UR000113459) /// 0005515 // protein binding (PMID:24747401 [IPI] UniProtKB:P31224) /// 0005515 // protein binding (PMID:23010927 [IPI] UniProtKB:P31224) /// 0042910 // xenobiotic transporter activity (PMID:23010927 [IMP]) /// 0042910 // xenobiotic transporter activity (GO_REF:0000002 [IEA] InterPro:IPR019702)	Multidrug efflux pump accessory protein AcrZ	acrZ|ybhT|JW5102|b0762	protein	taxon:83333	20140115	EcoCyc			10	43.6973938	52.6281423	4.919898217	10	45.73976407	54.56696349	5.542353413	16	58.23843653	71.44116501	5.304010842	62	245.3027006	540.0808004	66.27591289	84	344.1213323	702.0257037	78.33275364	76	381.6631928	801.0693867	102.7866456
acs	NC_008563.1	complement(4627110..4629068)		90.61935785	-3.402804789	-1.766724389	2.94E-20	2.47E-18	1.19E-16	acs	UniProtKB	P27550	acs	acts_upstream_of_or_within	0019427 // acetyl-CoA biosynthetic process from acetate (GO_REF:0000002 [IEA] InterPro:IPR011904) /// 0019427 // acetyl-CoA biosynthetic process from acetate (GO_REF:0000104 [IEA] UniRule:UR000100676) /// 0018394 // peptidyl-lysine acetylation (PMID:15327942 [IDA]) /// 0006935 // chemotaxis (GO_REF:0000104 [IEA] UniRule:UR000100676) /// 0034421 // post-translational protein acetylation (PMID:1532…	0005829 // cytosol (PMID:18304323 [IDA]) /// 0005829 // cytosol (PMID:21873635 [IBA] PANTHER:PTN000644276|UniProtKB:P27550)	0003987 // acetate-CoA ligase activity (GO_REF:0000003 [IEA] EC:6.2.1.1) /// 0016874 // ligase activity (GO_REF:0000043 [IEA] UniProtKB-KW:KW-0436) /// 0003987 // acetate-CoA ligase activity (PMID:21873635 [IBA] PANTHER:PTN000644161|UniProtKB:P27550|SGD:S000000050|UniProtKB:Q8ZKF6|RGD:1306246|MGI:MGI:1890410|TAIR:locus:2149104|RGD:1305489|CGD:CAL0000197968|UniProtKB:Q9NR19|MGI:MGI:1915988|UniProt…	Acetyl-coenzyme A synthetase	acs|yfaC|JW4030|b4069	protein	taxon:83333	20120802	EcoCyc			192	64.2411915	77.37062268	94.46204577	202	70.74603631	84.39913189	111.9555389	322	89.74337942	110.088319	106.7432182	19	5.756003694	12.67294275	20.3103604	41	12.86094821	26.23701401	38.23384404	24	9.228577241	19.36977642	32.45894073
actP	NC_008563.1	complement(4624858..4626507)		20.47508972	-3.145721322	-1.653390869	9.57E-06	1.09E-04	0.038682907	actP	UniProtKB	P32705	actP	acts_upstream_of_or_within	0006814 // sodium ion transport (GO_REF:0000043 [IEA] UniProtKB-KW:KW-0739) /// 0097339 // glycolate transmembrane transport (GO_REF:0000108 [IEA] GO:0043879) /// 0015710 // tellurite transport (PMID:26211961 [IMP]) /// 0006811 // ion transport (GO_REF:0000043 [IEA] UniProtKB-KW:KW-0406) /// 0055085 // transmembrane transport (GO_REF:0000002 [IEA] InterPro:IPR001734) /// 0006847 // plasma membran…	0005886 // plasma membrane (GO_REF:0000104 [IEA] UniRule:UR000078363) /// 0005886 // plasma membrane (PMID:17309111 [IDA]) /// 0005886 // plasma membrane (PMID:16079137 [IDA]) /// 0005886 // plasma membrane (GO_REF:0000044 [IEA] UniProtKB-SubCell:SL-0037) /// 0016020 // membrane (GO_REF:0000002 [IEA] InterPro:IPR001734) /// 0016020 // membrane (GO_REF:0000043 [IEA] UniProtKB-KW:KW-0472) /// 00058…	0015123 // acetate transmembrane transporter activity (PMID:14563880 [IDA]) /// 0015123 // acetate transmembrane transporter activity (GO_REF:0000104 [IEA] UniRule:UR000078363) /// 0043879 // glycolate transmembrane transporter activity (GO_REF:0000002 [IEA] InterPro:IPR014083) /// 0015123 // acetate transmembrane transporter activity (PMID:21873635 [IBA] PANTHER:PTN000213736|UniProtKB:P32705) //…	Cation/acetate symporter ActP	actP|yjcG|JW4028|b4067	protein	taxon:83333	20111031	EcoCyc			46	18.27345559	22.00813224	22.6315318	32	13.30611318	15.87402574	17.73553092	58	19.19221204	23.5431112	19.2270393	4	1.438725517	3.167629328	4.275865348	9	3.351831158	6.837912698	8.392795033	4	1.826139678	3.832867879	5.409823455
actS	NC_008563.1	complement(3195078..3195833)		67.43480653	1.465851163	0.551738625	6.65E-03	0.030728396	1																	46	39.88254196	48.03362194	22.6315318	58	52.63703008	62.79531513	32.14564979	87	62.83164655	77.07566165	28.84055895	45	35.32584974	77.77661296	48.10348516	36	29.26201805	59.69606324	33.57118013	31	30.88857293	64.83174339	41.92613177
ada	NC_008563.1	complement(2418346..2419410)		17.95206076	1.269454081	0.344208211	0.235685885	0.425111349	1	ada	UniProtKB	P06134	ada	acts_upstream_of_or_within	0045893 // positive regulation of transcription, DNA-templated (PMID:7937881 [IDA]) /// 0018125 // peptidyl-cysteine methylation (PMID:6765195 [IDA]) /// 0006304 // DNA modification (GO_REF:0000117 [IEA] ARBA:ARBA00027923) /// 0008152 // metabolic process (GO_REF:0000043 [IEA] UniProtKB-KW:KW-0511) /// 0080111 // DNA demethylation (PMID:6765195 [IDA]) /// 0032259 // methylation (GO_REF:0000043 [I…		0003908 // methylated-DNA-[protein]-cysteine S-methyltransferase activity (GO_REF:0000002 [IEA] InterPro:IPR001497|InterPro:IPR008332|InterPro:IPR036631) /// 0005515 // protein binding (PMID:24561554 [IPI] UniProtKB:P69931) /// 0003908 // methylated-DNA-[protein]-cysteine S-methyltransferase activity (PMID:6754717 [IDA]) /// 0043565 // sequence-specific DNA binding (GO_REF:0000002 [IEA] InterPro:…	Bifunctional transcriptional activator/DNA repair enzyme Ada	ada|JW2201|b2213	protein	taxon:83333	20110609	EcoliWiki			21	12.92458126	15.56607026	10.33178626	22	14.17288464	16.90807319	12.19317751	34	17.43051798	21.38203882	11.27102304	9	5.015275568	11.04208815	9.620697033	20	11.53995078	23.54210945	18.65065563	10	7.073076219	14.84561503	13.52455864
add	NC_008563.1	1723717..1724718		21.61239475	-3.772577385	-1.915550494	1.43E-04	1.20E-03	0.578454261	add	UniProtKB	P22333	add	acts_upstream_of_or_within	0006974 // cellular response to DNA damage stimulus (PMID:11967071 [IEP]) /// 0032261 // purine nucleotide salvage (PMID:1998686 [IGI] EcoliWiki:guaA) /// 0009117 // nucleotide metabolic process (GO_REF:0000043 [IEA] UniProtKB-KW:KW-0546) /// 0009168 // purine ribonucleoside monophosphate biosynthetic process (PMID:1998686 [IGI] EcoliWiki:guaA) /// 0015950 // purine nucleotide interconversion (PM…	0005829 // cytosol (PMID:15911532 [IDA]) /// 0005829 // cytosol (PMID:21873635 [IBA] PANTHER:PTN000150817|MGI:MGI:87916|UniProtKB:P22333|UniProtKB:P00813|TAIR:locus:2138967) /// 0005829 // cytosol (PMID:18304323 [IDA])	0004000 // adenosine deaminase activity (GO_REF:0000104 [IEA] UniRule:UR000094093) /// 0004000 // adenosine deaminase activity (PMID:765747 [IMP]) /// 0046936 // deoxyadenosine deaminase activity (GO_REF:0000003 [IEA] EC:3.5.4.4) /// 0004000 // adenosine deaminase activity (PMID:4874315 [IDA]) /// 0004000 // adenosine deaminase activity (GO_REF:0000116 [IEA] RHEA:24408) /// 0046872 // metal ion b…	Adenosine deaminase	add|JW1615|b1623	protein	taxon:83333	20091027	EcoliWiki			28	18.31627285	22.05970037	13.77571501	18	12.32508613	14.7036728	9.976236143	42	22.88561316	28.0738111	13.92302846	0	0	0	0	4	2.45310331	5.004460391	3.730131126	5	3.758895296	7.889510979	6.762279318
adeD	NC_008563.1	4142779..4144545		4.142307232	-2.188169651	-1.129724596	0.096512183	0.229398926	1																	10	3.70945618	4.467584236	4.919898217	9	3.494549038	4.168953068	4.988118072	10	3.089900071	3.790384391	3.315006776	3	1.007596393	2.218416125	3.206899011	1	0.347765919	0.709460853	0.932532781	1	0.426305952	0.894769666	1.352455864
adeP	NC_008563.1	complement(4189636..4190973)		20.32376733	1.158585098	0.212364014	0.434973815	0.621607568	1	adeP	UniProtKB	P31466	adeP	acts_upstream_of_or_within	0015853 // adenine transport (PMID:413544 [IDA]) /// 0055085 // transmembrane transport (GO_REF:0000002 [IEA] InterPro:IPR006043) /// 1904823 // purine nucleobase transmembrane transport (GO_REF:0000117 [IEA] ARBA:ARBA00027874) /// 1902600 // hydrogen ion transmembrane transport (GO_REF:0000108 [IEA] GO:0015295) /// 0015853 // adenine transport (PMID:24214977 [IMP])	0005886 // plasma membrane (PMID:17309111 [IDA]) /// 0005886 // plasma membrane (GO_REF:0000044 [IEA] UniProtKB-SubCell:SL-0037) /// 0016020 // membrane (GO_REF:0000043 [IEA] UniProtKB-KW:KW-0472) /// 0005886 // plasma membrane (GO_REF:0000043 [IEA] UniProtKB-KW:KW-0997) /// 0016020 // membrane (GO_REF:0000002 [IEA] InterPro:IPR006043) /// 0005886 // plasma membrane (PMID:15919996 [IDA]) /// 0005…	0015205 // nucleobase transmembrane transporter activity (GO_REF:0000002 [IEA] InterPro:IPR026033|InterPro:IPR045018) /// 0015207 // adenine transmembrane transporter activity (PMID:21873635 [IBA] PANTHER:PTN000122228|UniProtKB:P31440|UniProtKB:P31466) /// 0015295 // solute:proton symporter activity (PMID:413544 [IDA]) /// 0022857 // transmembrane transporter activity (GO_REF:0000002 [IEA] InterP…	Adenine permease AdeP	adeP|purP|yieG|JW3692|b3714	protein	taxon:83333	20131211	EcoCyc			35	17.14583837	20.65005584	17.21964376	34	17.43443922	20.7990668	18.8440016	39	15.91437097	19.52217934	12.92852643	12	5.322639243	11.71880805	12.82759604	20	9.185386832	18.73867456	18.65065563	18	10.13384687	21.26983857	24.34420555
adeQ	NC_008563.1	complement(4141270..4142604)		3.709588856	-1.862972324	-0.897606242	0.239210434	0.430625525	1	adeQ	UniProtKB	P31440	adeQ	acts_upstream_of_or_within	0055085 // transmembrane transport (GO_REF:0000002 [IEA] InterPro:IPR006043) /// 1904823 // purine nucleobase transmembrane transport (GO_REF:0000117 [IEA] ARBA:ARBA00027874) /// 0015853 // adenine transport (PMID:24214977 [IMP])	0005886 // plasma membrane (GO_REF:0000044 [IEA] UniProtKB-SubCell:SL-0037) /// 0016020 // membrane (GO_REF:0000043 [IEA] UniProtKB-KW:KW-0472) /// 0005886 // plasma membrane (GO_REF:0000043 [IEA] UniProtKB-KW:KW-0997) /// 0016020 // membrane (GO_REF:0000002 [IEA] InterPro:IPR006043) /// 0005886 // plasma membrane (PMID:15919996 [IDA]) /// 0005886 // plasma membrane (GO_REF:0000043 [IEA] UniProtK…	0015205 // nucleobase transmembrane transporter activity (GO_REF:0000002 [IEA] InterPro:IPR026033|InterPro:IPR045018) /// 0015207 // adenine transmembrane transporter activity (PMID:21873635 [IBA] PANTHER:PTN000122228|UniProtKB:P31440|UniProtKB:P31466) /// 0022857 // transmembrane transporter activity (GO_REF:0000002 [IEA] InterPro:IPR006043) /// 0015207 // adenine transmembrane transporter activ…	Adenine permease AdeQ	adeQ|yicO|JW5636|b3664	protein	taxon:83333	20131211	EcoCyc			6	2.945891717	3.54796465	2.95193893	5	2.569649667	3.065559747	2.771176706	9	3.680800062	4.51524217	2.983506098	0	0	0	0	2	0.920602815	1.878078394	1.865065563	2	1.128513284	2.368626218	2.704911727
adhE	NC_008563.1	complement(1308923..1311598)		56.83042153	1.114853486	0.156854124	0.254786895	0.444550051	1	adhE	UniProtKB	P0A9Q7	adhE	acts_upstream_of_or_within	0006066 // alcohol metabolic process (GO_REF:0000002 [IEA] InterPro:IPR012079) /// 0051260 // protein homooligomerization (PMID:31586059 [IDA]) /// 0015976 // carbon utilization (GO_REF:0000002 [IEA] InterPro:IPR012079) /// 0008152 // metabolic process (GO_REF:0000043 [IEA] UniProtKB-KW:KW-0511) /// 0006979 // response to oxidative stress (PMID:12783863 [IMP]) /// 0006115 // ethanol biosynthetic …	0016020 // membrane (PMID:16858726 [HDA]) /// 0005829 // cytosol (PMID:16858726 [HDA]) /// 0005829 // cytosol (PMID:15911532 [IDA]) /// 0005829 // cytosol (PMID:18304323 [IDA])	0004025 // alcohol dehydrogenase activity, iron-dependent (PMID:31586059 [IDA]) /// 0004022 // alcohol dehydrogenase (NAD) activity (GO_REF:0000002 [IEA] InterPro:IPR012079|InterPro:IPR034789) /// 0004022 // alcohol dehydrogenase (NAD) activity (PMID:6998946 [IMP]) /// 0016616 // oxidoreductase activity, acting on the CH-OH group of donors, NAD or NADP as acceptor (GO_REF:0000117 [IEA] ARBA:ARBA0…	Bifunctional aldehyde-alcohol dehydrogenase AdhE	adhE|ana|JW1228|b1241	protein	taxon:83333	20110815	EcoliWiki			166	40.660131	48.97013241	81.67031041	169	43.32970924	51.69179838	93.66577268	279	56.92448077	69.82933379	92.48868905	104	23.06477005	50.78150155	111.172499	102	23.42273642	47.78362013	95.11834371	68	19.14171075	40.17636174	91.96699873
adhP	NC_008563.1	complement(1608658..1609668)		37.44212597	-2.614199576	-1.386369285	3.87E-05	3.79E-04	0.156611879	adhP	UniProtKB	P39451	adhP	NOT|enables	0006974 // cellular response to DNA damage stimulus (PMID:11967071 [IEP]) /// 0046187 // acetaldehyde catabolic process (PMID:21873635 [IBA] PANTHER:PTN001708211|UniProtKB:P39451) /// 0046187 // acetaldehyde catabolic process (PMID:10406936 [IDA]) /// 0045471 // response to ethanol (PMID:10406936 [IEP])		0008270 // zinc ion binding (GO_REF:0000002 [IEA] InterPro:IPR002328) /// 0008270 // zinc ion binding (PMID:23832197 [IDA]) /// 0016616 // oxidoreductase activity, acting on the CH-OH group of donors, NAD or NADP as acceptor (GO_REF:0000117 [IEA] ARBA:ARBA00028442) /// 0047639 // alcohol oxidase activity (PMID:10406936 [IDA]) /// 0004022 // alcohol dehydrogenase (NAD) activity (GO_REF:0000003 [IE…	Alcohol dehydrogenase, propanol-preferring	adhP|yddN|JW1474|b1478	protein	taxon:83333	20130718	EcoliWiki			56	36.30643995	43.72664642	27.55143002	34	23.07347149	27.52636141	18.8440016	62	33.48278065	41.07337009	20.55304201	6	3.522102526	7.754582182	6.413798022	11	6.685980385	13.63975332	10.2578606	6	4.470519984	9.383133532	8.114735182
adiA	NC_008563.1	complement(4684308..4686575)		4.797859053	-1.316715604	-0.396943773	0.421193107	0.60723654	1	adiA	UniProtKB	P28629	adiA	acts_upstream_of_or_within	0006520 // cellular amino acid metabolic process (GO_REF:0000002 [IEA] InterPro:IPR011193) /// 0006527 // arginine catabolic process (PMID:21873635 [IBA] PANTHER:PTN001715647|UniProtKB:P28629) /// 0006527 // arginine catabolic process (PMID:4870599 [IDA]) /// 0051454 // intracellular pH elevation (PMID:12867448 [IMP])	0005829 // cytosol (PMID:16858726 [HDA]) /// 0005737 // cytoplasm (GO_REF:0000002 [IEA] InterPro:IPR011193) /// 0005829 // cytosol (PMID:21873635 [IBA] PANTHER:PTN002465907|UniProtKB:P21169) /// 0005737 // cytoplasm (GO_REF:0000044 [IEA] UniProtKB-SubCell:SL-0086) /// 0005737 // cytoplasm (GO_REF:0000043 [IEA] UniProtKB-KW:KW-0963)	0008792 // arginine decarboxylase activity (GO_REF:0000003 [IEA] EC:4.1.1.19) /// 0008792 // arginine decarboxylase activity (PMID:21873635 [IBA] PANTHER:PTN001715647|UniProtKB:P28629) /// 0003824 // catalytic activity (GO_REF:0000002 [IEA] InterPro:IPR000310|InterPro:IPR008286|InterPro:IPR015421|InterPro:IPR015422|InterPro:IPR036633) /// 0008792 // arginine decarboxylase activity (PMID:4870599 […	Biodegradative arginine decarboxylase	adiA|adi|JW5731|b4117	protein	taxon:83333	20110613	EcoliWiki			11	3.1790432	3.828766967	5.411888039	17	5.142698341	6.135174467	9.422000802	15	3.61101417	4.429635727	4.972510164	4	1.046691844	2.304492236	4.275865348	8	2.167556893	4.42193061	7.460262252	1	0.332135193	0.69711552	1.352455864
adiC	NC_008563.1	complement(4681737..4683074)		3.860882404	-1.0217009	-0.030972913	0.95851723	0.981630359	1	adiC	UniProtKB	P60061	adiC	acts_upstream_of_or_within	1903826 // arginine transmembrane transport (GO_REF:0000108 [IEA] GO:0061459) /// 0055085 // transmembrane transport (GO_REF:0000002 [IEA] InterPro:IPR002293) /// 0003333 // amino acid transmembrane transport (PMID:17099215 [IDA]) /// 0006865 // amino acid transport (GO_REF:0000043 [IEA] UniProtKB-KW:KW-0029) /// 0051454 // intracellular pH elevation (PMID:12867448 [IMP]) /// 0015695 // organic c…	0016020 // membrane (GO_REF:0000002 [IEA] InterPro:IPR002293) /// 0005886 // plasma membrane (GO_REF:0000044 [IEA] UniProtKB-SubCell:SL-0037) /// 0016020 // membrane (GO_REF:0000043 [IEA] UniProtKB-KW:KW-0472) /// 0005886 // plasma membrane (PMID:17099215 [IDA]) /// 0005886 // plasma membrane (GO_REF:0000043 [IEA] UniProtKB-KW:KW-0997) /// 0005886 // plasma membrane (PMID:15919996 [IDA]) /// 0005…	0022857 // transmembrane transporter activity (GO_REF:0000002 [IEA] InterPro:IPR002293) /// 0043862 // arginine:agmatine antiporter activity (PMID:17099215 [IDA]) /// 0061459 // L-arginine transmembrane transporter activity (PMID:17099215 [IDA]) /// 0015297 // antiporter activity (PMID:17099215 [IDA]) /// 0015297 // antiporter activity (GO_REF:0000043 [IEA] UniProtKB-KW:KW-0050)	Arginine/agmatine antiporter	adiC|aniC|yjdD|yjdE|JW4076|b4115	protein	taxon:83333	20110721	EcoCyc			7	3.429167675	4.130011167	3.443928752	4	2.051110496	2.446949036	2.216941365	10	4.080607941	5.00568701	3.315006776	3	1.330659811	2.929702013	3.206899011	3	1.377808025	2.810801184	2.797598344	2	1.125982986	2.363315396	2.704911727
adiY	NC_008563.1	complement(4683211..4683972)		31.57487536	8.276893902	3.049089464	3.73E-11	1.14E-09	1.51E-07	adiY	UniProtKB	P33234	adiY	acts_upstream_of_or_within	0006355 // regulation of transcription, DNA-templated (GO_REF:0000002 [IEA] InterPro:IPR018060|InterPro:IPR018062|InterPro:IPR020449) /// 0045893 // positive regulation of transcription, DNA-templated (PMID:8704970 [ISS] GB:M24530|GB:X13548|GB:X58464) /// 0045893 // positive regulation of transcription, DNA-templated (PMID:8704970 [IDA])		0043565 // sequence-specific DNA binding (GO_REF:0000002 [IEA] InterPro:IPR018060|InterPro:IPR018062) /// 0003700 // transcription factor activity, sequence-specific DNA binding (GO_REF:0000002 [IEA] InterPro:IPR018060|InterPro:IPR018062|InterPro:IPR020449) /// 0003700 // transcription factor activity, sequence-specific DNA binding (PMID:8704970 [ISS] GB:M24530|GB:X13548|GB:X58464) /// 0003677 //…	HTH-type transcriptional regulator AdiY	adiY|JW4077|b4116	protein	taxon:83333	20091012	EcoCyc			3	2.580554752	3.10796116	1.475969465	5	4.501945283	5.370764123	2.771176706	8	5.73212958	7.031610729	2.652005421	29	22.58629133	49.72803915	31.00002377	16	12.90293709	26.32267355	14.9205245	9	8.897038787	18.67391339	12.17210277
adk	NC_008563.1	512904..513548		278.3760797	-1.812996094	-0.858375817	1.59E-07	2.79E-06	6.43E-04	adk	UniProtKB	P69441	adk	acts_upstream_of_or_within	0009123 // nucleoside monophosphate metabolic process (PMID:21873635 [IBA] PANTHER:PTN000600096|UniProtKB:P9WKF5) /// 0006172 // ADP biosynthetic process (PMID:166976 [IMP]) /// 0044209 // AMP salvage (GO_REF:0000041 [IEA] UniPathway:UPA00588) /// 0006139 // nucleobase-containing compound metabolic process (GO_REF:0000002 [IEA] InterPro:IPR000850) /// 0009132 // nucleoside diphosphate metabolic p…	0005737 // cytoplasm (GO_REF:0000104 [IEA] UniRule:UR000333685) /// 0005829 // cytosol (PMID:17309111 [IDA]) /// 0005829 // cytosol (PMID:15911532 [IDA]) /// 0005829 // cytosol (PMID:21873635 [IBA] PANTHER:PTN000600096|UniProtKB:P69441|UniProtKB:P9WKF5) /// 0005737 // cytoplasm (GO_REF:0000044 [IEA] UniProtKB-SubCell:SL-0086) /// 0005829 // cytosol (PMID:18304323 [IDA]) /// 0005737 // cytoplasm (…	0005515 // protein binding (PMID:15690043 [IPI] UniProtKB:P77806) /// 0004017 // adenylate kinase activity (PMID:21873635 [IBA] PANTHER:PTN000599576|UniProtKB:P00568|UniProtKB:P9WKF5|UniProtKB:Q5BGS1|SGD:S000001507|UniProtKB:Q8IB06|TAIR:locus:2182407|UniProtKB:P05081|UniProtKB:Q8IJV6|UniProtKB:Q5B2V8|TAIR:locus:2049842|RGD:2076|UniProtKB:P54819|FB:FBgn0022709|SGD:S000002634|UniProtKB:P69441|UniPr…	Adenylate kinase	adk|dnaW|plsA|JW0463|b0474	protein	taxon:83333	20110613	EcoliWiki			236	239.8275567	288.8428275	116.1095979	158	168.0670401	200.5018659	87.56918392	333	281.8808047	345.7835457	110.3897256	51	46.92587295	103.3162821	54.51728318	60	57.163012	116.6155654	55.95196689	48	56.05824129	117.6601302	64.91788146
adrA	NC_008563.1	419528..420643		4.290611796	-1.771982867	-0.825364654	0.285964762	0.48024958	1																	5	2.936652809	3.53683752	2.459949109	7	4.303472426	5.133988501	3.879647389	7	3.424639245	4.201009367	2.320504743	3	1.595360956	3.512492198	3.206899011	0	0	0	0	1	0.674984424	1.416718638	1.352455864
aegA	NC_008563.1	complement(2705709..2707688)		4.394200654	2.069677769	1.04940617	0.019234444	0.069625663	1	aegA	UniProtKB	P37127	aegA	acts_upstream_of_or_within	0019628 // urate catabolic process (PMID:30885932 [IGI] UniProtKB:Q46820)		0051536 // iron-sulfur cluster binding (GO_REF:0000002 [IEA] InterPro:IPR009051) /// 0016491 // oxidoreductase activity (GO_REF:0000043 [IEA] UniProtKB-KW:KW-0560) /// 0051539 // 4 iron, 4 sulfur cluster binding (GO_REF:0000043 [IEA] UniProtKB-KW:KW-0004) /// 0051536 // iron-sulfur cluster binding (GO_REF:0000043 [IEA] UniProtKB-KW:KW-0411) /// 0046872 // metal ion binding (GO_REF:0000043 [IEA] U…	Putative oxidoreductase AegA	aegA|yffG|JW2452|b2468	protein	taxon:83333	20190415	EcoCyc			7	2.317286035	2.790886334	3.443928752	5	1.732566821	2.066930435	2.771176706	11	3.033251903	3.720894011	3.646507454	6	1.798406896	3.95953666	6.413798022	7	2.172483158	4.431980453	6.52772947	6	2.282674598	4.791084849	8.114735182
aer	NC_008563.1	complement(3518261..3519781)		18.6274338	2.863836272	1.517949015	1.21E-07	2.19E-06	4.89E-04	aer	UniProtKB	P50466	aer	acts_upstream_of_or_within	0052131 // positive aerotaxis (PMID:9190831 [IMP]) /// 0007165 // signal transduction (GO_REF:0000002 [IEA] InterPro:IPR004089|InterPro:IPR004090) /// 0006935 // chemotaxis (GO_REF:0000002 [IEA] InterPro:IPR004090) /// 0006935 // chemotaxis (PMID:21873635 [IBA] PANTHER:PTN002079588|UniProtKB:P05704|UniProtKB:P07018|UniProtKB:P02942|UniProtKB:P07017|UniProtKB:P50466|UniProtKB:Q9I6V6) /// 0007165 /…	0005886 // plasma membrane (PMID:17309111 [IDA]) /// 0005886 // plasma membrane (GO_REF:0000044 [IEA] UniProtKB-SubCell:SL-0037) /// 0016020 // membrane (GO_REF:0000002 [IEA] InterPro:IPR004089|InterPro:IPR004090) /// 0016020 // membrane (GO_REF:0000043 [IEA] UniProtKB-KW:KW-0472) /// 0005886 // plasma membrane (GO_REF:0000043 [IEA] UniProtKB-KW:KW-0997) /// 0005886 // plasma membrane (PMID:15919…	0042802 // identical protein binding (PMID:21097634 [IPI] UniProtKB:P50466) /// 0042802 // identical protein binding (PMID:21665965 [IPI] UniProtKB:P50466) /// 0004888 // transmembrane signaling receptor activity (GO_REF:0000002 [IEA] InterPro:IPR004090) /// 0004888 // transmembrane signaling receptor activity (PMID:21873635 [IBA] PANTHER:PTN002079588|UniProtKB:P07017|UniProtKB:P50466|UniProtKB:P…	Aerotaxis receptor	aer|air|yqjJ|JW3043|b3072	protein	taxon:83333	20120709	EcoCyc			18	7.756933811	9.342273782	8.855816791	12	5.412989831	6.457628816	6.650824095	24	8.615153333	10.56821968	7.956016262	26	10.14485941	22.33584782	27.79312476	18	7.272217504	14.83570802	16.78559007	18	8.914587187	18.71074556	24.34420555
aes	NC_008563.1	complement(514639..515598)		7.954800877	1.381951687	0.46670718	0.294251351	0.489312377	1	aes	UniProtKB	P23872	aes	acts_upstream_of_or_within	0051346 // negative regulation of hydrolase activity (PMID:12374803 [IDA]) /// 0043433 // negative regulation of sequence-specific DNA binding transcription factor activity (PMID:11867639 [IDA])	0005737 // cytoplasm (GO_REF:0000104 [IEA] UniRule:UR000087140) /// 0005737 // cytoplasm (GO_REF:0000044 [IEA] UniProtKB-SubCell:SL-0086) /// 0005737 // cytoplasm (GO_REF:0000002 [IEA] InterPro:IPR023508) /// 0005737 // cytoplasm (PMID:9576853 [NAS]) /// 0005737 // cytoplasm (GO_REF:0000043 [IEA] UniProtKB-KW:KW-0963)	0052689 // carboxylic ester hydrolase activity (GO_REF:0000043 [IEA] UniProtKB-KW:KW-0719) /// 0008126 // acetylesterase activity (PMID:9576853 [IDA]) /// 0042803 // protein homodimerization activity (PMID:23934774 [IDA]) /// 0016787 // hydrolase activity (PMID:9576853 [IDA]) /// 0052689 // carboxylic ester hydrolase activity (GO_REF:0000104 [IEA] UniRule:UR000087140) /// 0052689 // carboxylic es…	Acetyl esterase	aes|ybaC|JW0465|b0476	protein	taxon:83333	20110303	EcoCyc			8	5.462174225	6.578517788	3.935918574	8	5.717470509	6.820870437	4.43388273	15	8.531020976	10.46501441	4.972510164	4	2.472809482	5.444362907	4.275865348	12	7.681279738	15.6702166	11.19039338	1	0.784669393	1.646935417	1.352455864
agaB	NC_008563.1	3582291..3582767		0	NaN	NaN	NaN	NaN	NaN	agaB	UniProtKB	P42909	agaB	enables	0016310 // phosphorylation (GO_REF:0000043 [IEA] UniProtKB-KW:KW-0418) /// 0008643 // carbohydrate transport (GO_REF:0000043 [IEA] UniProtKB-KW:KW-0762) /// 0009401 // phosphoenolpyruvate-dependent sugar phosphotransferase system (GO_REF:0000002 [IEA] InterPro:IPR004720|InterPro:IPR018455|InterPro:IPR036667) /// 0009401 // phosphoenolpyruvate-dependent sugar phosphotransferase system (GO_REF:0000…	0005737 // cytoplasm (GO_REF:0000044 [IEA] UniProtKB-SubCell:SL-0086) /// 0005737 // cytoplasm (GO_REF:0000002 [IEA] InterPro:IPR004720|InterPro:IPR018455|InterPro:IPR036667) /// 0005737 // cytoplasm (GO_REF:0000043 [IEA] UniProtKB-KW:KW-0963)	0008982 // protein-N(PI)-phosphohistidine-sugar phosphotransferase activity (GO_REF:0000002 [IEA] InterPro:IPR004720|InterPro:IPR018455|InterPro:IPR036667) /// 0016740 // transferase activity (GO_REF:0000043 [IEA] UniProtKB-KW:KW-0808) /// 0016301 // kinase activity (GO_REF:0000043 [IEA] UniProtKB-KW:KW-0418)	N-acetylgalactosamine-specific phosphotransferase enzyme IIB component 1	agaB|yraD|JW3107|b3138	protein	taxon:83333	20230507	InterPro			0	0	0	0	0	0	0	0	0	0	0	0	0	0	0	0	0	0	0	0	0	0	0	0
agaC	NC_008563.1	3582806..3583609		0.944314888	1.023851856	0.034006983	0.981402283	0.988878113	1	agaC	UniProtKB	P42910	agaC	involved_in	0009401 // phosphoenolpyruvate-dependent sugar phosphotransferase system (PMID:21873635 [IBA] PANTHER:PTN000789828|UniProtKB:P69801|UniProtKB:P69805) /// 0009401 // phosphoenolpyruvate-dependent sugar phosphotransferase system (GO_REF:0000002 [IEA] InterPro:IPR004700) /// 0008643 // carbohydrate transport (GO_REF:0000043 [IEA] UniProtKB-KW:KW-0762) /// 0009401 // phosphoenolpyruvate-dependent sug…	0005886 // plasma membrane (GO_REF:0000044 [IEA] UniProtKB-SubCell:SL-0037) /// 0016020 // membrane (GO_REF:0000043 [IEA] UniProtKB-KW:KW-0472) /// 0016020 // membrane (GO_REF:0000002 [IEA] InterPro:IPR004700) /// 0005886 // plasma membrane (GO_REF:0000043 [IEA] UniProtKB-KW:KW-0997) /// 0005886 // plasma membrane (PMID:15919996 [IDA]) /// 0005886 // plasma membrane (GO_REF:0000043 [IEA] UniProtK…		N-acetylgalactosamine permease IIC component 1	agaC|yraE|JW3108|b3139	protein	taxon:83333	20230507	UniProt			1	0.815249884	0.981868327	0.491989822	1	0.853353807	1.018040364	0.554235341	1	0.679086247	0.833035973	0.331500678	0	0	0	0	0	0	0	0	1	0.936918678	1.96649005	1.352455864
agaD	NC_008563.1	3583599..3584390		1.290871062	1.360460277	0.444094833	0.70279062	0.821514274	1	agaD	UniProtKB	P42911	agaD	involved_in	0009401 // phosphoenolpyruvate-dependent sugar phosphotransferase system (PMID:21873635 [IBA] PANTHER:PTN000789828|UniProtKB:P69801|UniProtKB:P69805) /// 0009401 // phosphoenolpyruvate-dependent sugar phosphotransferase system (GO_REF:0000002 [IEA] InterPro:IPR004704) /// 0008643 // carbohydrate transport (GO_REF:0000043 [IEA] UniProtKB-KW:KW-0762) /// 0009401 // phosphoenolpyruvate-dependent sug…	0005886 // plasma membrane (GO_REF:0000044 [IEA] UniProtKB-SubCell:SL-0037) /// 0016020 // membrane (GO_REF:0000043 [IEA] UniProtKB-KW:KW-0472) /// 0005886 // plasma membrane (GO_REF:0000043 [IEA] UniProtKB-KW:KW-0997) /// 0005886 // plasma membrane (PMID:15919996 [IDA]) /// 0016020 // membrane (GO_REF:0000002 [IEA] InterPro:IPR004704) /// 0005886 // plasma membrane (GO_REF:0000043 [IEA] UniProtK…		N-acetylgalactosamine permease IID component	agaD|yraF|JW3109|b3140	protein	taxon:83333	20230507	UniProt			2	1.655204311	1.993490239	0.983979644	1	0.86628341	1.033465218	0.554235341	1	0.689375432	0.84565773	0.331500678	0	0	0	0	1	0.775886842	1.582850162	0.932532781	1	0.951114416	1.996285354	1.352455864
agaE	NC_008563.1	3577288..3578166		1.269929697	1.259117137	0.332412505	0.785716734	0.878060896	1																	0	0	0	0	0	0	0	0	5	3.105718672	3.80978909	1.657503388	1	0.675169824	1.48651547	1.068966337	0	0	0	0	1	0.856976812	1.798700797	1.352455864
agaF	NC_008563.1	3578184..3578618		3.84250522	3.180035793	1.669043004	0.136366526	0.293351224	1																	0	0	0	0	1	1.577233244	1.881619431	0.554235341	2	2.510277437	3.079360561	0.663001355	0	0	0	0	4	5.650596589	11.52751566	3.730131126	0	0	0	0
agaI	NC_008563.1	3584391..3585158		1.678347015	1.571746417	0.652368474	0.515767356	0.688714339	1	agaI	UniProtKB	P42912	agaI	enables	0006043 // glucosamine catabolic process (PMID:21873635 [IBA] PANTHER:PTN000138938|UniProtKB:P46926|CGD:CAL0000199480) /// 0005975 // carbohydrate metabolic process (GO_REF:0000002 [IEA] InterPro:IPR006148) /// 0006044 // N-acetylglucosamine metabolic process (GO_REF:0000002 [IEA] InterPro:IPR004547|InterPro:IPR018321) /// 0019262 // N-acetylneuraminate catabolic process (PMID:21873635 [IBA] PANT…	0005829 // cytosol (PMID:21873635 [IBA] PANTHER:PTN000139011|UniProtKB:P0A759) /// 0005737 // cytoplasm (PMID:21873635 [IBA] PANTHER:PTN000138938|MGI:MGI:1347054|UniProtKB:P0A759)	0042802 // identical protein binding (PMID:21873635 [IBA] PANTHER:PTN000138938|UniProtKB:P0A759) /// 0004342 // glucosamine-6-phosphate deaminase activity (PMID:21873635 [IBA] PANTHER:PTN000138938|UniProtKB:P0A759|UniProtKB:P46926|UniProtKB:A4FV08|CGD:CAL0000199480|UniProtKB:Q8TDQ7) /// 0043877 // galactosamine-6-phosphate isomerase activity (PMID:10931310 [NAS]) /// 0004342 // glucosamine-6-phos…	Putative deaminase AgaI	agaI|yraG|JW3110|b3141	protein	taxon:83333	20230507	InterPro			2	1.706929445	2.055786809	0.983979644	1	0.893354767	1.065761006	0.554235341	2	1.421836829	1.744169068	0.663001355	2	1.545505926	3.402726817	2.137932674	1	0.800133306	1.632314229	0.932532781	0	0	0	0
agaR	NC_008563.1	complement(3573659..3574483)		7.674800045	-1.260503	-0.333999552	0.562015187	0.723628919	1	agaR	UniProtKB	P0ACK2	agaR	acts_upstream_of_or_within	0006355 // regulation of transcription, DNA-templated (PMID:14731281 [IMP]) /// 0006355 // regulation of transcription, DNA-templated (GO_REF:0000002 [IEA] InterPro:IPR001034|InterPro:IPR018356)		0003677 // DNA binding (GO_REF:0000043 [IEA] UniProtKB-KW:KW-0238) /// 0003677 // DNA binding (PMID:14731281 [IDA]) /// 0003700 // transcription factor activity, sequence-specific DNA binding (GO_REF:0000002 [IEA] InterPro:IPR001034|InterPro:IPR018356)	Putative aga operon transcriptional repressor	agaR|yhaW|JW3100|b3131	protein	taxon:83333	20110701	EcoCyc			7	5.561486484	6.698127202	3.443928752	5	4.15816037	4.960633045	2.771176706	14	9.265205812	11.36563989	4.641009486	2	1.438725517	3.167629328	2.137932674	4	2.979405474	6.078144621	3.730131126	2	1.826139678	3.832867879	2.704911727
agaS	NC_008563.1	3580097..3581251		1.82427602	2.108496454	1.076214595	0.229354814	0.418816893	1	agaS	UniProtKB	P42907	agaS	enables	0009401 // phosphoenolpyruvate-dependent sugar phosphotransferase system (PMID:21873635 [IBA] PANTHER:PTN000789828|UniProtKB:P69801|UniProtKB:P69805) /// 1901135 // carbohydrate derivative metabolic process (GO_REF:0000002 [IEA] InterPro:IPR001347|InterPro:IPR046348)		0016853 // isomerase activity (GO_REF:0000002 [IEA] InterPro:IPR014180) /// 0097367 // carbohydrate derivative binding (GO_REF:0000002 [IEA] InterPro:IPR001347|InterPro:IPR046348) /// 0016787 // hydrolase activity (GO_REF:0000043 [IEA] UniProtKB-KW:KW-0378)	Putative D-galactosamine-6-phosphate deaminase AgaS	agaS|yraB|JW3105|b3136	protein	taxon:83333	20230507	UniProt			0	0	0	0	2	1.18804582	1.417323727	1.108470683	4	1.890858329	2.319518344	1.32600271	1	0.513830542	1.131296188	1.068966337	4	2.128146767	4.341531872	3.730131126	0	0	0	0
agaV	NC_008563.1	3576035..3576508		1.026148422	-2.483424872	-1.312331103	0.601933074	NaN	1	agaV	UniProtKB	P42904	agaV	enables	0016310 // phosphorylation (GO_REF:0000043 [IEA] UniProtKB-KW:KW-0418) /// 0008643 // carbohydrate transport (GO_REF:0000043 [IEA] UniProtKB-KW:KW-0762) /// 0009401 // phosphoenolpyruvate-dependent sugar phosphotransferase system (GO_REF:0000002 [IEA] InterPro:IPR004720|InterPro:IPR018455|InterPro:IPR036667) /// 0009401 // phosphoenolpyruvate-dependent sugar phosphotransferase system (GO_REF:0000…	0005737 // cytoplasm (GO_REF:0000044 [IEA] UniProtKB-SubCell:SL-0086) /// 0005737 // cytoplasm (GO_REF:0000002 [IEA] InterPro:IPR004720|InterPro:IPR018455|InterPro:IPR036667) /// 0005737 // cytoplasm (GO_REF:0000043 [IEA] UniProtKB-KW:KW-0963)	0008982 // protein-N(PI)-phosphohistidine-sugar phosphotransferase activity (GO_REF:0000002 [IEA] InterPro:IPR004720|InterPro:IPR018455|InterPro:IPR036667) /// 0016740 // transferase activity (GO_REF:0000043 [IEA] UniProtKB-KW:KW-0808) /// 0016301 // kinase activity (GO_REF:0000043 [IEA] UniProtKB-KW:KW-0418)	N-acetylgalactosamine-specific phosphotransferase enzyme IIB component 2	agaV|yhaY|JW3102|b3133	protein	taxon:83333	20230507	InterPro			1	1.382828918	1.665447541	0.491989822	0	0	0	0	1	1.151867811	1.412997726	0.331500678	0	0	0	0	0	0	0	0	0	0	0	0
agaW	NC_008563.1	3576519..3577298		1.196027735	-1.266468559	-0.340811262	0.80895191	0.88987393	1	agaW	UniProtKB	P42905	agaW	involved_in	0009401 // phosphoenolpyruvate-dependent sugar phosphotransferase system (GO_REF:0000002 [IEA] InterPro:IPR004700) /// 0008643 // carbohydrate transport (GO_REF:0000043 [IEA] UniProtKB-KW:KW-0762) /// 0009401 // phosphoenolpyruvate-dependent sugar phosphotransferase system (GO_REF:0000043 [IEA] UniProtKB-KW:KW-0598)	0005886 // plasma membrane (GO_REF:0000044 [IEA] UniProtKB-SubCell:SL-0037) /// 0016020 // membrane (GO_REF:0000043 [IEA] UniProtKB-KW:KW-0472) /// 0016020 // membrane (GO_REF:0000002 [IEA] InterPro:IPR004700) /// 0005886 // plasma membrane (GO_REF:0000043 [IEA] UniProtKB-KW:KW-0997) /// 0005886 // plasma membrane (GO_REF:0000043 [IEA] UniProtKB-KW:KW-1003)		Putative N-acetylgalactosamine permease IIC component 2	agaW|b3134	protein	taxon:83333	20230507	UniProt			1	0.840334496	1.01207966	0.491989822	0	0	0	0	3	2.099943625	2.576003546	0.994502033	1	0.760864456	1.675188587	1.068966337	0	0	0	0	0	0	0	0
agp	NC_008563.1	1051754..1052995		127.6898412	-1.077646166	-0.107883562	0.505443697	0.686531523	1	agp	UniProtKB	P19926	agp	acts_upstream_of_or_within	0006007 // glucose catabolic process (PMID:1648777 [IMP]) /// 0006007 // glucose catabolic process (PMID:2542226 [IMP]) /// 0016311 // dephosphorylation (PMID:21873635 [IBA] PANTHER:PTN004271263|UniProtKB:P15309|FB:FBgn0000032|UniProtKB:P07102|RGD:2023|UniProtKB:Q9BZG2)	0030288 // outer membrane-bounded periplasmic space (PMID:21873635 [IBA] PANTHER:PTN004271372|UniProtKB:P19926|UniProtKB:P07102) /// 0030288 // outer membrane-bounded periplasmic space (PMID:24140104 [IDA]) /// 0030288 // outer membrane-bounded periplasmic space (PMID:2844729 [IDA]) /// 0030288 // outer membrane-bounded periplasmic space (PMID:15911532 [IDA]) /// 0042597 // periplasmic space (GO_…	0008877 // glucose-1-phosphatase activity (PMID:12455612 [IDA]) /// 0008877 // glucose-1-phosphatase activity (GO_REF:0000003 [IEA] EC:3.1.3.10) /// 0050308 // sugar-phosphatase activity (PMID:21873635 [IBA] PANTHER:PTN004271372|UniProtKB:P19926|UniProtKB:P07102) /// 0008877 // glucose-1-phosphatase activity (GO_REF:0000116 [IEA] RHEA:19933) /// 0016158 // 3-phytase activity (PMID:12455612 [IDA])…	Glucose-1-phosphatase	agp|JW0987|b1002	protein	taxon:83333	20141222	EcoCyc			157	82.8561694	99.79007659	77.24240201	159	87.83360492	104.7843864	88.12341926	331	145.508171	178.4950605	109.7267243	87	41.57186954	91.52841988	93.00007131	98	48.48730527	98.91666517	91.38821258	52	31.53840266	66.19566506	70.32770491
ahpC	NC_008563.1	624401..624964		102.1110432	-1.036620415	-0.051887711	0.816310747	0.895003006	1	ahpC	UniProtKB	P0AE08	ahpC	acts_upstream_of_or_within	0006979 // response to oxidative stress (PMID:28270505 [NAS]) /// 0098869 // cellular oxidant detoxification (GO_REF:0000108 [IEA] GO:0016209) /// 0098869 // cellular oxidant detoxification (GO_REF:0000108 [IEA] GO:0008379) /// 0006979 // response to oxidative stress (PMID:21873635 [IBA] PANTHER:PTN000073874|MGI:MGI:88034|SGD:S000002861|PomBase:SPCC576.03c|CGD:CAL0000174369|WB:WBGene00006434|UniP…	0016020 // membrane (PMID:16858726 [HDA]) /// 0005829 // cytosol (PMID:16858726 [HDA]) /// 0005829 // cytosol (PMID:15911532 [IDA]) /// 0005737 // cytoplasm (PMID:7499381 [IDA]) /// 0009321 // alkyl hydroperoxide reductase complex (PMID:25372677 [IDA]) /// 0009321 // alkyl hydroperoxide reductase complex (PMID:25372677 [IPI]) /// 0005737 // cytoplasm (GO_REF:0000044 [IEA] UniProtKB-SubCell:SL-008…	0004601 // peroxidase activity (GO_REF:0000043 [IEA] UniProtKB-KW:KW-0575) /// 0102039 // alkylhydroperoxide reductase activity (GO_REF:0000116 [IEA] RHEA:62628) /// 0016491 // oxidoreductase activity (GO_REF:0000002 [IEA] InterPro:IPR000866) /// 0042802 // identical protein binding (PMID:16858726 [IPI] UniProtKB:P0AE08) /// 0008379 // thioredoxin peroxidase activity (PMID:21873635 [IBA] PANTHER:…	Alkyl hydroperoxide reductase C	ahpC|JW0598|b0605	protein	taxon:83333	20110615	EcoliWiki			90	104.5948256	125.9716172	44.27908396	58	70.55601904	84.17244368	32.14564979	81	78.41278855	96.18906858	26.85155489	33	34.72455868	76.45275571	35.27588912	34	37.04446966	75.5726758	31.70611457	23	30.71897198	64.47576951	31.10648486
ahpF	NC_008563.1	625135..626700		16.36291648	-1.148944816	-0.200309507	0.483262112	0.667724365	1	ahpF	UniProtKB	P35340	ahpF	enables	0006979 // response to oxidative stress (PMID:28270505 [NAS]) /// 0042744 // hydrogen peroxide catabolic process (PMID:28270505 [IDA]) /// 0045454 // cell redox homeostasis (PMID:21873635 [IBA] PANTHER:PTN005133404|CGD:CAL0000184081|TAIR:locus:2062683|TAIR:locus:2117612|UniProtKB:Q39242|UniProtKB:P9WHH1|UniProtKB:Q9NNW7|FB:FBgn0020653|SGD:S000002761|dictyBase:DDB_G0280815) /// 0098869 // cellular…	0005829 // cytosol (PMID:16858726 [HDA]) /// 0005829 // cytosol (PMID:17309111 [IDA]) /// 0005829 // cytosol (PMID:15911532 [IDA]) /// 0009321 // alkyl hydroperoxide reductase complex (PMID:25372677 [IDA]) /// 0009321 // alkyl hydroperoxide reductase complex (PMID:25372677 [IPI]) /// 0005829 // cytosol (PMID:21873635 [IBA] PANTHER:PTN000530716|UniProtKB:P35340) /// 0005829 // cytosol (PMID:183043…	0016491 // oxidoreductase activity (GO_REF:0000043 [IEA] UniProtKB-KW:KW-0560) /// 0008785 // alkyl hydroperoxide reductase activity (PMID:11717276 [IGI] EcoliWiki:ahpC|EcoliWiki:katE|EcoliWiki:katG) /// 0004791 // thioredoxin-disulfide reductase activity (PMID:21873635 [IBA] PANTHER:PTN005133404|RGD:61959|FB:FBgn0020653|MGI:MGI:1354175|SGD:S000002761|UniProtKB:Q70G58|MGI:MGI:2386711|UniProtKB:P9…	Alkyl hydroperoxide reductase subunit F	ahpF|JW0599|b0606	protein	taxon:83333	20230507	InterPro			28	11.71960753	14.11482744	13.77571501	26	11.39112898	13.58947367	14.41011887	50	17.4324822	21.38444834	16.57503388	11	4.168720965	9.178236318	11.75862971	13	5.101233032	10.40678497	12.12292616	12	5.772280593	12.11538697	16.22947036
ahr	NC_008563.1	complement(4911845..4912864)		5.430823357	83.99168816	6.39217466	8.16E-03	0.036374407	1	ahr	UniProtKB	P27250	ahr	enables	0006631 // fatty acid metabolic process (GO_REF:0000043 [IEA] UniProtKB-KW:KW-0276) /// 0006629 // lipid metabolic process (GO_REF:0000043 [IEA] UniProtKB-KW:KW-0443)		0008270 // zinc ion binding (PMID:22094925 [IDA]) /// 0016616 // oxidoreductase activity, acting on the CH-OH group of donors, NAD or NADP as acceptor (GO_REF:0000117 [IEA] ARBA:ARBA00028442) /// 0008106 // alcohol dehydrogenase (NADP+) activity (PMID:23093176 [IDA]) /// 0016616 // oxidoreductase activity, acting on the CH-OH group of donors, NAD or NADP as acceptor (PMID:21873635 [IBA] PANTHER:P…	Aldehyde reductase Ahr	ahr|yjgB|JW5761|b4269	protein	taxon:83333	20230507	UniProt			0	0	0	0	0	0	0	0	0	0	0	0	5	2.909187625	6.405132832	5.344831685	3	1.807359938	3.687109788	2.797598344	4	2.95404948	6.200227452	5.409823455
aidB	NC_008563.1	4821722..4823347		29.16876605	-1.721458211	-0.783631159	2.55E-03	0.013928578	1	aidB	UniProtKB	P33224	aidB	acts_upstream_of_or_within	0045892 // negative regulation of transcription, DNA-templated (PMID:20889740 [IDA]) /// 0006974 // cellular response to DNA damage stimulus (PMID:6330740 [IEP]) /// 0045892 // negative regulation of transcription, DNA-templated (PMID:20889740 [IEP])	0005737 // cytoplasm (GO_REF:0000044 [IEA] UniProtKB-SubCell:SL-0086) /// 0005737 // cytoplasm (GO_REF:0000043 [IEA] UniProtKB-KW:KW-0963)	0003995 // acyl-CoA dehydrogenase activity (GO_REF:0000002 [IEA] InterPro:IPR006089) /// 0016491 // oxidoreductase activity (GO_REF:0000043 [IEA] UniProtKB-KW:KW-0560) /// 0005515 // protein binding (PMID:18829440 [IPI] EcoliWiki:aidB) /// 0008470 // isovaleryl-CoA dehydrogenase activity (PMID:16352838 [IDA]) /// 0042802 // identical protein binding (PMID:18829440 [IPI] UniProtKB:P33224) /// 0003…	Putative acyl-CoA dehydrogenase AidB	aidB|JW5867|b4187	protein	taxon:83333	20131030	EcoCyc			56	22.57429938	27.18797019	27.55143002	56	23.62939841	28.18957524	31.03717911	78	26.19117879	32.12875271	25.85705285	19	6.934816258	15.26832402	20.3103604	17	6.42468662	13.10670023	15.85305728	8	3.706187539	7.77888315	10.81964691
ais	NC_008563.1	complement(2473728..2474330)		6.048760062	1.198605038	0.261356343	0.688953395	0.815021913	1	ais	UniProtKB	P45565	ais	enables	0008653 // lipopolysaccharide metabolic process (GO_REF:0000041 [IEA] UniPathway:UPA00451) /// 0008653 // lipopolysaccharide metabolic process (GO_REF:0000104 [IEA] UniRule:UR000058553)	0042597 // periplasmic space (GO_REF:0000104 [IEA] UniRule:UR000058553) /// 0042597 // periplasmic space (GO_REF:0000043 [IEA] UniProtKB-KW:KW-0574) /// 0042597 // periplasmic space (GO_REF:0000044 [IEA] UniProtKB-SubCell:SL-0200)	0016787 // hydrolase activity (GO_REF:0000043 [IEA] UniProtKB-KW:KW-0378) /// 0016791 // phosphatase activity (GO_REF:0000002 [IEA] InterPro:IPR011310) /// 0016791 // phosphatase activity (GO_REF:0000104 [IEA] UniRule:UR000058553)	Lipopolysaccharide core heptose(II)-phosphate phosphatase	ais|pmrG|JW2246|b2252	protein	taxon:83333	20230507	UniProt			5	5.434999229	6.545788844	2.459949109	2	2.275610153	2.714774303	1.108470683	8	7.243586633	8.885717041	2.652005421	1	0.984202779	2.16691061	1.068966337	4	4.076301022	8.315869506	3.730131126	2	2.498449809	5.243973467	2.704911727
alaA	NC_008563.1	2512392..2513609		25.62974569	1.101856831	0.139936781	0.575809371	0.732938699	1	alaA	UniProtKB	P0A959	alaA	acts_upstream_of_or_within	0006523 // alanine biosynthetic process (PMID:20729367 [IMP]) /// 0008652 // cellular amino acid biosynthetic process (GO_REF:0000043 [IEA] UniProtKB-KW:KW-0028) /// 0006974 // cellular response to DNA damage stimulus (PMID:20128927 [IMP]) /// 0030632 // D-alanine biosynthetic process (PMID:20729367 [IMP]) /// 0046677 // response to antibiotic (PMID:20128927 [IMP]) /// 0009058 // biosynthetic pro…	0005737 // cytoplasm (GO_REF:0000044 [IEA] UniProtKB-SubCell:SL-0086) /// 0005737 // cytoplasm (GO_REF:0000043 [IEA] UniProtKB-KW:KW-0963)	0030170 // pyridoxal phosphate binding (GO_REF:0000002 [IEA] InterPro:IPR004839) /// 0003824 // catalytic activity (GO_REF:0000117 [IEA] ARBA:ARBA00027533) /// 0003824 // catalytic activity (GO_REF:0000002 [IEA] InterPro:IPR015421|InterPro:IPR015422) /// 0008483 // transaminase activity (GO_REF:0000043 [IEA] UniProtKB-KW:KW-0032) /// 0004021 // L-alanine:2-oxoglutarate aminotransferase activity (…	Glutamate-pyruvate aminotransferase AlaA	alaA|yfbQ|JW2287|b2290	protein	taxon:83333	20110705	EcoliWiki			37	19.91137402	23.98080376	18.2036234	37	20.84201072	24.86425676	20.50670763	51	22.86145523	28.04417653	16.90653456	24	11.6940744	25.74674084	25.65519209	14	7.063245736	14.40939457	13.05545894	17	10.51379679	22.06731199	22.99174968
alaC	NC_008563.1	complement(2630861..2632099)		86.2614312	-3.245244957	-1.69832738	1.95E-13	8.17E-12	7.89E-10	alaC	UniProtKB	P77434	alaC	acts_upstream_of_or_within	0008652 // cellular amino acid biosynthetic process (GO_REF:0000043 [IEA] UniProtKB-KW:KW-0028) /// 0006523 // alanine biosynthetic process (PMID:20729367 [IGI] EcoliWiki:alaA|EcoliWiki:avtA) /// 0030632 // D-alanine biosynthetic process (PMID:21597182 [IMP]) /// 0009058 // biosynthetic process (GO_REF:0000002 [IEA] InterPro:IPR004839) /// 0019272 // L-alanine biosynthetic process from pyruvate (…	0005737 // cytoplasm (GO_REF:0000044 [IEA] UniProtKB-SubCell:SL-0086) /// 0005737 // cytoplasm (GO_REF:0000043 [IEA] UniProtKB-KW:KW-0963)	0030170 // pyridoxal phosphate binding (GO_REF:0000002 [IEA] InterPro:IPR004839) /// 0003824 // catalytic activity (GO_REF:0000117 [IEA] ARBA:ARBA00027533) /// 0003824 // catalytic activity (GO_REF:0000002 [IEA] InterPro:IPR015421|InterPro:IPR015422) /// 0008483 // transaminase activity (GO_REF:0000043 [IEA] UniProtKB-KW:KW-0032) /// 0004021 // L-alanine:2-oxoglutarate aminotransferase activity (…	Glutamate-pyruvate aminotransferase AlaC	alaC|yfdZ|JW2376|b2379	protein	taxon:83333	20110705	EcoliWiki			136	71.94728277	86.65166287	66.91061575	101	55.9287672	66.72231613	55.97776947	195	85.92989652	105.4103146	64.64263213	20	9.579891454	21.09196284	21.37932674	24	11.90319378	24.28314437	22.38078675	9	5.471786567	11.48468281	12.17210277
alaE	NC_008563.1	2969048..2969497		77.52747728	2.502702433	1.323486767	1.65E-06	2.30E-05	6.67E-03	alaE	UniProtKB	P64550	alaE	acts_upstream_of_or_within	0032973 // amino acid export (GO_REF:0000104 [IEA] UniRule:UR000051416) /// 1902475 // L-alpha-amino acid transmembrane transport (GO_REF:0000108 [IEA] GO:0034639) /// 0006865 // amino acid transport (GO_REF:0000043 [IEA] UniProtKB-KW:KW-0029) /// 0015808 // L-alanine transport (PMID:26073055 [IDA])	0005886 // plasma membrane (PMID:21531828 [RCA]) /// 0005886 // plasma membrane (GO_REF:0000104 [IEA] UniRule:UR000051416) /// 0005886 // plasma membrane (GO_REF:0000044 [IEA] UniProtKB-SubCell:SL-0037) /// 0016020 // membrane (GO_REF:0000043 [IEA] UniProtKB-KW:KW-0472) /// 0005886 // plasma membrane (GO_REF:0000043 [IEA] UniProtKB-KW:KW-0997) /// 0005886 // plasma membrane (PMID:15919996 [IDA]) …	0034639 // L-amino acid efflux transmembrane transporter activity (GO_REF:0000002 [IEA] InterPro:IPR010574) /// 0034639 // L-amino acid efflux transmembrane transporter activity (GO_REF:0000104 [IEA] UniRule:UR000051416) /// 0034639 // L-amino acid efflux transmembrane transporter activity (PMID:26073055 [IDA])	L-alanine exporter AlaE	alaE|ygaW|JW2645|b2670	protein	taxon:83333	20160627	EcoCyc			19	27.67501607	33.33115679	9.347806613	26	39.64112886	47.29136836	14.41011887	31	37.61232359	46.13908573	10.27652101	35	46.15911032	101.6281076	37.41382179	18	24.58009516	50.14469312	16.78559007	23	38.50111155	80.80963112	31.10648486
alaS	NC_008563.1	complement(2992939..2995569)		43.93305374	-1.172324381	-0.229371817	0.150866816	0.31516112	1	alaS	UniProtKB	P00957	alaS	acts_upstream_of_or_within	0106074 /// 0045892 // negative regulation of transcription, DNA-templated (PMID:21873635 [IBA] PANTHER:PTN000207080|UniProtKB:P00957) /// 0045892 // negative regulation of transcription, DNA-templated (PMID:6264314 [IDA]) /// 0006419 // alanyl-tRNA aminoacylation (GO_REF:0000002 [IEA] InterPro:IPR018162|InterPro:IPR018164|InterPro:IPR018165) /// 0006419 // alanyl-tRNA aminoacylation (PMID:700521…	0016020 // membrane (PMID:16858726 [HDA]) /// 0005829 // cytosol (PMID:16858726 [HDA]) /// 0005737 // cytoplasm (GO_REF:0000002 [IEA] InterPro:IPR002318|InterPro:IPR018162) /// 0005829 // cytosol (PMID:15911532 [IDA]) /// 0005737 // cytoplasm (GO_REF:0000044 [IEA] UniProtKB-SubCell:SL-0086) /// 0005829 // cytosol (PMID:18304323 [IDA]) /// 0005829 // cytosol (PMID:21873635 [IBA] PANTHER:PTN0002070…	0016874 // ligase activity (GO_REF:0000043 [IEA] UniProtKB-KW:KW-0436) /// 0004812 // aminoacyl-tRNA ligase activity (GO_REF:0000043 [IEA] UniProtKB-KW:KW-0030) /// 0008270 // zinc ion binding (GO_REF:0000104 [IEA] UniRule:UR000023192) /// 0004813 // alanine-tRNA ligase activity (PMID:7005211 [IDA]) /// 0042802 // identical protein binding (PMID:16858726 [IPI] UniProtKB:P00957) /// 0002161 // ami…	Alanine--tRNA ligase	alaS|lovB|JW2667|b2697	protein	taxon:83333	20080816	EcoCyc			156	38.86427271	46.80724173	76.75041219	130	33.90062331	40.44301741	72.05059437	175	36.3160148	44.54890207	58.01261858	51	11.50406235	25.328393	54.51728318	62	14.48086184	29.54172343	57.81703245	46	13.17027761	27.6429753	62.21296973
aldA	NC_008563.1	1552052..1553491		38.33885046	-2.979215094	-1.574932287	6.93E-07	1.04E-05	2.80E-03	aldA	UniProtKB	P25553	aldA	acts_upstream_of_or_within	0019317 // fucose catabolic process (GO_REF:0000041 [IEA] UniPathway:UPA00563) /// 0009450 // gamma-aminobutyric acid catabolic process (PMID:21873635 [IBA] PANTHER:PTN008681047|SGD:S000000210|UniProtKB:P51649|TAIR:locus:2206405|MGI:MGI:2441982|UniProtKB:P25526) /// 0042355 // L-fucose catabolic process (PMID:181364 [IEP]) /// 0019301 // rhamnose catabolic process (GO_REF:0000041 [IEA] UniPathway…	0005829 // cytosol (PMID:21873635 [IBA] PANTHER:PTN000192659|UniProtKB:P25553) /// 0005829 // cytosol (PMID:15911532 [IDA]) /// 0032991 // macromolecular complex (PMID:3308886 [IDA]) /// 0005829 // cytosol (PMID:18304323 [IDA])	0008911 // lactaldehyde dehydrogenase activity (GO_REF:0000116 [IEA] RHEA:14277) /// 0008911 // lactaldehyde dehydrogenase activity (PMID:4310089 [IDA]) /// 0050569 // glycolaldehyde dehydrogenase activity (GO_REF:0000003 [IEA] EC:1.2.1.21) /// 0042802 // identical protein binding (PMID:3308886 [IDA]) /// 0008911 // lactaldehyde dehydrogenase activity (GO_REF:0000003 [IEA] EC:1.2.1.22) /// 000891…	Lactaldehyde dehydrogenase	aldA|ald|JW1412|b1415	protein	taxon:83333	20071031	EcoCyc			57	25.94532757	31.24795949	28.04341984	50	23.82279379	28.42029349	27.71176706	119	45.11962205	55.34829841	39.44858063	13	5.357753877	11.79611963	13.89656238	5	2.133688816	4.352837945	4.662663907	11	5.754242216	12.07752639	14.8770145
aldB	NC_008563.1	complement(4050319..4051857)		119.7745985	-3.012968944	-1.591185803	1.58E-17	9.52E-16	6.37E-14	aldB	UniProtKB	P37685	aldB	acts_upstream_of_or_within	0006974 // cellular response to DNA damage stimulus (PMID:11967071 [IEP]) /// 0045471 // response to ethanol (PMID:15659684 [IDA])		0033721 // aldehyde dehydrogenase (NADP+) activity (GO_REF:0000116 [IEA] RHEA:11888) /// 0004029 // aldehyde dehydrogenase (NAD) activity (PMID:15659684 [IDA]) /// 0016491 // oxidoreductase activity (GO_REF:0000043 [IEA] UniProtKB-KW:KW-0560) /// 0016491 // oxidoreductase activity (GO_REF:0000002 [IEA] InterPro:IPR015590|InterPro:IPR016160|InterPro:IPR016161|InterPro:IPR016162|InterPro:IPR029510)…	Aldehyde dehydrogenase B	aldB|yiaX|JW3561|b3588	protein	taxon:83333	20110815	EcoliWiki			183	77.93979596	93.86890879	90.03413738	207	92.28198014	110.0912421	114.7267156	357	126.6515707	155.3636447	118.3457419	35	13.49681588	29.71582093	37.41382179	34	13.57575106	27.69524961	31.70611457	29	14.19440929	29.79251592	39.22122005
alkA	NC_008563.1	complement(2234320..2235168)		12.50727952	-1.492632625	-0.577859126	0.280540228	0.475306088	1	alkA	UniProtKB	P04395	alkA	acts_upstream_of_or_within	0006307 // DNA dealkylation involved in DNA repair (PMID:3536857 [IMP]) /// 0006974 // cellular response to DNA damage stimulus (PMID:3536857 [IMP]) /// 0006285 // base-excision repair, AP site formation (PMID:21873635 [IBA] PANTHER:PTN002452908|PomBase:SPBC23G7.11|PomBase:SPAPB24D3.04c|SGD:S000000944) /// 0006281 // DNA repair (PMID:7982966 [IDA]) /// 0006284 // base-excision repair (PMID:798296…	0005737 // cytoplasm (PMID:7982966 [IDA]) /// 0032993 // protein-DNA complex (PMID:21873635 [IBA] PANTHER:PTN002452908|PomBase:SPAPB24D3.04c) /// 0005737 // cytoplasm (PMID:21873635 [IBA] PANTHER:PTN008677497|UniProtKB:P04395)	0005515 // protein binding (PMID:15690043 [IPI] UniProtKB:P06959) /// 0008725 // DNA-3-methyladenine glycosylase activity (GO_REF:0000003 [IEA] EC:3.2.2.21) /// 0043916 // DNA-7-methylguanine glycosylase activity (GO_REF:0000003 [IEA] EC:3.2.2.21) /// 0003905 // alkylbase DNA N-glycosylase activity (GO_REF:0000003 [IEA] EC:3.2.2.21) /// 0003905 // alkylbase DNA N-glycosylase activity (PMID:353685…	DNA-3-methyladenine glycosylase 2	alkA|aidA|JW2053|b2068	protein	taxon:83333	20100122	EcoliWiki			10	7.720387597	9.298258357	4.919898217	8	6.464984321	7.712645017	4.43388273	26	16.72039918	20.51093518	8.619017618	8	5.592219322	12.31234014	8.551730696	1	0.7237955	1.47658107	0.932532781	2	1.774517355	3.724518257	2.704911727
alkB	NC_008563.1	complement(2417696..2418346)		20.19260269	-1.390204612	-0.475297236	0.260933418	0.452915517	1	alkB	UniProtKB	P05050	alkB	acts_upstream_of_or_within	0080111 // DNA demethylation (PMID:16482161 [IDA]) /// 0035513 // oxidative RNA demethylation (PMID:21873635 [IBA] PANTHER:PTN000421874|MGI:MGI:2384034|UniProtKB:P05050|UniProtKB:Q13686) /// 0006307 // DNA dealkylation involved in DNA repair (PMID:12594517 [IDA]) /// 0006307 // DNA dealkylation involved in DNA repair (PMID:12226667 [IDA]) /// 0072702 // response to methyl methanesulfonate (PMID:6…	0005737 // cytoplasm (PMID:21873635 [IBA] PANTHER:PTN000421874|UniProtKB:Q57US9|UniProtKB:Q13686|PomBase:SPBC13G1.04c)	0005515 // protein binding (PMID:27378775 [IPI] UniProtKB:P0A7G6) /// 0008198 // ferrous iron binding (PMID:21873635 [IBA] PANTHER:PTN000421874|UniProtKB:Q13686|UniProtKB:P05050) /// 0043734 // DNA-N1-methyladenine dioxygenase activity (PMID:21068844 [IDA]) /// 0035516 // oxidative DNA demethylase activity (GO_REF:0000116 [IEA] RHEA:30299) /// 0035515 // oxidative RNA demethylase activity (PMID:2…	Alpha-ketoglutarate-dependent dioxygenase AlkB	alkB|aidD|JW2200|b2212	protein	taxon:83333	20200129	EcoCyc			18	18.12334305	21.82734013	8.855816791	12	12.64693937	15.08763968	6.650824095	23	19.28980473	23.66282827	7.624515585	3	2.734904496	6.021415197	3.206899011	4	3.775744265	7.702717837	3.730131126	8	9.256929245	19.42928418	10.81964691
allA	NC_008563.1	544790..545272		6.46508683	5.494285	2.457931748	0.014992306	0.058154367	1	allA	UniProtKB	P77731	allA	enables	0000256 // allantoin catabolic process (GO_REF:0000002 [IEA] InterPro:IPR007247|InterPro:IPR023525) /// 0000256 // allantoin catabolic process (GO_REF:0000104 [IEA] UniRule:UR000031369) /// 0006144 // purine nucleobase metabolic process (GO_REF:0000043 [IEA] UniProtKB-KW:KW-0659) /// 0000256 // allantoin catabolic process (GO_REF:0000041 [IEA] UniPathway:UPA00395) /// 0006145 // purine nucleobase…		0050385 // ureidoglycolate lyase activity (PMID:24107613 [IDA]) /// 0050385 // ureidoglycolate lyase activity (GO_REF:0000104 [IEA] UniRule:UR000031369) /// 0050385 // ureidoglycolate lyase activity (PMID:19935661 [IDA]) /// 0016829 // lyase activity (GO_REF:0000043 [IEA] UniProtKB-KW:KW-0456) /// 0050385 // ureidoglycolate lyase activity (GO_REF:0000003 [IEA] EC:4.3.2.3) /// 0050385 // ureidogly…	Ureidoglycolate lyase	allA|glxA2|ybbT|JW0493|b0505	protein	taxon:83333	20230507	InterPro			1	1.357061919	1.634414357	0.491989822	0	0	0	0	2	2.260808872	2.773337151	0.663001355	5	6.143626041	13.52636747	5.344831685	1	1.272261654	2.59548101	0.932532781	1	1.55959134	3.273412009	1.352455864
allB	NC_008563.1	551487..552848		1.0005611	2.505547517	1.325125898	0.233669412	0.4236445	1	allB	UniProtKB	P77671	allB	acts_upstream_of_or_within	0006145 // purine nucleobase catabolic process (PMID:21873635 [IBA] PANTHER:PTN000909483|TAIR:locus:505006432|UniProtKB:Q5B4C7) /// 0009442 // allantoin assimilation pathway (PMID:12486048 [IDA]) /// 0006144 // purine nucleobase metabolic process (GO_REF:0000043 [IEA] UniProtKB-KW:KW-0659) /// 0000256 // allantoin catabolic process (GO_REF:0000041 [IEA] UniPathway:UPA00395) /// 0000256 // allanto…	0005737 // cytoplasm (PMID:21873635 [IBA] PANTHER:PTN000909483|TAIR:locus:505006432|UniProtKB:P77671) /// 0005737 // cytoplasm (PMID:19248789 [IDA])	0004038 // allantoinase activity (PMID:12486048 [IDA]) /// 0050897 // cobalt ion binding (GO_REF:0000002 [IEA] InterPro:IPR017593) /// 0046872 // metal ion binding (GO_REF:0000043 [IEA] UniProtKB-KW:KW-0479) /// 0008270 // zinc ion binding (PMID:12486048 [IDA]) /// 0016810 // hydrolase activity, acting on carbon-nitrogen (but not peptide) bonds (GO_REF:0000002 [IEA] InterPro:IPR011059) /// 000403…	Allantoinase	allB|glxB3|ybbX|JW0500|b0512	protein	taxon:83333	20080320	EcoCyc			1	0.48124883	0.579605091	0.491989822	0	0	0	0	2	0.801740591	0.983496214	0.663001355	0	0	0	0	2	0.90235298	1.840847765	1.865065563	1	0.553070938	1.160835536	1.352455864
allC	NC_008563.1	complement(556297..557532)		4.497052336	1.045959137	0.064826491	0.911277077	0.952640009	1	allC	UniProtKB	P77425	allC	acts_upstream_of_or_within	0009442 // allantoin assimilation pathway (PMID:10601204 [IDA]) /// 0006144 // purine nucleobase metabolic process (GO_REF:0000043 [IEA] UniProtKB-KW:KW-0659) /// 0000256 // allantoin catabolic process (GO_REF:0000041 [IEA] UniPathway:UPA00395) /// 0009442 // allantoin assimilation pathway (PMID:19935661 [IDA]) /// 0009442 // allantoin assimilation pathway (GO_REF:0000002 [IEA] InterPro:IPR017591…	0005737 // cytoplasm (GO_REF:0000044 [IEA] UniProtKB-SubCell:SL-0086) /// 0005737 // cytoplasm (GO_REF:0000043 [IEA] UniProtKB-KW:KW-0963)	0016787 // hydrolase activity (GO_REF:0000002 [IEA] InterPro:IPR002933) /// 0047652 // allantoate deiminase activity (GO_REF:0000003 [IEA] EC:3.5.3.9) /// 0008270 // zinc ion binding (PMID:17362992 [IDA]) /// 0030145 // manganese ion binding (PMID:20038185 [IDA]) /// 0046872 // metal ion binding (GO_REF:0000043 [IEA] UniProtKB-KW:KW-0479) /// 0047652 // allantoate deiminase activity (GO_REF:00001…	Allantoate amidohydrolase	allC|glxB7|ylbB|JW0504|b0516	protein	taxon:83333	20080320	EcoCyc			10	5.303081772	6.386910474	4.919898217	5	2.775471121	3.311102154	2.771176706	7	3.092149998	3.79314438	2.320504743	3	1.440471543	3.171473538	3.206899011	4	1.988680838	4.057014007	3.730131126	2	1.218903912	2.558346279	2.704911727
allD	NC_008563.1	complement(557554..558603)		1.608729867	1.716277526	0.779282859	0.385486178	0.575687087	1	allD	UniProtKB	P77555	allD	acts_upstream_of_or_within	0009442 // allantoin assimilation pathway (PMID:10601204 [IDA]) /// 0006144 // purine nucleobase metabolic process (GO_REF:0000043 [IEA] UniProtKB-KW:KW-0659) /// 0000256 // allantoin catabolic process (GO_REF:0000041 [IEA] UniPathway:UPA00395)	0005737 // cytoplasm (GO_REF:0000044 [IEA] UniProtKB-SubCell:SL-0086) /// 0005737 // cytoplasm (GO_REF:0000043 [IEA] UniProtKB-KW:KW-0963)	0016491 // oxidoreductase activity (GO_REF:0000043 [IEA] UniProtKB-KW:KW-0560) /// 0016491 // oxidoreductase activity (GO_REF:0000002 [IEA] InterPro:IPR003767|InterPro:IPR036111) /// 0009040 // ureidoglycolate dehydrogenase activity (PMID:23284870 [IDA]) /// 0009040 // ureidoglycolate dehydrogenase activity (PMID:10601204 [IDA])	Ureidoglycolate dehydrogenase (NAD(+))	allD|glxB8|ylbC|JW0505|b0517	protein	taxon:83333	20080321	EcoCyc			1	0.624248483	0.751830604	0.491989822	3	1.960275603	2.33858415	1.662706024	2	1.039972081	1.275735089	0.663001355	1	0.565213596	1.244425807	1.068966337	3	1.755721083	3.581763794	2.797598344	0	0	0	0
allE	NC_008563.1	complement(555501..556286)		10.18859281	1.740104618	0.799174046	0.077780935	0.197398585	1	allE	UniProtKB	P75713	allE	enables	0006144 // purine nucleobase metabolic process (GO_REF:0000043 [IEA] UniProtKB-KW:KW-0659)	0005737 // cytoplasm (GO_REF:0000044 [IEA] UniProtKB-SubCell:SL-0086) /// 0005737 // cytoplasm (GO_REF:0000043 [IEA] UniProtKB-KW:KW-0963)	0071522 // ureidoglycine aminohydrolase activity (PMID:20038185 [IDA]) /// 0071522 // ureidoglycine aminohydrolase activity (GO_REF:0000116 [IEA] RHEA:25241) /// 0071522 // ureidoglycine aminohydrolase activity (GO_REF:0000003 [IEA] EC:3.5.3.26) /// 0030145 // manganese ion binding (PMID:20038185 [IDA]) /// 0046872 // metal ion binding (GO_REF:0000043 [IEA] UniProtKB-KW:KW-0479) /// 0071522 // ur…	(S)-ureidoglycine aminohydrolase	allE|glxB6|ylbA|JW0503|b0515	protein	taxon:83333	20230507	UniProt			8	6.671357832	8.034830886	3.935918574	3	2.618688783	3.124062795	1.662706024	15	10.4195676	12.78169698	4.972510164	9	6.795506972	14.96160799	9.620697033	6	4.690857855	9.569597924	5.595196689	3	2.875124494	6.03457252	4.057367591
allR	NC_008563.1	545350..546165		40.96156583	-1.070196972	-0.097876352	0.692592035	0.817751249	1	allR	UniProtKB	P0ACN4	allR	acts_upstream_of_or_within	0006974 // cellular response to DNA damage stimulus (PMID:11967071 [IEP]) /// 0006355 // regulation of transcription, DNA-templated (GO_REF:0000117 [IEA] ARBA:ARBA00028138) /// 0045892 // negative regulation of transcription, DNA-templated (PMID:16546208 [IDA]) /// 0006355 // regulation of transcription, DNA-templated (GO_REF:0000002 [IEA] InterPro:IPR005471) /// 0045892 // negative regulation of…	0005829 // cytosol (PMID:18304323 [IDA])	0003677 // DNA binding (PMID:21873635 [IBA] PANTHER:PTN001248570|UniProtKB:P37671|UniProtKB:P77300) /// 0003700 // transcription factor activity, sequence-specific DNA binding (PMID:21873635 [IBA] PANTHER:PTN001248570|UniProtKB:P76268|UniProtKB:P0ACN4) /// 0003677 // DNA binding (GO_REF:0000002 [IEA] InterPro:IPR005471) /// 0005515 // protein binding (PMID:24561554 [IPI] UniProtKB:P31552) /// 000…	HTH-type transcriptional repressor AllR	allR|glxA3|ybbU|JW0494|b0506	protein	taxon:83333	20100722	EcoliWiki			37	29.72065387	35.7948762	18.2036234	41	34.47298395	41.12583646	22.72364899	56	37.46958233	45.96398484	18.56403795	16	11.6367505	25.62053133	17.10346139	24	18.07359938	36.87109788	22.38078675	10	9.231404624	19.37571079	13.52455864
allS	NC_008563.1	complement(543634..544560)		1.638034886	1.324803921	0.405778848	0.676652055	0.80566698	1	allS	UniProtKB	P0ACR0	allS	acts_upstream_of_or_within	0006355 // regulation of transcription, DNA-templated (GO_REF:0000002 [IEA] InterPro:IPR000847) /// 0006355 // regulation of transcription, DNA-templated (PMID:21873635 [IBA] PANTHER:PTN001577438|UniProtKB:P9WMF5|UniProtKB:P0A8S1|UniProtKB:P0A8R9|UniProtKB:P0ACR0|UniProtKB:P36771) /// 0045893 // positive regulation of transcription, DNA-templated (PMID:12460564 [IMP]) /// 0045893 // positive regu…		0043565 // sequence-specific DNA binding (PMID:12460564 [IDA]) /// 0003700 // transcription factor activity, sequence-specific DNA binding (GO_REF:0000002 [IEA] InterPro:IPR000847) /// 0003700 // transcription factor activity, sequence-specific DNA binding (PMID:21873635 [IBA] PANTHER:PTN001577438|UniProtKB:P0A8R9|UniProtKB:P0ACR0|UniProtKB:P0A8S1|UniProtKB:P9WMF5) /// 0003677 // DNA binding (GO_…	HTH-type transcriptional activator AllS	allS|glxA1|ybbS|JW0492|b0504	protein	taxon:83333	20090928	EcoCyc			2	1.414155139	1.703176126	0.983979644	2	1.480251264	1.765921149	1.108470683	2	1.177961904	1.445007383	0.663001355	2	1.280419149	2.819087589	2.137932674	1	0.662893613	1.352338002	0.932532781	0	0	0	0
alr	NC_008563.1	4592708..4593787		17.4272756	-1.449350962	-0.535406988	0.148299255	0.312633154	1	alr	UniProtKB	P0A6B4	alr	acts_upstream_of_or_within	0008360 // regulation of cell shape (GO_REF:0000043 [IEA] UniProtKB-KW:KW-0133) /// 0006522 // alanine metabolic process (GO_REF:0000104 [IEA] UniRule:UR000100948) /// 0006522 // alanine metabolic process (GO_REF:0000002 [IEA] InterPro:IPR000821) /// 0030632 // D-alanine biosynthetic process (PMID:21873635 [IBA] PANTHER:PTN001253738|UniProtKB:P9WQA9|UniProtKB:P0A6B4) /// 0030632 // D-alanine bios…	0005829 // cytosol (PMID:21873635 [IBA] PANTHER:PTN000775508|UniProtKB:P29012)	0008784 // alanine racemase activity (GO_REF:0000116 [IEA] RHEA:20249) /// 0030170 // pyridoxal phosphate binding (PMID:21873635 [IBA] PANTHER:PTN000775508|UniProtKB:P9WQA9|UniProtKB:P0A6B4) /// 0008784 // alanine racemase activity (GO_REF:0000117 [IEA] ARBA:ARBA00026646) /// 0042803 // protein homodimerization activity (PMID:20971724 [IPI] UniProtKB:P0A6B4) /// 0030170 // pyridoxal phosphate bin…	Alanine racemase, biosynthetic	alr|JW4013|b4053	protein	taxon:83333	20171024	EcoCyc			21	12.74507319	15.34987484	10.33178626	16	10.16439202	12.12599189	8.867765461	40	20.22167935	24.80596007	13.2600271	11	6.044645399	13.30844266	11.75862971	8	4.551869474	9.286054282	7.460262252	2	1.39496781	2.927885186	2.704911727
alsA	NC_008563.1	complement(4656114..4657646)		0	NaN	NaN	NaN	NaN	NaN	alsA	UniProtKB	P32721	alsA	enables	0015754 // allose transport (PMID:9401019 [NAS]) /// 0015752 // D-ribose transport (PMID:9401019 [NAS]) /// 0008643 // carbohydrate transport (GO_REF:0000043 [IEA] UniProtKB-KW:KW-0762)	0005886 // plasma membrane (PMID:17309111 [IDA]) /// 0005886 // plasma membrane (GO_REF:0000044 [IEA] UniProtKB-SubCell:SL-0037) /// 0016020 // membrane (GO_REF:0000043 [IEA] UniProtKB-KW:KW-0472) /// 0005886 // plasma membrane (GO_REF:0000043 [IEA] UniProtKB-KW:KW-0997) /// 0055052 // ATP-binding cassette (ABC) transporter complex, substrate-binding subunit-containing (PMID:9401019 [NAS]) /// 00…	0005524 // ATP binding (GO_REF:0000002 [IEA] InterPro:IPR003439|InterPro:IPR017871) /// 0016887 // ATPase activity (GO_REF:0000002 [IEA] InterPro:IPR017871) /// 0000166 // nucleotide binding (GO_REF:0000043 [IEA] UniProtKB-KW:KW-0547) /// 0015611 // D-ribose-importing ATPase activity (GO_REF:0000003 [IEA] EC:7.5.2.8) /// 0005524 // ATP binding (GO_REF:0000043 [IEA] UniProtKB-KW:KW-0067) /// 00055…	D-allose import ATP-binding protein AlsA	alsA|yjcW|JW4048|b4087	protein	taxon:83333	20230507	UniProt			0	0	0	0	0	0	0	0	0	0	0	0	0	0	0	0	0	0	0	0	0	0	0	0
alsB	NC_008563.1	complement(4657773..4658708)		0	NaN	NaN	NaN	NaN	NaN	alsB	UniProtKB	P39265	alsB	enables	0015754 // allose transport (PMID:9401019 [NAS]) /// 0015752 // D-ribose transport (PMID:9401019 [NAS]) /// 0008643 // carbohydrate transport (GO_REF:0000043 [IEA] UniProtKB-KW:KW-0762)	0016020 // membrane (PMID:16858726 [HDA]) /// 0030288 // outer membrane-bounded periplasmic space (GO_REF:0000117 [IEA] ARBA:ARBA00026684) /// 0030288 // outer membrane-bounded periplasmic space (PMID:9401019 [IDA]) /// 0030288 // outer membrane-bounded periplasmic space (PMID:24140104 [IDA]) /// 0055052 // ATP-binding cassette (ABC) transporter complex, substrate-binding subunit-containing (PMID…	0048029 // monosaccharide binding (PMID:10064713 [IPI] CHEBI:40656)	D-allose-binding periplasmic protein	alsB|yjcX|JW4049|b4088	protein	taxon:83333	20160621	EcoCyc			0	0	0	0	0	0	0	0	0	0	0	0	0	0	0	0	0	0	0	0	0	0	0	0
alsE	NC_008563.1	complement(4654449..4655144)		0	NaN	NaN	NaN	NaN	NaN	alsE	UniProtKB	P32719	alsE	acts_upstream_of_or_within	0019316 // D-allose catabolic process (GO_REF:0000041 [IEA] UniPathway:UPA00361) /// 0019316 // D-allose catabolic process (GO_REF:0000104 [IEA] UniRule:UR001296149) /// 0019316 // D-allose catabolic process (PMID:10559180 [IMP]) /// 0005975 // carbohydrate metabolic process (GO_REF:0000043 [IEA] UniProtKB-KW:KW-0119) /// 0005975 // carbohydrate metabolic process (PMID:18700786 [IDA]) /// 0009052…	0005829 // cytosol (PMID:21873635 [IBA] PANTHER:PTN000202667|UniProtKB:P0AG07|MGI:MGI:1913896)	0046872 // metal ion binding (PMID:18700786 [IDA]) /// 0004750 // ribulose-phosphate 3-epimerase activity (PMID:21873635 [IBA] PANTHER:PTN000202667|SGD:S000003657|RGD:1564890|UniProtKB:Q96AT9|MGI:MGI:1913896|UniProtKB:P0AG07|PomBase:SPAC31G5.05c) /// 0046872 // metal ion binding (GO_REF:0000002 [IEA] InterPro:IPR043677) /// 0016853 // isomerase activity (GO_REF:0000043 [IEA] UniProtKB-KW:KW-0413)…	D-allulose-6-phosphate 3-epimerase	alsE|yjcU|JW4046|b4085	protein	taxon:83333	20080310	EcoCyc			0	0	0	0	0	0	0	0	0	0	0	0	0	0	0	0	0	0	0	0	0	0	0	0
alsK	NC_008563.1	complement(4653536..4654465)		0	NaN	NaN	NaN	NaN	NaN	alsK	UniProtKB	P32718	alsK	acts_upstream_of_or_within	0019316 // D-allose catabolic process (GO_REF:0000104 [IEA] UniRule:UR000119547) /// 0046835 // carbohydrate phosphorylation (GO_REF:0000108 [IEA] GO:0019200) /// 0019316 // D-allose catabolic process (GO_REF:0000041 [IEA] UniPathway:UPA00361) /// 0005975 // carbohydrate metabolic process (GO_REF:0000043 [IEA] UniProtKB-KW:KW-0119) /// 0046835 // carbohydrate phosphorylation (GO_REF:0000108 [IEA]…		0008787 // allose kinase activity (GO_REF:0000104 [IEA] UniRule:UR000119547) /// 0004396 // hexokinase activity (PMID:21873635 [IBA] PANTHER:PTN001826203|UniProtKB:P23917|UniProtKB:P32718) /// 0019200 // carbohydrate kinase activity (GO_REF:0000002 [IEA] InterPro:IPR030883) /// 0004340 // glucokinase activity (PMID:16086580 [IDA]) /// 0008787 // allose kinase activity (GO_REF:0000003 [IEA] EC:2.7…	D-allose kinase	alsK|yjcT|JW5724|b4084	protein	taxon:83333	20080310	EcoCyc			0	0	0	0	0	0	0	0	0	0	0	0	0	0	0	0	0	0	0	0	0	0	0	0
alsR	NC_008563.1	complement(4658767..4659657)		0	NaN	NaN	NaN	NaN	NaN																	0	0	0	0	0	0	0	0	0	0	0	0	0	0	0	0	0	0	0	0	0	0	0	0
alx	NC_008563.1	3538092..3539057		3.00531189	1.134444374	0.18198587	0.825862053	0.900118801	1	alx	UniProtKB	P42601	alx	acts_upstream_of_or_within	0071467 // cellular response to pH (PMID:19933154 [IDA]) /// 0071467 // cellular response to pH (PMID:17026754 [IEP]) /// 0071467 // cellular response to pH (PMID:2108134 [IEP])	0005886 // plasma membrane (GO_REF:0000044 [IEA] UniProtKB-SubCell:SL-0037) /// 0016020 // membrane (GO_REF:0000002 [IEA] InterPro:IPR005496|InterPro:IPR022369) /// 0016020 // membrane (GO_REF:0000043 [IEA] UniProtKB-KW:KW-0472) /// 0005886 // plasma membrane (GO_REF:0000043 [IEA] UniProtKB-KW:KW-0997) /// 0005886 // plasma membrane (PMID:15919996 [IDA]) /// 0005886 // plasma membrane (GO_REF:000…		Putative membrane-bound redox modulator Alx	alx|ygjT|JW5515|b3088	protein	taxon:83333	20180325	EcoCyc			5	3.392654798	4.086035893	2.459949109	5	3.551223919	4.236565489	2.771176706	1	0.565202218	0.693334288	0.331500678	2	1.228725208	2.705273494	2.137932674	1	0.636130827	1.297740505	0.932532781	2	1.55959134	3.273412009	2.704911727
amiA	NC_008563.1	2681323..2682192		45.09967552	1.149314055	0.200773075	0.366451077	0.559111799	1	amiA	UniProtKB	P36548	amiA	enables	0009253 // peptidoglycan catabolic process (GO_REF:0000002 [IEA] InterPro:IPR002508) /// 0071555 // cell wall organization (GO_REF:0000043 [IEA] UniProtKB-KW:KW-0961) /// 0000910 // cytokinesis (PMID:21873635 [IBA] PANTHER:PTN000764114|UniProtKB:P26365|UniProtKB:P63883)	0030288 // outer membrane-bounded periplasmic space (PMID:12787347 [ISM]) /// 0030288 // outer membrane-bounded periplasmic space (PMID:12787348 [ISM]) /// 0042597 // periplasmic space (PMID:12787347 [IDA]) /// 0030288 // outer membrane-bounded periplasmic space (PMID:12787348 [IDA]) /// 0042597 // periplasmic space (GO_REF:0000043 [IEA] UniProtKB-KW:KW-0574) /// 0042597 // periplasmic space (GO_…	0008745 // N-acetylmuramoyl-L-alanine amidase activity (PMID:21873635 [IBA] PANTHER:PTN000764114|UniProtKB:P36548|UniProtKB:P63883|UniProtKB:P26365) /// 0008745 // N-acetylmuramoyl-L-alanine amidase activity (GO_REF:0000003 [IEA] EC:3.5.1.28) /// 0008745 // N-acetylmuramoyl-L-alanine amidase activity (PMID:11454209 [IDA]) /// 0008270 // zinc ion binding (PMID:19957935 [IDA]) /// 0008745 // N-acet…	N-acetylmuramoyl-L-alanine amidase AmiA	amiA|yfeE|JW2428|b2435	protein	taxon:83333	20150628	EcoCyc			49	36.91676373	44.46170643	24.10750126	36	28.39019839	33.86914975	19.95247229	74	46.44013258	56.96817037	24.53105014	25	17.05385849	37.54733039	26.72415842	30	21.18973721	43.22818372	27.97598344	18	15.5851576	32.71154483	24.34420555
amiB	NC_008563.1	4803601..4804938		11.63088287	1.334519856	0.416320771	0.210982166	0.396668002	1	amiB	UniProtKB	P26365	amiB	acts_upstream_of_or_within	0043093 // FtsZ-dependent cytokinesis (PMID:21764913 [IDA]) /// 0009253 // peptidoglycan catabolic process (GO_REF:0000002 [IEA] InterPro:IPR002508) /// 0071555 // cell wall organization (GO_REF:0000043 [IEA] UniProtKB-KW:KW-0961) /// 0000910 // cytokinesis (PMID:21873635 [IBA] PANTHER:PTN000764114|UniProtKB:P26365|UniProtKB:P63883)	0030288 // outer membrane-bounded periplasmic space (PMID:12787347 [RCA]) /// 0042597 // periplasmic space (GO_REF:0000043 [IEA] UniProtKB-KW:KW-0574) /// 0042597 // periplasmic space (GO_REF:0000044 [IEA] UniProtKB-SubCell:SL-0200) /// 0030288 // outer membrane-bounded periplasmic space (PMID:21873635 [IBA] PANTHER:PTN000764114|UniProtKB:P63883|UniProtKB:P36548)	0008745 // N-acetylmuramoyl-L-alanine amidase activity (PMID:21873635 [IBA] PANTHER:PTN000764114|UniProtKB:P36548|UniProtKB:P63883|UniProtKB:P26365) /// 0008745 // N-acetylmuramoyl-L-alanine amidase activity (GO_REF:0000003 [IEA] EC:3.5.1.28) /// 0008745 // N-acetylmuramoyl-L-alanine amidase activity (PMID:11454209 [IDA]) /// 0008745 // N-acetylmuramoyl-L-alanine amidase activity (GO_REF:0000002 …	N-acetylmuramoyl-L-alanine amidase AmiB	amiB|yjeD|JW4127|b4169	protein	taxon:83333	20150629	EcoCyc			22	10.77738412	12.9800351	10.82377608	17	8.71721961	10.3995334	9.422000802	23	9.385398264	11.51308012	7.624515585	5	2.217766351	4.882836688	5.344831685	16	7.348309465	14.99093965	14.9205245	12	6.755897913	14.17989238	16.22947036
amiC	NC_008563.1	complement(3155288..3156541)		15.6987431	1.111617397	0.152660318	0.625683451	0.774485561	1	amiC	UniProtKB	P63883	amiC	acts_upstream_of_or_within	0009253 // peptidoglycan catabolic process (GO_REF:0000002 [IEA] InterPro:IPR002508) /// 0043093 // FtsZ-dependent cytokinesis (PMID:12787347 [IDA]) /// 0071555 // cell wall organization (GO_REF:0000043 [IEA] UniProtKB-KW:KW-0961) /// 0000910 // cytokinesis (PMID:21873635 [IBA] PANTHER:PTN000764114|UniProtKB:P26365|UniProtKB:P63883)	0042597 // periplasmic space (PMID:12787347 [IDA]) /// 0030288 // outer membrane-bounded periplasmic space (PMID:12787347 [RCA]) /// 0042597 // periplasmic space (GO_REF:0000043 [IEA] UniProtKB-KW:KW-0574) /// 0042597 // periplasmic space (GO_REF:0000044 [IEA] UniProtKB-SubCell:SL-0200) /// 0030288 // outer membrane-bounded periplasmic space (PMID:12787347 [IDA]) /// 0030288 // outer membrane-bou…	0008745 // N-acetylmuramoyl-L-alanine amidase activity (PMID:21873635 [IBA] PANTHER:PTN000764114|UniProtKB:P36548|UniProtKB:P63883|UniProtKB:P26365) /// 0008745 // N-acetylmuramoyl-L-alanine amidase activity (GO_REF:0000003 [IEA] EC:3.5.1.28) /// 0008745 // N-acetylmuramoyl-L-alanine amidase activity (PMID:11454209 [IDA]) /// 0005515 // protein binding (PMID:33660879 [IPI] UniProtKB:Q46798) /// 0…	N-acetylmuramoyl-L-alanine amidase AmiC	amiC|ygdN|JW5449|b2817	protein	taxon:83333	20150629	EcoCyc			29	15.15818684	18.25617377	14.26770483	18	9.848274561	11.74886774	9.976236143	32	13.93264032	17.0911878	10.60802168	17	8.045504533	17.71371663	18.17242773	12	5.880405541	11.99633807	11.19039338	6	3.604223049	7.564870814	8.114735182
amiD	NC_008563.1	867473..868303		35.9666825	1.239331265	0.309561862	0.194580452	0.375407836	1	amiD	UniProtKB	P75820	amiD	enables	0009253 // peptidoglycan catabolic process (PMID:21873635 [IBA] PANTHER:PTN001252273|UniProtKB:P75820) /// 0009253 // peptidoglycan catabolic process (PMID:17526703 [IDA]) /// 0009253 // peptidoglycan catabolic process (GO_REF:0000002 [IEA] InterPro:IPR002502|InterPro:IPR036505) /// 0009254 // peptidoglycan turnover (PMID:21873635 [IBA] PANTHER:PTN001252273|UniProtKB:P13016) /// 0071555 // cell w…	0019867 // outer membrane (PMID:21873635 [IBA] PANTHER:PTN001252283|UniProtKB:P75820) /// 0019867 // outer membrane (PMID:17526703 [IDA]) /// 0016020 // membrane (GO_REF:0000043 [IEA] UniProtKB-KW:KW-0472) /// 0009279 // cell outer membrane (GO_REF:0000044 [IEA] UniProtKB-SubCell:SL-0040) /// 0009279 // cell outer membrane (GO_REF:0000043 [IEA] UniProtKB-KW:KW-0998)	0008270 // zinc ion binding (PMID:17526703 [IDA]) /// 0008745 // N-acetylmuramoyl-L-alanine amidase activity (GO_REF:0000003 [IEA] EC:3.5.1.28) /// 0009392 // N-acetyl-anhydromuramoyl-L-alanine amidase activity (PMID:17526703 [IDA]) /// 0008745 // N-acetylmuramoyl-L-alanine amidase activity (PMID:21873635 [IBA] PANTHER:PTN001252273|UniProtKB:P75820|UniProtKB:Q9I5D1|UniProtKB:G3XCW9|UniProtKB:Q9HT…	N-acetylmuramoyl-L-alanine amidase AmiD	amiD|ybjR|JW0851|b0867	protein	taxon:83333	20081124	EcoliWiki			41	32.33922646	38.94862517	20.17158269	34	28.07133535	33.48875016	18.8440016	44	28.9089712	35.46267216	14.58602981	22	15.71171367	34.59234194	23.51725941	23	17.00788775	34.69698982	21.44825397	14	12.69068188	26.6363562	18.93438209
amn	NC_008563.1	2127481..2128935		23.30446002	-1.330062175	-0.411493687	0.119682699	0.268757309	1	amn	UniProtKB	P0AE12	amn	enables	0009116 // nucleoside metabolic process (GO_REF:0000002 [IEA] InterPro:IPR000845|InterPro:IPR011271|InterPro:IPR035994) /// 0008152 // metabolic process (GO_REF:0000043 [IEA] UniProtKB-KW:KW-0021) /// 0046033 // AMP metabolic process (GO_REF:0000104 [IEA] UniRule:UR000161508) /// 0044209 // AMP salvage (GO_REF:0000002 [IEA] InterPro:IPR011271)	0005737 // cytoplasm (GO_REF:0000117 [IEA] ARBA:ARBA00026971) /// 0005829 // cytosol (PMID:18304323 [IDA]) /// 0005829 // cytosol (PMID:21873635 [IBA] PANTHER:PTN000477856|MGI:MGI:1923904|UniProtKB:P12758|UniProtKB:P0AE12|MGI:MGI:1097668|UniProtKB:P0ABP8)	0008714 // AMP nucleosidase activity (GO_REF:0000104 [IEA] UniRule:UR000161508) /// 0008714 // AMP nucleosidase activity (GO_REF:0000003 [IEA] EC:3.2.2.4) /// 0008714 // AMP nucleosidase activity (GO_REF:0000002 [IEA] InterPro:IPR011271|InterPro:IPR047039) /// 0003824 // catalytic activity (GO_REF:0000043 [IEA] UniProtKB-KW:KW-0021) /// 0008714 // AMP nucleosidase activity (GO_REF:0000116 [IEA] R…	AMP nucleosidase	amn|JW1963|b1982	protein	taxon:83333	20230507	InterPro			46	20.72247541	24.95767573	22.6315318	30	14.14631878	16.87638046	16.62706024	61	22.89010714	28.07932387	20.22154133	12	4.894633201	10.77647091	12.82759604	16	6.757414478	13.78548264	14.9205245	13	6.730360155	14.12629141	17.58192623
ampC	NC_008563.1	complement(4785334..4786467)		6.367102756	-4.942219343	-2.305159041	0.0179725	0.06603057	1	ampC	UniProtKB	P00811	ampC	enables	0046677 // response to antibiotic (GO_REF:0000043 [IEA] UniProtKB-KW:KW-0046) /// 0017001 // antibiotic catabolic process (GO_REF:0000002 [IEA] InterPro:IPR001586)	0042597 // periplasmic space (GO_REF:0000043 [IEA] UniProtKB-KW:KW-0574) /// 0042597 // periplasmic space (GO_REF:0000044 [IEA] UniProtKB-SubCell:SL-0200) /// 0030288 // outer membrane-bounded periplasmic space (GO_REF:0000002 [IEA] InterPro:IPR001586)	0008800 // beta-lactamase activity (PMID:9324260 [IDA]) /// 0008800 // beta-lactamase activity (GO_REF:0000116 [IEA] RHEA:20401) /// 0008800 // beta-lactamase activity (GO_REF:0000003 [IEA] EC:3.5.2.6) /// 0008800 // beta-lactamase activity (GO_REF:0000002 [IEA] InterPro:IPR001586) /// 0016787 // hydrolase activity (GO_REF:0000043 [IEA] UniProtKB-KW:KW-0378)	Beta-lactamase	ampC|ampA|JW4111|b4150	protein	taxon:83333	20230507	InterPro			10	5.780078545	6.961394485	4.919898217	7	4.23516334	5.05249662	3.879647389	12	5.777622672	7.087417163	3.978008131	2	1.046691844	2.304492236	2.137932674	0	0	0	0	0	0	0	0
ampD	NC_008563.1	121038..121589		18.29286761	1.229841687	0.298472615	0.45114861	0.637454995	1	ampD	UniProtKB	P13016	ampD	enables	0009253 // peptidoglycan catabolic process (PMID:21873635 [IBA] PANTHER:PTN001252273|UniProtKB:P75820) /// 0009254 // peptidoglycan turnover (PMID:7925310 [IMP]) /// 0009253 // peptidoglycan catabolic process (GO_REF:0000002 [IEA] InterPro:IPR002502|InterPro:IPR036505) /// 0009254 // peptidoglycan turnover (PMID:21873635 [IBA] PANTHER:PTN001252273|UniProtKB:P13016) /// 0071555 // cell wall organi…	0005737 // cytoplasm (GO_REF:0000044 [IEA] UniProtKB-SubCell:SL-0086) /// 0005737 // cytoplasm (GO_REF:0000043 [IEA] UniProtKB-KW:KW-0963)	0008745 // N-acetylmuramoyl-L-alanine amidase activity (GO_REF:0000003 [IEA] EC:3.5.1.28) /// 0008745 // N-acetylmuramoyl-L-alanine amidase activity (PMID:21873635 [IBA] PANTHER:PTN001252273|UniProtKB:P75820|UniProtKB:Q9I5D1|UniProtKB:G3XCW9|UniProtKB:Q9HT86) /// 0046872 // metal ion binding (GO_REF:0000043 [IEA] UniProtKB-KW:KW-0479) /// 0008745 // N-acetylmuramoyl-L-alanine amidase activity (GO…	1,6-anhydro-N-acetylmuramyl-L-alanine amidase AmpD	ampD|JW0106|b0110	protein	taxon:83333	20230507	InterPro			10	11.87429179	14.30112563	4.919898217	11	13.67221209	16.31077713	6.096588754	20	19.78207763	24.26670007	6.630013552	9	9.676211015	21.30402877	9.620697033	4	4.45291579	9.084183536	3.730131126	7	9.552496959	20.04964855	9.467191046
ampE	NC_008563.1	121586..122440		11.07861888	-2.929996644	-1.550899012	0.020670801	0.073054546	1	ampE	UniProtKB	P0AE14	ampE	located_in	0046677 // response to antibiotic (PMID:21873635 [IBA] PANTHER:PTN002214697|UniProtKB:G3XD69)	0005886 // plasma membrane (PMID:2691840 [ISM]) /// 0005886 // plasma membrane (GO_REF:0000044 [IEA] UniProtKB-SubCell:SL-0037) /// 0005886 // plasma membrane (PMID:21873635 [IBA] PANTHER:PTN002214697|UniProtKB:P0AE14) /// 0005886 // plasma membrane (PMID:2691840 [IDA]) /// 0016020 // membrane (GO_REF:0000043 [IEA] UniProtKB-KW:KW-0472) /// 0005886 // plasma membrane (GO_REF:0000043 [IEA] UniProt…		Protein AmpE	ampE|JW0107|b0111	protein	taxon:83333	20230507	UniProt			8	6.132967551	7.386405937	3.935918574	9	7.222068011	8.615836341	4.988118072	22	14.04874565	17.23361437	7.293014907	2	1.388243919	3.056484439	2.137932674	2	1.437432466	2.932438194	1.865065563	1	0.881032301	1.849190644	1.352455864
ampG	NC_008563.1	complement(467786..469261)		8.444999103	-1.403793504	-0.489330732	0.262224013	0.454513401	1	ampG	UniProtKB	P0AE16	ampG	enables	0055085 // transmembrane transport (GO_REF:0000002 [IEA] InterPro:IPR011701) /// 0071555 // cell wall organization (GO_REF:0000043 [IEA] UniProtKB-KW:KW-0961)	0005886 // plasma membrane (GO_REF:0000044 [IEA] UniProtKB-SubCell:SL-0037) /// 0016020 // membrane (GO_REF:0000002 [IEA] InterPro:IPR004752) /// 0016020 // membrane (GO_REF:0000043 [IEA] UniProtKB-KW:KW-0472) /// 0005886 // plasma membrane (GO_REF:0000043 [IEA] UniProtKB-KW:KW-0997) /// 0005886 // plasma membrane (PMID:15919996 [IDA]) /// 0005886 // plasma membrane (GO_REF:0000043 [IEA] UniProtK…	0022857 // transmembrane transporter activity (GO_REF:0000002 [IEA] InterPro:IPR011701|InterPro:IPR020846) /// 0015293 // symporter activity (GO_REF:0000043 [IEA] UniProtKB-KW:KW-0769)	Anhydromuropeptide permease	ampG|JW0423|b0433	protein	taxon:83333	20230507	UniProt			14	6.217108874	7.487743824	6.887857504	15	6.972525011	8.318134679	8.313530119	21	7.768084141	9.529118808	6.96151423	4	1.60833137	3.541049045	4.275865348	4	1.6653181	3.397336932	3.730131126	6	3.062124461	6.427065041	8.114735182
ampH	NC_008563.1	complement(410955..412112)		48.03189944	-2.481687796	-1.311321632	4.15E-06	5.18E-05	0.016779722	ampH	UniProtKB	P0AD70	ampH	enables	0008360 // regulation of cell shape (GO_REF:0000043 [IEA] UniProtKB-KW:KW-0133) /// 0006508 // proteolysis (GO_REF:0000043 [IEA] UniProtKB-KW:KW-0645) /// 0008360 // regulation of cell shape (PMID:9324260 [IMP]) /// 0009253 // peptidoglycan catabolic process (PMID:22001512 [IMP]) /// 0071555 // cell wall organization (GO_REF:0000043 [IEA] UniProtKB-KW:KW-0961)	0005886 // plasma membrane (GO_REF:0000044 [IEA] UniProtKB-SubCell:SL-0037) /// 0016020 // membrane (GO_REF:0000043 [IEA] UniProtKB-KW:KW-0472) /// 0005886 // plasma membrane (GO_REF:0000043 [IEA] UniProtKB-KW:KW-0997) /// 0005886 // plasma membrane (GO_REF:0000043 [IEA] UniProtKB-KW:KW-1003)	0008233 // peptidase activity (GO_REF:0000043 [IEA] UniProtKB-KW:KW-0645) /// 0004180 // carboxypeptidase activity (GO_REF:0000043 [IEA] UniProtKB-KW:KW-0121) /// 0004180 // carboxypeptidase activity (PMID:22001512 [IDA]) /// 0004175 // endopeptidase activity (PMID:22001512 [IDA]) /// 0008658 // penicillin binding (PMID:9324260 [IDA]) /// 0016787 // hydrolase activity (GO_REF:0000043 [IEA] UniPro…	D-alanyl-D-alanine-carboxypeptidase/endopeptidase AmpH	ampH|yaiH|JW5052|b0376	protein	taxon:83333	20120208	UniProt			63	35.65979028	42.94783634	30.99535877	49	29.03171554	34.63447165	27.15753172	115	54.2213423	66.51339035	38.12257792	16	8.199989991	18.05384591	17.10346139	12	6.367900301	12.99085314	11.19039338	8	5.20402499	10.92268048	10.81964691
amtB	NC_008563.1	488694..489980		11.89829429	-1.438107391	-0.524171414	0.186752032	0.365549188	1	amtB	UniProtKB	P69681	amtB	enables	0015670 // carbon dioxide transport (PMID:19273840 [IDA]) /// 0072488 // ammonium transmembrane transport (GO_REF:0000043 [IEA] UniProtKB-KW:KW-0924) /// 0072488 // ammonium transmembrane transport (GO_REF:0000002 [IEA] InterPro:IPR001905|InterPro:IPR018047|InterPro:IPR024041) /// 0072488 // ammonium transmembrane transport (PMID:21873635 [IBA] PANTHER:PTN000198228|SGD:S000006342|dictyBase:DDB_G0…	0016020 // membrane (GO_REF:0000002 [IEA] InterPro:IPR001905|InterPro:IPR018047|InterPro:IPR024041) /// 0005886 // plasma membrane (GO_REF:0000044 [IEA] UniProtKB-SubCell:SL-0037) /// 0016020 // membrane (GO_REF:0000043 [IEA] UniProtKB-KW:KW-0472) /// 0005886 // plasma membrane (PMID:21873635 [IBA] PANTHER:PTN000198228|TAIR:locus:2042917|dictyBase:DDB_G0277503|CGD:CAL0000174646|SGD:S000005086|CGD…	0008519 // ammonium transmembrane transporter activity (GO_REF:0000002 [IEA] InterPro:IPR001905|InterPro:IPR018047|InterPro:IPR024041) /// 0008519 // ammonium transmembrane transporter activity (PMID:21873635 [IBA] PANTHER:PTN000198228|PomBase:SPAC664.14|UniProtKB:G7L1W7|UniProtKB:G5EB09|SGD:S000005086|SGD:S000006342|CGD:CAL0000174646|UniProtKB:G5EB13|PomBase:SPAC2E1P3.02c|SGD:S000003353|CGD:CAL0…	Ammonium transporter AmtB	amtB|ybaG|JW0441|b0451	protein	taxon:83333	20230513	IntAct			17	8.657991779	10.4274874	8.363826969	16	8.529559733	10.17565753	8.867765461	29	12.30270002	15.09173795	9.61351965	7	3.227909813	7.106860671	7.482764359	7	3.342281782	6.818431466	6.52772947	3	1.755903537	3.685449884	4.057367591
amyA	NC_008563.1	2011389..2012876		76.53053737	-1.176859478	-0.234942067	0.150076078	0.314835569	1	amyA	UniProtKB	P26612	amyA	enables	0005975 // carbohydrate metabolic process (GO_REF:0000002 [IEA] InterPro:IPR006047|InterPro:IPR006048|InterPro:IPR013776) /// 0008152 // metabolic process (GO_REF:0000043 [IEA] UniProtKB-KW:KW-0326) /// 0005975 // carbohydrate metabolic process (GO_REF:0000043 [IEA] UniProtKB-KW:KW-0119)	0005737 // cytoplasm (GO_REF:0000044 [IEA] UniProtKB-SubCell:SL-0086) /// 0005737 // cytoplasm (PMID:1400215 [IDA]) /// 0005737 // cytoplasm (GO_REF:0000043 [IEA] UniProtKB-KW:KW-0963)	0003824 // catalytic activity (GO_REF:0000002 [IEA] InterPro:IPR006048) /// 0005509 // calcium ion binding (GO_REF:0000002 [IEA] InterPro:IPR013776) /// 0016798 // hydrolase activity, acting on glycosyl bonds (GO_REF:0000043 [IEA] UniProtKB-KW:KW-0326) /// 0046872 // metal ion binding (GO_REF:0000043 [IEA] UniProtKB-KW:KW-0479) /// 0004556 // alpha-amylase activity (PMID:1400215 [IDA]) /// 000455…	Cytoplasmic alpha-amylase	amyA|yedC|JW1912|b1927	protein	taxon:83333	20230507	InterPro			133	58.58622354	70.55990853	65.43464629	105	48.41406479	57.75737063	58.19471084	225	82.55826751	101.274333	74.58765246	61	24.32925458	53.56550602	65.20694655	47	19.40968536	39.59678388	43.82904073	47	23.79320095	49.93933199	63.56542559
anmK	NC_008563.1	complement(1739882..1740991)		14.95769858	-1.671007261	-0.740718002	0.065711856	0.174082091	1	anmK	UniProtKB	P77570	anmK	enables	0009254 // peptidoglycan turnover (GO_REF:0000002 [IEA] InterPro:IPR005338) /// 0009254 // peptidoglycan turnover (GO_REF:0000104 [IEA] UniRule:UR000101601) /// 0009254 // peptidoglycan turnover (GO_REF:0000041 [IEA] UniPathway:UPA00544) /// 0005975 // carbohydrate metabolic process (GO_REF:0000043 [IEA] UniProtKB-KW:KW-0119) /// 0006040 // amino sugar metabolic process (GO_REF:0000002 [IEA] Inte…		0005524 // ATP binding (GO_REF:0000104 [IEA] UniRule:UR000101601) /// 0005524 // ATP binding (GO_REF:0000002 [IEA] InterPro:IPR005338) /// 0016740 // transferase activity (GO_REF:0000043 [IEA] UniProtKB-KW:KW-0808) /// 0000166 // nucleotide binding (GO_REF:0000043 [IEA] UniProtKB-KW:KW-0547) /// 0016301 // kinase activity (PMID:15901686 [IDA]) /// 0016301 // kinase activity (GO_REF:0000043 [IEA] …	Anhydro-N-acetylmuramic acid kinase	anmK|ydhH|JW1632|b1640	protein	taxon:83333	20230507	UniProt			17	10.03859047	12.09024891	8.363826969	15	9.271573798	11.06087098	8.313530119	36	17.70763273	21.72197585	11.93402439	5	2.673307548	5.885797737	5.344831685	5	2.768028734	5.646924901	4.662663907	6	4.071797932	8.54625946	8.114735182
ansA	NC_008563.1	1864333..1865349		18.73153915	-1.784031591	-0.835141162	0.031705508	0.101507208	1	ansA	UniProtKB	P0A962	ansA	acts_upstream_of_or_within	0006520 // cellular amino acid metabolic process (GO_REF:0000002 [IEA] InterPro:IPR006033|InterPro:IPR020827) /// 0033345 // asparagine catabolic process via L-aspartate (PMID:6339481 [IMP]) /// 0033345 // asparagine catabolic process via L-aspartate (PMID:4595199 [IMP]) /// 0051289 // protein homotetramerization (PMID:17451745 [IDA]) /// 0008152 // metabolic process (GO_REF:0000043 [IEA] UniProt…	0005737 // cytoplasm (PMID:4962587 [IDA]) /// 0005829 // cytosol (PMID:15911532 [IDA]) /// 0005829 // cytosol (PMID:21873635 [IBA] PANTHER:PTN001709857|UniProtKB:P0A962) /// 0005737 // cytoplasm (GO_REF:0000044 [IEA] UniProtKB-SubCell:SL-0086) /// 0005737 // cytoplasm (GO_REF:0000043 [IEA] UniProtKB-KW:KW-0963)	0004067 // asparaginase activity (GO_REF:0000003 [IEA] EC:3.5.1.1) /// 0004067 // asparaginase activity (GO_REF:0000117 [IEA] ARBA:ARBA00028904) /// 0004067 // asparaginase activity (GO_REF:0000002 [IEA] InterPro:IPR006033) /// 0003824 // catalytic activity (GO_REF:0000043 [IEA] UniProtKB-KW:KW-0021) /// 0004067 // asparaginase activity (GO_REF:0000116 [IEA] RHEA:21016) /// 0004067 // asparaginas…	L-asparaginase 1	ansA|JW1756|b1767	protein	taxon:83333	20111019	EcoCyc			23	14.82359967	17.85320462	11.3157659	19	12.81792798	15.29162694	10.53047148	35	18.79005603	23.04978591	11.60252372	10	5.835538599	12.84805406	10.68966337	5	3.021152306	6.163310364	4.662663907	2	1.481381745	3.109258604	2.704911727
ansB	NC_008563.1	complement(3294333..3295379)		39.50055291	3.007837097	1.588726433	8.51E-11	2.47E-09	3.44E-07	ansB	UniProtKB	P00805	ansB	enables	0006520 // cellular amino acid metabolic process (GO_REF:0000002 [IEA] InterPro:IPR020827) /// 0006530 // asparagine catabolic process (PMID:21873635 [IBA] PANTHER:PTN000194668|SGD:S000002729|SGD:S000004150|SGD:S000004145|SGD:S000004148|SGD:S000004147) /// 0006528 // asparagine metabolic process (GO_REF:0000002 [IEA] InterPro:IPR004550) /// 0051289 // protein homotetramerization (PMID:25309524 [I…	0110165 /// 0030288 // outer membrane-bounded periplasmic space (PMID:24140104 [IDA]) /// 0030288 // outer membrane-bounded periplasmic space (PMID:4962587 [IDA]) /// 0032991 // macromolecular complex (PMID:8434007 [IDA]) /// 0042597 // periplasmic space (PMID:21873635 [IBA] PANTHER:PTN000194668|SGD:S000004147|SGD:S000004145|SGD:S000004148|UniProtKB:P00805|SGD:S000004150) /// 0030288 // outer mem…	0004067 // asparaginase activity (GO_REF:0000003 [IEA] EC:3.5.1.1) /// 0004067 // asparaginase activity (PMID:1821783 [IDA]) /// 0004067 // asparaginase activity (GO_REF:0000002 [IEA] InterPro:IPR004550) /// 0042802 // identical protein binding (PMID:25040257 [IPI] UniProtKB:P00805) /// 0004067 // asparaginase activity (GO_REF:0000117 [IEA] ARBA:ARBA00028904) /// 0042802 // identical protein bind…	L-asparaginase 2	ansB|JW2924|b2957	protein	taxon:83333	20230507	InterPro			28	17.52904049	21.11157571	13.77571501	17	11.14005715	13.28994813	9.422000802	32	16.6872311	20.47024785	10.60802168	30	17.00499357	37.43974492	32.06899011	45	26.41127704	53.88040092	41.96397516	18	12.95041749	27.1815129	24.34420555
ansP	NC_008563.1	complement(1582842..1584341)		3.784604835	-2.770919164	-1.470364624	0.094787197	0.226229341	1	ansP	UniProtKB	P77610	ansP	involved_in	0006865 // amino acid transport (GO_REF:0000002 [IEA] InterPro:IPR004840) /// 0055085 // transmembrane transport (GO_REF:0000002 [IEA] InterPro:IPR004840|InterPro:IPR004841) /// 0006865 // amino acid transport (GO_REF:0000043 [IEA] UniProtKB-KW:KW-0029)	0016020 // membrane (GO_REF:0000002 [IEA] InterPro:IPR004840|InterPro:IPR004841) /// 0005886 // plasma membrane (GO_REF:0000044 [IEA] UniProtKB-SubCell:SL-0037) /// 0005886 // plasma membrane (GO_REF:0000117 [IEA] ARBA:ARBA00027801) /// 0016020 // membrane (GO_REF:0000043 [IEA] UniProtKB-KW:KW-0472) /// 0005886 // plasma membrane (GO_REF:0000043 [IEA] UniProtKB-KW:KW-0997) /// 0005886 // plasma m…		L-asparagine permease	ansP|yncF|JW5234|b1453	protein	taxon:83333	20230507	InterPro			8	3.495791504	4.210251384	3.935918574	9	4.116578766	4.911026714	4.988118072	5	1.819951142	2.232536406	1.657503388	3	1.186948551	2.613294195	3.206899011	0	0	0	0	0	0	0	0
apaG	NC_008563.1	complement(54408..54785)		38.31691944	1.235397723	0.304975577	0.358694068	0.554710328	1	apaG	UniProtKB	P62672	apaG	involved_in	0070987 // error-free translesion synthesis (PMID:21873635 [IBA] PANTHER:PTN002682344|UniProtKB:Q9Y2S7)			Protein ApaG	UniProtKB:P62672|PTN000370824	protein	taxon:83333	20200618	GO_Central			13	22.54230633	27.14943849	6.395867682	16	29.04112004	34.64569111	8.867765461	30	43.33217004	53.15562873	9.945020328	8	12.56030213	27.65390683	8.551730696	12	19.50801203	39.79737549	11.19039338	9	17.93530041	37.6442381	12.17210277
apaH	NC_008563.1	complement(53553..54401)		47.62398121	-1.210784437	-0.275942037	0.279988891	0.475149428	1	apaH	UniProtKB	P05637	apaH	acts_upstream_of_or_within	0110154 /// 0010165 // response to X-ray (PMID:27718375 [IMP]) /// 0015949 // nucleobase-containing small molecule interconversion (PMID:2995325 [IMP])	0005737 // cytoplasm (PMID:21873635 [IBA] PANTHER:PTN005131902|UniProtKB:Q57Y37|SGD:S000005161|UniProtKB:Q583T9)	0008803 // bis(5'-nucleosyl)-tetraphosphatase (symmetrical) activity (PMID:21873635 [IBA] PANTHER:PTN005131929|UniProtKB:P05637) /// 0008803 // bis(5'-nucleosyl)-tetraphosphatase (symmetrical) activity (GO_REF:0000002 [IEA] InterPro:IPR004617) /// 0008803 // bis(5'-nucleosyl)-tetraphosphatase (symmetrical) activity (GO_REF:0000104 [IEA] UniRule:UR000033432) /// 0016787 // hydrolase activity (GO_R…	Bis(5'-nucleosyl)-tetraphosphatase [symmetrical]	apaH|JW0048|b0049	protein	taxon:83333	20161107	EcoCyc			51	39.37397675	47.42111762	25.09148091	36	29.09242944	34.70690257	19.95247229	77	49.51810527	60.74392343	25.52555218	10	6.990274153	15.39042518	10.68966337	28	20.26627399	41.34426995	26.11091788	16	14.19613884	29.79614606	21.63929382
apbC	NC_008563.1	complement(2306595..2307704)		32.82428608	-1.238878428	-0.309034622	0.254691845	0.444550051	1																	31	18.30566497	22.04692448	15.25168447	39	24.10609187	28.75826454	21.61517831	79	38.85841627	47.66766922	26.18855353	14	7.485261133	16.48023366	14.96552872	17	9.411297697	19.19954466	15.85305728	16	10.85812782	22.79002523	21.63929382
apbE	NC_008563.1	complement(2419484..2420539)		5.183066774	-1.232939782	-0.302102339	0.65829109	0.794101415	1	apbE	UniProtKB	P0AB85	apbE	acts_upstream_of_or_within	0017013 // protein flavinylation (PMID:26626129 [IDA]) /// 0017013 // protein flavinylation (GO_REF:0000002 [IEA] InterPro:IPR024932) /// 0017013 // protein flavinylation (PMID:21873635 [IBA] PANTHER:PTN001247256|UniProtKB:P0AB85)	0005886 // plasma membrane (GO_REF:0000044 [IEA] UniProtKB-SubCell:SL-0037) /// 0016020 // membrane (GO_REF:0000043 [IEA] UniProtKB-KW:KW-0472) /// 0005886 // plasma membrane (GO_REF:0000043 [IEA] UniProtKB-KW:KW-0997) /// 0005886 // plasma membrane (GO_REF:0000043 [IEA] UniProtKB-KW:KW-1003)	0016740 // transferase activity (PMID:21873635 [IBA] PANTHER:PTN001247256|UniProtKB:P0AB85) /// 0046872 // metal ion binding (PMID:26626139 [IDA]) /// 0016740 // transferase activity (PMID:26626129 [IDA]) /// 0016740 // transferase activity (GO_REF:0000043 [IEA] UniProtKB-KW:KW-0808) /// 0046872 // metal ion binding (GO_REF:0000043 [IEA] UniProtKB-KW:KW-0479)	FAD:protein FMN transferase	apbE|yojK|yojL|JW5368|b2214	protein	taxon:83333	20160111	EcoCyc			6	3.724209699	4.485353037	2.95193893	2	1.299425116	1.550197827	1.108470683	15	7.755473615	9.513649459	4.972510164	3	1.686006465	3.712065618	3.206899011	2	1.163830263	2.374275242	1.865065563	2	1.426671624	2.994428031	2.704911727
APECO1_RS00030	NC_008563.1	5214..5510		11.80187273	3.895016988	1.961629621	0.014248819	0.05615711	1																	2	4.413878162	5.31597397	0.983979644	1	2.310089094	2.755907247	0.554235341	2	3.676668973	4.510174559	0.663001355	3	5.994689652	13.19845553	3.206899011	4	8.276126317	16.88373506	3.730131126	1	2.536305109	5.32342761	1.352455864
APECO1_RS00090	NC_008563.1	16199..16960		0	NaN	NaN	NaN	NaN	NaN																	0	0	0	0	0	0	0	0	0	0	0	0	0	0	0	0	0	0	0	0	0	0	0	0
APECO1_RS00095	NC_008563.1	16980..18473		0.632457681	16.15710302	4.01409664	0.1164123	NaN	1																	0	0	0	0	0	0	0	0	0	0	0	0	0	0	0	0	1	0.411313507	0.839101291	0.932532781	1	0.504205233	1.058271754	1.352455864
APECO1_RS00100	NC_008563.1	18602..19861		0	NaN	NaN	NaN	NaN	NaN																	0	0	0	0	0	0	0	0	0	0	0	0	0	0	0	0	0	0	0	0	0	0	0	0
APECO1_RS00155	NC_008563.1	29721..30086		0	NaN	NaN	NaN	NaN	NaN																	0	0	0	0	0	0	0	0	0	0	0	0	0	0	0	0	0	0	0	0	0	0	0	0
APECO1_RS00275	NC_008563.1	53005..53238		0	NaN	NaN	NaN	NaN	NaN																	0	0	0	0	0	0	0	0	0	0	0	0	0	0	0	0	0	0	0	0	0	0	0	0
APECO1_RS00355	NC_008563.1	73842..74414		0	NaN	NaN	NaN	NaN	NaN																	0	0	0	0	0	0	0	0	0	0	0	0	0	0	0	0	0	0	0	0	0	0	0	0
APECO1_RS00360	NC_008563.1	74421..74843		0	NaN	NaN	NaN	NaN	NaN																	0	0	0	0	0	0	0	0	0	0	0	0	0	0	0	0	0	0	0	0	0	0	0	0
APECO1_RS00390	NC_008563.1	81035..81166		11.50347227	-6.679659237	-2.739774505	0.254345183	0.444550051	1																	2	9.931225864	11.96094143	0.983979644	2	10.39540092	12.40158261	1.108470683	2	8.272505189	10.14789276	0.663001355	0	0	0	0	0	0	0	0	0	0	0	0
APECO1_RS00435	NC_008563.1	90283..90369		0	NaN	NaN	NaN	NaN	NaN																	0	0	0	0	0	0	0	0	0	0	0	0	0	0	0	0	0	0	0	0	0	0	0	0
APECO1_RS00605	NC_008563.1	126165..126449		0	NaN	NaN	NaN	NaN	NaN																	0	0	0	0	0	0	0	0	0	0	0	0	0	0	0	0	0	0	0	0	0	0	0	0
APECO1_RS00610	NC_008563.1	126617..126856		0	NaN	NaN	NaN	NaN	NaN																	0	0	0	0	0	0	0	0	0	0	0	0	0	0	0	0	0	0	0	0	0	0	0	0
APECO1_RS00615	NC_008563.1	126857..127147		0	NaN	NaN	NaN	NaN	NaN																	0	0	0	0	0	0	0	0	0	0	0	0	0	0	0	0	0	0	0	0	0	0	0	0
APECO1_RS00620	NC_008563.1	127556..127846		0	NaN	NaN	NaN	NaN	NaN																	0	0	0	0	0	0	0	0	0	0	0	0	0	0	0	0	0	0	0	0	0	0	0	0
APECO1_RS00735	NC_008563.1	complement(155710..156999)		0	NaN	NaN	NaN	NaN	NaN																	0	0	0	0	0	0	0	0	0	0	0	0	0	0	0	0	0	0	0	0	0	0	0	0
APECO1_RS00740	NC_008563.1	complement(157025..157621)		0	NaN	NaN	NaN	NaN	NaN																	0	0	0	0	0	0	0	0	0	0	0	0	0	0	0	0	0	0	0	0	0	0	0	0
APECO1_RS00750	NC_008563.1	complement(158268..158834)		0.464092966	-1.434728689	-0.520777945	0.843648301	NaN	1																	1	1.156015709	1.392278897	0.491989822	0	0	0	0	0	0	0	0	0	0	0	0	0	0	0	0	0	0	0	0
APECO1_RS00760	NC_008563.1	complement(161474..162214)		0.563930422	9.373950158	3.228657124	0.227879089	NaN	1																	0	0	0	0	0	0	0	0	0	0	0	0	0	0	0	0	1	0.829287961	1.691791266	0.932532781	0	0	0	0
APECO1_RS00765	NC_008563.1	complement(162323..162913)		0	NaN	NaN	NaN	NaN	NaN																	0	0	0	0	0	0	0	0	0	0	0	0	0	0	0	0	0	0	0	0	0	0	0	0
APECO1_RS01060	NC_008563.1	228500..230041		9398.557602	1.495296324	0.580431413	7.22E-04	4.96E-03	1																	19734	8388.369351	10102.76031	9708.927142	12893	5736.6029	6843.695139	7145.756255	19223	6806.404824	8349.425553	6372.437525	10766	4143.543483	9122.803277	11508.49158	13869	5526.934822	11275.23912	12933.29715	7605	3715.119523	7797.630409	10285.42684
APECO1_RS01065	NC_008563.1	230127..230203		0	NaN	NaN	NaN	NaN	NaN																	0	0	0	0	0	0	0	0	0	0	0	0	0	0	0	0	0	0	0	0	0	0	0	0
APECO1_RS01075	NC_008563.1	230474..233385		64356.29228	3.366495673	1.751247611	5.80E-30	9.72E-28	2.35E-26																	96150	21642.36477	26065.56945	47304.82136	84279	19856.97927	23689.12663	46710.40033	119535	22412.21082	27493.08784	39625.9335	153059	31193.8802	68679.29194	163614.9186	168606	35579.94098	72584.95989	157230.6221	95414	24681.9051	51804.62501	129043.2238
APECO1_RS01085	NC_008563.1	233654..233730		0	NaN	NaN	NaN	NaN	NaN																	0	0	0	0	0	0	0	0	0	0	0	0	0	0	0	0	0	0	0	0	0	0	0	0
APECO1_RS01105	NC_008563.1	236726..237496		35.61133773	-1.114650571	-0.156591514	0.570866384	0.729226137	1																	36	30.60517854	36.86017749	17.71163358	34	30.25587507	36.09487857	18.8440016	39	27.61793561	33.87895714	12.92852643	12	9.236953705	20.33691981	12.82759604	15	11.9552992	24.38944218	13.98799172	12	11.72424307	24.60790662	16.22947036
APECO1_RS01135	NC_008563.1	241877..241953		0	NaN	NaN	NaN	NaN	NaN																	0	0	0	0	0	0	0	0	0	0	0	0	0	0	0	0	0	0	0	0	0	0	0	0
APECO1_RS01140	NC_008563.1	242282..243067		2.194045217	2.50319748	1.323772111	0.175791033	0.350766742	1																	0	0	0	0	1	0.872896261	1.041354265	0.554235341	3	2.083913521	2.556339397	0.994502033	3	2.265168991	4.987202663	3.206899011	1	0.781809643	1.594932987	0.932532781	0	0	0	0
APECO1_RS01145	NC_008563.1	complement(243407..243886)		0	NaN	NaN	NaN	NaN	NaN																	0	0	0	0	0	0	0	0	0	0	0	0	0	0	0	0	0	0	0	0	0	0	0	0
APECO1_RS01150	NC_008563.1	complement(243904..245262)		0.70829166	1.764349751	0.819136578	0.50304647	0.684934403	1																	2	0.96462238	1.161769146	0.983979644	1	0.504853908	0.602284365	0.554235341	0	0	0	0	1	0.436699246	0.961476893	1.068966337	0	0	0	0	1	0.554291845	1.163398087	1.352455864
APECO1_RS01220	NC_008563.1	263718..264236		0.839208155	2.521088182	1.334046581	0.443606513	NaN	1																	0	0	0	0	0	0	0	0	1	1.05199488	1.290483472	0.331500678	1	1.143495714	2.517624466	1.068966337	0	0	0	0	0	0	0	0
APECO1_RS01230	NC_008563.1	264457..266439		0.225167565	-2.483068687	-1.31212417	0.601993973	NaN	1																	0	0	0	0	0	0	0	0	2	0.550666004	0.675502695	0.663001355	0	0	0	0	0	0	0	0	0	0	0	0
APECO1_RS01235	NC_008563.1	266546..267592		0	NaN	NaN	NaN	NaN	NaN																	0	0	0	0	0	0	0	0	0	0	0	0	0	0	0	0	0	0	0	0	0	0	0	0
APECO1_RS01240	NC_008563.1	267585..269024		0	NaN	NaN	NaN	NaN	NaN																	0	0	0	0	0	0	0	0	0	0	0	0	0	0	0	0	0	0	0	0	0	0	0	0
APECO1_RS01245	NC_008563.1	268999..269289		0	NaN	NaN	NaN	NaN	NaN																	0	0	0	0	0	0	0	0	0	0	0	0	0	0	0	0	0	0	0	0	0	0	0	0
APECO1_RS01260	NC_008563.1	270540..271043		0	NaN	NaN	NaN	NaN	NaN																	0	0	0	0	0	0	0	0	0	0	0	0	0	0	0	0	0	0	0	0	0	0	0	0
APECO1_RS01265	NC_008563.1	271137..271625		0	NaN	NaN	NaN	NaN	NaN																	0	0	0	0	0	0	0	0	0	0	0	0	0	0	0	0	0	0	0	0	0	0	0	0
APECO1_RS01340	NC_008563.1	285329..286468		2.024259645	1.605189672	0.682743778	0.437923109	0.62451496	1																	1	0.574965708	0.692475557	0.491989822	1	0.601839001	0.717986362	0.554235341	6	2.873607066	3.525057484	1.989004066	0	0	0	0	3	1.617111524	3.298992968	2.797598344	2	1.321548451	2.773785965	2.704911727
APECO1_RS01385	NC_008563.1	295044..295119		5.730908323	9.374416335	3.228728869	0.227866311	NaN	1																	0	0	0	0	0	0	0	0	0	0	0	0	1	7.808872047	17.19272497	1.068966337	0	0	0	0	0	0	0	0
APECO1_RS01400	NC_008563.1	298722..298910		0	NaN	NaN	NaN	NaN	NaN																	0	0	0	0	0	0	0	0	0	0	0	0	0	0	0	0	0	0	0	0	0	0	0	0
APECO1_RS01405	NC_008563.1	298933..299100		2.657781436	1.456414991	0.542421496	0.725669264	NaN	1																	0	0	0	0	0	0	0	0	2	6.499825506	7.973344309	0.663001355	0	0	0	0	1	3.657752256	7.462007905	0.932532781	0	0	0	0
APECO1_RS01410	NC_008563.1	299152..299841		2.606251089	1.716542333	0.779505437	0.385336744	0.575687087	1																	2	1.899886687	2.2881801	0.983979644	2	1.988685394	2.372476674	1.108470683	2	1.58256621	1.941336006	0.663001355	1	0.860107646	1.893691446	1.068966337	2	1.781166316	3.633673415	1.865065563	1	1.091713938	2.291388406	1.352455864
APECO1_RS01415	NC_008563.1	299853..300131		0	NaN	NaN	NaN	NaN	NaN																	0	0	0	0	0	0	0	0	0	0	0	0	0	0	0	0	0	0	0	0	0	0	0	0
APECO1_RS01420	NC_008563.1	300264..300668		1.301282305	9.37508585	3.228831902	0.227848	NaN	1																	0	0	0	0	0	0	0	0	0	0	0	0	0	0	0	0	0	0	0	0	1	1.85995708	3.903846914	1.352455864
APECO1_RS01425	NC_008563.1	300670..301005		0	NaN	NaN	NaN	NaN	NaN																	0	0	0	0	0	0	0	0	0	0	0	0	0	0	0	0	0	0	0	0	0	0	0	0
APECO1_RS01430	NC_008563.1	301341..301553		4.006673593	1.764330438	0.819120786	0.503079516	0.684934403	1																	0	0	0	0	2	6.442220292	7.685487816	1.108470683	1	2.563311467	3.144417474	0.331500678	1	2.786264205	6.134493416	1.068966337	1	2.884987695	5.885527362	0.932532781	0	0	0	0
APECO1_RS01435	NC_008563.1	301550..301912		2.351023348	16.15595057	4.013993732	0.116423406	NaN	1																	0	0	0	0	0	0	0	0	0	0	0	0	1	1.63491536	3.599578781	1.068966337	1	1.692844019	3.453491262	0.932532781	0	0	0	0
APECO1_RS01440	NC_008563.1	301931..302959		14.24627076	1.162057915	0.216681973	0.537998131	0.703998296	1																	23	14.6507297	17.64500398	11.3157659	16	10.66816655	12.72698857	8.867765461	19	10.08136201	12.36681974	6.298512874	13	7.497731373	16.50768928	13.89656238	9	5.374656377	10.96458304	8.392795033	5	3.66026539	7.682497571	6.762279318
APECO1_RS01445	NC_008563.1	303049..303279		6.052456271	6.169515125	2.62515711	0.072840253	0.187754648	1																	0	0	0	0	0	0	0	0	1	2.363572911	2.899397931	0.331500678	2	5.138305416	11.31296188	2.137932674	0	0	0	0	1	3.260963711	6.844406927	1.352455864
APECO1_RS01450	NC_008563.1	303266..305095		2.025506886	1.036126477	0.05120012	0.940215479	0.970207022	1																	4	1.432701436	1.725512862	1.967959287	4	1.499664396	1.78908077	2.216941365	7	2.088468523	2.561927024	2.320504743	2	0.648605766	1.428029615	2.137932674	2	0.6715873	1.370073583	1.865065563	2	0.823259691	1.727932241	2.704911727
APECO1_RS01455	NC_008563.1	305130..305843		15.24064569	-1.357649605	-0.441111183	0.358717696	0.554710328	1																	11	10.09813722	12.16196566	5.411888039	8	7.687355306	9.170918234	4.43388273	26	19.88181919	24.38905318	8.619017618	5	4.155982322	9.15018976	5.344831685	5	4.303237949	8.778832829	4.662663907	3	3.165053014	6.643100841	4.057367591
APECO1_RS01460	NC_008563.1	complement(305925..307202)		8.511260523	1.315099023	0.395171434	0.291613534	0.486242477	1																	14	7.180322925	8.64781681	6.887857504	10	5.36851691	6.40457318	5.542353413	20	8.544371557	10.48139158	6.630013552	9	4.179396307	9.201740124	9.620697033	7	3.365818978	6.866448589	6.52772947	7	4.125961128	8.659942098	9.467191046
APECO1_RS01470	NC_008563.1	complement(308292..308786)		0	NaN	NaN	NaN	NaN	NaN																	0	0	0	0	0	0	0	0	0	0	0	0	0	0	0	0	0	0	0	0	0	0	0	0
APECO1_RS01490	NC_008563.1	314782..314967		0	NaN	NaN	NaN	NaN	NaN																	0	0	0	0	0	0	0	0	0	0	0	0	0	0	0	0	0	0	0	0	0	0	0	0
APECO1_RS01550	NC_008563.1	complement(325899..327041)		0	NaN	NaN	NaN	NaN	NaN																	0	0	0	0	0	0	0	0	0	0	0	0	0	0	0	0	0	0	0	0	0	0	0	0
APECO1_RS01555	NC_008563.1	complement(327213..328133)		0	NaN	NaN	NaN	NaN	NaN																	0	0	0	0	0	0	0	0	0	0	0	0	0	0	0	0	0	0	0	0	0	0	0	0
APECO1_RS01560	NC_008563.1	328290..329216		0	NaN	NaN	NaN	NaN	NaN																	0	0	0	0	0	0	0	0	0	0	0	0	0	0	0	0	0	0	0	0	0	0	0	0
APECO1_RS01565	NC_008563.1	329416..330309		0	NaN	NaN	NaN	NaN	NaN																	0	0	0	0	0	0	0	0	0	0	0	0	0	0	0	0	0	0	0	0	0	0	0	0
APECO1_RS01570	NC_008563.1	complement(330340..331329)		0	NaN	NaN	NaN	NaN	NaN																	0	0	0	0	0	0	0	0	0	0	0	0	0	0	0	0	0	0	0	0	0	0	0	0
APECO1_RS01575	NC_008563.1	complement(331356..332207)		0	NaN	NaN	NaN	NaN	NaN																	0	0	0	0	0	0	0	0	0	0	0	0	0	0	0	0	0	0	0	0	0	0	0	0
APECO1_RS01585	NC_008563.1	complement(337148..338005)		8.764166838	2.23845021	1.162500229	0.015739426	0.060416443	1																	3	2.291821353	2.760217254	1.475969465	7	5.597523575	6.677775253	3.879647389	9	5.727118977	7.025464216	2.983506098	5	3.458474799	7.614493576	5.344831685	9	6.445829151	13.14983211	8.392795033	3	2.633855305	5.528174826	4.057367591
APECO1_RS01590	NC_008563.1	338253..339122		0	NaN	NaN	NaN	NaN	NaN																	0	0	0	0	0	0	0	0	0	0	0	0	0	0	0	0	0	0	0	0	0	0	0	0
APECO1_RS01735	NC_008563.1	370098..370508		9.853654805	1.751156114	0.808307704	0.190975464	0.370391886	1																	2	3.189590788	3.841470241	0.983979644	4	6.67733782	7.965980072	2.216941365	7	9.299020432	11.40712032	2.320504743	4	5.775905358	12.71676007	4.275865348	3	4.485418825	9.150491445	2.797598344	2	3.665608843	7.693712896	2.704911727
APECO1_RS01740	NC_008563.1	370762..371745		7.800188278	-1.012904646	-0.018498366	0.970798082	0.986322286	1																	4	2.664475232	3.209033067	1.967959287	12	8.367030013	9.981761614	6.650824095	15	8.322947294	10.20977015	4.972510164	5	3.015621319	6.63946696	5.344831685	3	1.873482863	3.822004049	2.797598344	4	3.062124461	6.427065041	5.409823455
APECO1_RS01745	NC_008563.1	371794..373278		4.037151422	-1.32335195	-0.404196802	0.528766517	0.698639159	1																	11	4.855265978	5.847571367	5.411888039	4	1.848071276	2.204725798	2.216941365	9	3.309002076	4.059157103	2.983506098	0	0	0	0	4	1.655225263	3.376747012	3.730131126	3	1.521783065	3.194056566	4.057367591
APECO1_RS01750	NC_008563.1	373271..374242		5.82842055	2.699092225	1.432474273	0.012425519	0.050233338	1																	3	2.023027491	2.43648807	1.475969465	3	2.11758167	2.52624831	1.662706024	6	3.370279892	4.134326679	1.989004066	7	4.273991696	9.410009963	7.482764359	5	3.161020468	6.448648807	4.662663907	1	0.774982117	1.626602881	1.352455864
APECO1_RS01755	NC_008563.1	374239..375195		5.216497589	1.026565291	0.037825387	0.949839919	0.975790382	1																	7	4.7943849	5.774247588	3.443928752	5	3.584621009	4.276407797	2.771176706	8	4.564140794	5.598837383	2.652005421	1	0.620140309	1.365357469	1.068966337	4	2.568452995	5.239779845	3.730131126	3	2.361387515	4.956294671	4.057367591
APECO1_RS01860	NC_008563.1	complement(399265..399858)		0.887237935	2.52126808	1.334149524	0.443563264	NaN	1																	0	0	0	0	0	0	0	0	1	0.919167243	1.12754364	0.331500678	0	0	0	0	0	0	0	0	1	1.268152554	2.661713805	1.352455864
APECO1_RS01870	NC_008563.1	complement(401030..401701)		1.129805312	1.023851856	0.034006983	0.981402283	0.988878113	1																	1	0.975388255	1.174735319	0.491989822	1	1.020976877	1.218012578	0.554235341	1	0.812478188	0.996668039	0.331500678	0	0	0	0	0	0	0	0	1	1.120956276	2.352764881	1.352455864
APECO1_RS01900	NC_008563.1	407258..410245		11.95724425	6.975245767	2.80224405	3.70E-18	2.43E-16	1.50E-14																	12	2.632373121	3.170370018	5.903877861	8	1.836938316	2.191444317	4.43388273	8	1.461808146	1.793201933	2.652005421	24	4.766861651	10.49515741	25.65519209	34	6.992329614	14.26472194	31.70611457	21	5.294154941	11.11185341	28.40157314
APECO1_RS02310	NC_008563.1	complement(491710..492021)		24.54201186	1.223569314	0.291095831	0.528732789	0.698639159	1																	11	23.10919864	27.83219064	5.411888039	6	13.19416271	15.74047024	3.325412048	14	24.49934229	30.0533747	4.641009486	9	17.11945026	37.6917432	9.620697033	3	5.908676722	12.05401277	2.797598344	3	7.24310209	15.20248077	4.057367591
APECO1_RS02445	NC_008563.1	complement(522227..522730)		0	NaN	NaN	NaN	NaN	NaN																	0	0	0	0	0	0	0	0	0	0	0	0	0	0	0	0	0	0	0	0	0	0	0	0
APECO1_RS02450	NC_008563.1	complement(522727..523527)		0	NaN	NaN	NaN	NaN	NaN																	0	0	0	0	0	0	0	0	0	0	0	0	0	0	0	0	0	0	0	0	0	0	0	0
APECO1_RS02465	NC_008563.1	525161..525463		0	NaN	NaN	NaN	NaN	NaN																	0	0	0	0	0	0	0	0	0	0	0	0	0	0	0	0	0	0	0	0	0	0	0	0
APECO1_RS02495	NC_008563.1	complement(531427..531630)		0	NaN	NaN	NaN	NaN	NaN																	0	0	0	0	0	0	0	0	0	0	0	0	0	0	0	0	0	0	0	0	0	0	0	0
APECO1_RS02500	NC_008563.1	complement(531627..532049)		0	NaN	NaN	NaN	NaN	NaN																	0	0	0	0	0	0	0	0	0	0	0	0	0	0	0	0	0	0	0	0	0	0	0	0
APECO1_RS02505	NC_008563.1	complement(532135..533151)		0	NaN	NaN	NaN	NaN	NaN																	0	0	0	0	0	0	0	0	0	0	0	0	0	0	0	0	0	0	0	0	0	0	0	0
APECO1_RS02510	NC_008563.1	533518..533880		0	NaN	NaN	NaN	NaN	NaN																	0	0	0	0	0	0	0	0	0	0	0	0	0	0	0	0	0	0	0	0	0	0	0	0
APECO1_RS02660	NC_008563.1	complement(565394..565723)		0	NaN	NaN	NaN	NaN	NaN																	0	0	0	0	0	0	0	0	0	0	0	0	0	0	0	0	0	0	0	0	0	0	0	0
APECO1_RS02700	NC_008563.1	570628..570704		0	NaN	NaN	NaN	NaN	NaN																	0	0	0	0	0	0	0	0	0	0	0	0	0	0	0	0	0	0	0	0	0	0	0	0
APECO1_RS02720	NC_008563.1	complement(571757..572425)		0	NaN	NaN	NaN	NaN	NaN																	0	0	0	0	0	0	0	0	0	0	0	0	0	0	0	0	0	0	0	0	0	0	0	0
APECO1_RS03040	NC_008563.1	642081..642869		14.16334348	1.313408898	0.393316135	0.293837406	0.488844623	1																	14	11.63048504	14.00749035	6.887857504	16	13.91323622	16.59831589	8.867765461	14	9.687952845	11.88422422	4.641009486	9	6.769668543	14.90471975	9.620697033	9	7.009532841	14.29981743	8.392795033	5	4.773654102	10.01937896	6.762279318
APECO1_RS03155	NC_008563.1	663720..665597		15.49435776	1.485557121	0.571004079	0.021291792	0.074511161	1																	34	11.86670439	14.29198753	16.72765394	33	12.0560081	14.3826661	18.28976626	39	11.33835376	13.90877314	12.92852643	21	6.636293816	14.61106978	22.44829308	20	6.544221289	13.35055727	18.65065563	22	8.824397008	18.52144622	29.754029
APECO1_RS03190	NC_008563.1	complement(672815..672889)		0	NaN	NaN	NaN	NaN	NaN																	0	0	0	0	0	0	0	0	0	0	0	0	0	0	0	0	0	0	0	0	0	0	0	0
APECO1_RS03195	NC_008563.1	complement(672927..673001)		0	NaN	NaN	NaN	NaN	NaN																	0	0	0	0	0	0	0	0	0	0	0	0	0	0	0	0	0	0	0	0	0	0	0	0
APECO1_RS03200	NC_008563.1	complement(673050..673126)		0	NaN	NaN	NaN	NaN	NaN																	0	0	0	0	0	0	0	0	0	0	0	0	0	0	0	0	0	0	0	0	0	0	0	0
APECO1_RS03205	NC_008563.1	complement(673142..673216)		0	NaN	NaN	NaN	NaN	NaN																	0	0	0	0	0	0	0	0	0	0	0	0	0	0	0	0	0	0	0	0	0	0	0	0
APECO1_RS03210	NC_008563.1	complement(673251..673325)		0	NaN	NaN	NaN	NaN	NaN																	0	0	0	0	0	0	0	0	0	0	0	0	0	0	0	0	0	0	0	0	0	0	0	0
APECO1_RS03215	NC_008563.1	complement(673349..673433)		0	NaN	NaN	NaN	NaN	NaN																	0	0	0	0	0	0	0	0	0	0	0	0	0	0	0	0	0	0	0	0	0	0	0	0
APECO1_RS03220	NC_008563.1	complement(673444..673520)		0	NaN	NaN	NaN	NaN	NaN																	0	0	0	0	0	0	0	0	0	0	0	0	0	0	0	0	0	0	0	0	0	0	0	0
APECO1_RS03255	NC_008563.1	complement(682226..683506)		0	NaN	NaN	NaN	NaN	NaN																	0	0	0	0	0	0	0	0	0	0	0	0	0	0	0	0	0	0	0	0	0	0	0	0
APECO1_RS03260	NC_008563.1	complement(683520..683990)		0	NaN	NaN	NaN	NaN	NaN																	0	0	0	0	0	0	0	0	0	0	0	0	0	0	0	0	0	0	0	0	0	0	0	0
APECO1_RS03265	NC_008563.1	complement(683987..685156)		0	NaN	NaN	NaN	NaN	NaN																	0	0	0	0	0	0	0	0	0	0	0	0	0	0	0	0	0	0	0	0	0	0	0	0
APECO1_RS03275	NC_008563.1	complement(686002..686889)		0	NaN	NaN	NaN	NaN	NaN																	0	0	0	0	0	0	0	0	0	0	0	0	0	0	0	0	0	0	0	0	0	0	0	0
APECO1_RS03280	NC_008563.1	complement(686893..688050)		0	NaN	NaN	NaN	NaN	NaN																	0	0	0	0	0	0	0	0	0	0	0	0	0	0	0	0	0	0	0	0	0	0	0	0
APECO1_RS03285	NC_008563.1	688220..689455		0	NaN	NaN	NaN	NaN	NaN																	0	0	0	0	0	0	0	0	0	0	0	0	0	0	0	0	0	0	0	0	0	0	0	0
APECO1_RS03290	NC_008563.1	689448..690434		0	NaN	NaN	NaN	NaN	NaN																	0	0	0	0	0	0	0	0	0	0	0	0	0	0	0	0	0	0	0	0	0	0	0	0
APECO1_RS03295	NC_008563.1	690436..691197		0	NaN	NaN	NaN	NaN	NaN																	0	0	0	0	0	0	0	0	0	0	0	0	0	0	0	0	0	0	0	0	0	0	0	0
APECO1_RS03515	NC_008563.1	734356..735471		0	NaN	NaN	NaN	NaN	NaN																	0	0	0	0	0	0	0	0	0	0	0	0	0	0	0	0	0	0	0	0	0	0	0	0
APECO1_RS03580	NC_008563.1	745882..745957		0	NaN	NaN	NaN	NaN	NaN																	0	0	0	0	0	0	0	0	0	0	0	0	0	0	0	0	0	0	0	0	0	0	0	0
APECO1_RS03585	NC_008563.1	745993..746068		0	NaN	NaN	NaN	NaN	NaN																	0	0	0	0	0	0	0	0	0	0	0	0	0	0	0	0	0	0	0	0	0	0	0	0
APECO1_RS03590	NC_008563.1	746071..746146		0	NaN	NaN	NaN	NaN	NaN																	0	0	0	0	0	0	0	0	0	0	0	0	0	0	0	0	0	0	0	0	0	0	0	0
APECO1_RS03595	NC_008563.1	746198..746273		0	NaN	NaN	NaN	NaN	NaN																	0	0	0	0	0	0	0	0	0	0	0	0	0	0	0	0	0	0	0	0	0	0	0	0
APECO1_RS03600	NC_008563.1	746277..746352		0	NaN	NaN	NaN	NaN	NaN																	0	0	0	0	0	0	0	0	0	0	0	0	0	0	0	0	0	0	0	0	0	0	0	0
APECO1_RS03605	NC_008563.1	746401..746476		0	NaN	NaN	NaN	NaN	NaN																	0	0	0	0	0	0	0	0	0	0	0	0	0	0	0	0	0	0	0	0	0	0	0	0
APECO1_RS03610	NC_008563.1	746510..746585		0	NaN	NaN	NaN	NaN	NaN																	0	0	0	0	0	0	0	0	0	0	0	0	0	0	0	0	0	0	0	0	0	0	0	0
APECO1_RS04335	NC_008563.1	complement(897097..897184)		0	NaN	NaN	NaN	NaN	NaN																	0	0	0	0	0	0	0	0	0	0	0	0	0	0	0	0	0	0	0	0	0	0	0	0
APECO1_RS04420	NC_008563.1	complement(919802..920797)		0	NaN	NaN	NaN	NaN	NaN																	0	0	0	0	0	0	0	0	0	0	0	0	0	0	0	0	0	0	0	0	0	0	0	0
APECO1_RS04425	NC_008563.1	complement(920891..921202)		0	NaN	NaN	NaN	NaN	NaN																	0	0	0	0	0	0	0	0	0	0	0	0	0	0	0	0	0	0	0	0	0	0	0	0
APECO1_RS04430	NC_008563.1	921307..921663		0	NaN	NaN	NaN	NaN	NaN																	0	0	0	0	0	0	0	0	0	0	0	0	0	0	0	0	0	0	0	0	0	0	0	0
APECO1_RS04435	NC_008563.1	921841..922341		0	NaN	NaN	NaN	NaN	NaN																	0	0	0	0	0	0	0	0	0	0	0	0	0	0	0	0	0	0	0	0	0	0	0	0
APECO1_RS04440	NC_008563.1	922405..922629		0	NaN	NaN	NaN	NaN	NaN																	0	0	0	0	0	0	0	0	0	0	0	0	0	0	0	0	0	0	0	0	0	0	0	0
APECO1_RS04445	NC_008563.1	922629..922928		0	NaN	NaN	NaN	NaN	NaN																	0	0	0	0	0	0	0	0	0	0	0	0	0	0	0	0	0	0	0	0	0	0	0	0
APECO1_RS04450	NC_008563.1	922931..923155		0	NaN	NaN	NaN	NaN	NaN																	0	0	0	0	0	0	0	0	0	0	0	0	0	0	0	0	0	0	0	0	0	0	0	0
APECO1_RS04455	NC_008563.1	923152..923427		0	NaN	NaN	NaN	NaN	NaN																	0	0	0	0	0	0	0	0	0	0	0	0	0	0	0	0	0	0	0	0	0	0	0	0
APECO1_RS04460	NC_008563.1	923417..925708		0.190030119	9.374416335	3.228728869	0.227866311	NaN	1																	0	0	0	0	0	0	0	0	0	0	0	0	1	0.25893293	0.570090357	1.068966337	0	0	0	0	0	0	0	0
APECO1_RS04465	NC_008563.1	complement(925932..928148)		0	NaN	NaN	NaN	NaN	NaN																	0	0	0	0	0	0	0	0	0	0	0	0	0	0	0	0	0	0	0	0	0	0	0	0
APECO1_RS04470	NC_008563.1	complement(928652..929686)		0	NaN	NaN	NaN	NaN	NaN																	0	0	0	0	0	0	0	0	0	0	0	0	0	0	0	0	0	0	0	0	0	0	0	0
APECO1_RS04475	NC_008563.1	complement(929686..931458)		0	NaN	NaN	NaN	NaN	NaN																	0	0	0	0	0	0	0	0	0	0	0	0	0	0	0	0	0	0	0	0	0	0	0	0
APECO1_RS04480	NC_008563.1	931632..932486		1.232793762	16.65356083	4.057758779	0.111614073	NaN	1																	0	0	0	0	0	0	0	0	0	0	0	0	0	0	0	0	0	0	0	0	2	1.762064602	3.698381287	2.704911727
APECO1_RS04485	NC_008563.1	932545..933618		0.778160973	16.15514647	4.013921926	0.116431155	NaN	1																	0	0	0	0	0	0	0	0	0	0	0	0	0	0	0	0	2	1.144324728	2.33448292	1.865065563	0	0	0	0
APECO1_RS04490	NC_008563.1	933622..934365		0	NaN	NaN	NaN	NaN	NaN																	0	0	0	0	0	0	0	0	0	0	0	0	0	0	0	0	0	0	0	0	0	0	0	0
APECO1_RS04495	NC_008563.1	934465..934974		0	NaN	NaN	NaN	NaN	NaN																	0	0	0	0	0	0	0	0	0	0	0	0	0	0	0	0	0	0	0	0	0	0	0	0
APECO1_RS04500	NC_008563.1	934974..935177		0	NaN	NaN	NaN	NaN	NaN																	0	0	0	0	0	0	0	0	0	0	0	0	0	0	0	0	0	0	0	0	0	0	0	0
APECO1_RS04505	NC_008563.1	935181..935462		0	NaN	NaN	NaN	NaN	NaN																	0	0	0	0	0	0	0	0	0	0	0	0	0	0	0	0	0	0	0	0	0	0	0	0
APECO1_RS04510	NC_008563.1	935462..935959		0.839101291	9.373950158	3.228657124	0.227879089	NaN	1																	0	0	0	0	0	0	0	0	0	0	0	0	0	0	0	0	1	1.23394052	2.517303872	0.932532781	0	0	0	0
APECO1_RS04515	NC_008563.1	935974..936399		0	NaN	NaN	NaN	NaN	NaN																	0	0	0	0	0	0	0	0	0	0	0	0	0	0	0	0	0	0	0	0	0	0	0	0
APECO1_RS04525	NC_008563.1	936920..937387		0	NaN	NaN	NaN	NaN	NaN																	0	0	0	0	0	0	0	0	0	0	0	0	0	0	0	0	0	0	0	0	0	0	0	0
APECO1_RS04530	NC_008563.1	937380..937832		1.163398087	9.37508585	3.228831902	0.227848	NaN	1																	0	0	0	0	0	0	0	0	0	0	0	0	0	0	0	0	0	0	0	0	1	1.662875535	3.490194261	1.352455864
APECO1_RS04535	NC_008563.1	937899..938534		0	NaN	NaN	NaN	NaN	NaN																	0	0	0	0	0	0	0	0	0	0	0	0	0	0	0	0	0	0	0	0	0	0	0	0
APECO1_RS04540	NC_008563.1	938531..938878		0	NaN	NaN	NaN	NaN	NaN																	0	0	0	0	0	0	0	0	0	0	0	0	0	0	0	0	0	0	0	0	0	0	0	0
APECO1_RS04545	NC_008563.1	938883..939791		0	NaN	NaN	NaN	NaN	NaN																	0	0	0	0	0	0	0	0	0	0	0	0	0	0	0	0	0	0	0	0	0	0	0	0
APECO1_RS04550	NC_008563.1	939784..940314		0	NaN	NaN	NaN	NaN	NaN																	0	0	0	0	0	0	0	0	0	0	0	0	0	0	0	0	0	0	0	0	0	0	0	0
APECO1_RS04555	NC_008563.1	940325..942334		0	NaN	NaN	NaN	NaN	NaN																	0	0	0	0	0	0	0	0	0	0	0	0	0	0	0	0	0	0	0	0	0	0	0	0
APECO1_RS04560	NC_008563.1	942338..942865		0	NaN	NaN	NaN	NaN	NaN																	0	0	0	0	0	0	0	0	0	0	0	0	0	0	0	0	0	0	0	0	0	0	0	0
APECO1_RS04565	NC_008563.1	complement(943266..944852)		0	NaN	NaN	NaN	NaN	NaN																	0	0	0	0	0	0	0	0	0	0	0	0	0	0	0	0	0	0	0	0	0	0	0	0
APECO1_RS04590	NC_008563.1	949033..949551		0	NaN	NaN	NaN	NaN	NaN																	0	0	0	0	0	0	0	0	0	0	0	0	0	0	0	0	0	0	0	0	0	0	0	0
APECO1_RS04595	NC_008563.1	949608..949883		0	NaN	NaN	NaN	NaN	NaN																	0	0	0	0	0	0	0	0	0	0	0	0	0	0	0	0	0	0	0	0	0	0	0	0
APECO1_RS04600	NC_008563.1	949880..950035		0	NaN	NaN	NaN	NaN	NaN																	0	0	0	0	0	0	0	0	0	0	0	0	0	0	0	0	0	0	0	0	0	0	0	0
APECO1_RS04605	NC_008563.1	950028..952475		0.563905559	22.93959	4.519767701	0.071263742	NaN	1																	0	0	0	0	0	0	0	0	0	0	0	0	1	0.242432302	0.533761069	1.068966337	1	0.251022214	0.512098582	0.932532781	1	0.307713488	0.645857026	1.352455864
APECO1_RS04610	NC_008563.1	952490..952969		0	NaN	NaN	NaN	NaN	NaN																	0	0	0	0	0	0	0	0	0	0	0	0	0	0	0	0	0	0	0	0	0	0	0	0
APECO1_RS04615	NC_008563.1	952969..954132		0.811762694	16.15710302	4.01409664	0.1164123	NaN	1																	0	0	0	0	0	0	0	0	0	0	0	0	0	0	0	0	1	0.527923006	1.076990832	0.932532781	1	0.647150015	1.358297251	1.352455864
APECO1_RS04945	NC_008563.1	complement(1027914..1028001)		11.97771212	16.65356083	4.057758779	0.111614073	NaN	1																	0	0	0	0	0	0	0	0	0	0	0	0	0	0	0	0	0	0	0	0	2	17.12005948	35.93313637	2.704911727
APECO1_RS05135	NC_008563.1	1064825..1065034		0	NaN	NaN	NaN	NaN	NaN																	0	0	0	0	0	0	0	0	0	0	0	0	0	0	0	0	0	0	0	0	0	0	0	0
APECO1_RS05195	NC_008563.1	complement(1079920..1080007)		0	NaN	NaN	NaN	NaN	NaN																	0	0	0	0	0	0	0	0	0	0	0	0	0	0	0	0	0	0	0	0	0	0	0	0
APECO1_RS05340	NC_008563.1	complement(1101660..1101773)		0	NaN	NaN	NaN	NaN	NaN																	0	0	0	0	0	0	0	0	0	0	0	0	0	0	0	0	0	0	0	0	0	0	0	0
APECO1_RS05740	NC_008563.1	complement(1178855..1179997)		4.91020817	-24.50136769	-4.614790379	0.04991341	0.142031595	1																	7	4.014196281	4.834606248	3.443928752	4	2.401037484	2.864407532	2.216941365	12	5.73212958	7.031610729	3.978008131	0	0	0	0	0	0	0	0	0	0	0	0
APECO1_RS05745	NC_008563.1	complement(1179987..1180223)		1.837759631	2.520726415	1.333839545	0.443660842	NaN	1																	1	2.765657835	3.330895083	0.491989822	0	0	0	0	0	0	0	0	1	2.504110867	5.513278893	1.068966337	0	0	0	0	0	0	0	0
APECO1_RS05750	NC_008563.1	complement(1180363..1180602)		2.997258745	-3.532051979	-1.820506574	0.459902776	NaN	1																	0	0	0	0	1	2.858735254	3.410435218	0.554235341	2	4.549877854	5.581341016	0.663001355	0	0	0	0	0	0	0	0	0	0	0	0
APECO1_RS05755	NC_008563.1	complement(1180586..1180912)		0	NaN	NaN	NaN	NaN	NaN																	0	0	0	0	0	0	0	0	0	0	0	0	0	0	0	0	0	0	0	0	0	0	0	0
APECO1_RS05760	NC_008563.1	complement(1180912..1181133)		6.572896651	-1.846670191	-0.884926229	0.513851715	0.688714339	1																	3	8.857579824	10.66786668	1.475969465	0	0	0	0	3	7.378180304	9.050823269	0.994502033	0	0	0	0	1	2.768028734	5.646924901	0.932532781	0	0	0	0
APECO1_RS05775	NC_008563.1	complement(1181520..1181711)		0	NaN	NaN	NaN	NaN	NaN																	0	0	0	0	0	0	0	0	0	0	0	0	0	0	0	0	0	0	0	0	0	0	0	0
APECO1_RS05780	NC_008563.1	complement(1181684..1181866)		0	NaN	NaN	NaN	NaN	NaN																	0	0	0	0	0	0	0	0	0	0	0	0	0	0	0	0	0	0	0	0	0	0	0	0
APECO1_RS05785	NC_008563.1	complement(1181863..1182543)		4.874369459	-14.02562614	-3.809993273	0.10917491	0.25128641	1																	3	2.887492982	3.477630549	1.475969465	6	6.044902741	7.211492973	3.325412048	4	3.206962364	3.933984857	1.32600271	0	0	0	0	0	0	0	0	0	0	0	0
APECO1_RS05795	NC_008563.1	complement(1183331..1183627)		0.885995662	-1.434728689	-0.520777945	0.843648301	NaN	1																	1	2.206939081	2.657986985	0.491989822	0	0	0	0	0	0	0	0	0	0	0	0	0	0	0	0	0	0	0	0
APECO1_RS05810	NC_008563.1	complement(1184052..1184420)		8.2301265	1.085570239	0.118453075	0.874161851	0.930722319	1																	4	7.105267285	8.557421513	1.967959287	4	7.437360011	8.872676991	2.216941365	4	5.918540298	7.260280997	1.32600271	1	1.60833137	3.541049045	1.068966337	1	1.6653181	3.397336932	0.932532781	3	6.124248921	12.85413008	4.057367591
APECO1_RS05815	NC_008563.1	complement(1184603..1184803)		0	NaN	NaN	NaN	NaN	NaN																	0	0	0	0	0	0	0	0	0	0	0	0	0	0	0	0	0	0	0	0	0	0	0	0
APECO1_RS05820	NC_008563.1	1185017..1185598		46.22505519	397.3989967	8.63444442	3.07E-04	2.36E-03	1																	0	0	0	0	0	0	0	0	0	0	0	0	15	15.29572875	33.67647159	16.03449505	21	22.17276625	45.23361493	19.58318841	22	28.47460065	59.76507904	29.754029
APECO1_RS05825	NC_008563.1	complement(1185615..1185887)		0	NaN	NaN	NaN	NaN	NaN																	0	0	0	0	0	0	0	0	0	0	0	0	0	0	0	0	0	0	0	0	0	0	0	0
APECO1_RS05830	NC_008563.1	complement(1185865..1186047)		0	NaN	NaN	NaN	NaN	NaN																	0	0	0	0	0	0	0	0	0	0	0	0	0	0	0	0	0	0	0	0	0	0	0	0
APECO1_RS05840	NC_008563.1	complement(1186324..1187076)		0	NaN	NaN	NaN	NaN	NaN																	0	0	0	0	0	0	0	0	0	0	0	0	0	0	0	0	0	0	0	0	0	0	0	0
APECO1_RS05845	NC_008563.1	complement(1187073..1187630)		0	NaN	NaN	NaN	NaN	NaN																	0	0	0	0	0	0	0	0	0	0	0	0	0	0	0	0	0	0	0	0	0	0	0	0
APECO1_RS05850	NC_008563.1	complement(1187670..1188365)		0	NaN	NaN	NaN	NaN	NaN																	0	0	0	0	0	0	0	0	0	0	0	0	0	0	0	0	0	0	0	0	0	0	0	0
APECO1_RS05855	NC_008563.1	1188440..1188655		0	NaN	NaN	NaN	NaN	NaN																	0	0	0	0	0	0	0	0	0	0	0	0	0	0	0	0	0	0	0	0	0	0	0	0
APECO1_RS05860	NC_008563.1	1188797..1189093		10.50882456	1.191522849	0.252806617	0.716977993	0.831884101	1																	3	6.620817242	7.973960955	1.475969465	2	4.620178189	5.511814494	1.108470683	8	14.70667589	18.04069823	2.652005421	2	3.996459768	8.798970355	2.137932674	2	4.138063159	8.441867529	1.865065563	2	5.072610218	10.64685522	2.704911727
APECO1_RS05870	NC_008563.1	1190022..1190723		0.750739791	2.520822331	1.33389444	0.443630198	NaN	1																	0	0	0	0	1	0.977345386	1.165960758	0.554235341	0	0	0	0	0	0	0	0	0	0	0	0	1	1.073052161	2.252219374	1.352455864
APECO1_RS05875	NC_008563.1	1190720..1191010		2.609034947	-3.532558495	-1.82071345	0.459848507	NaN	1																	1	2.252442979	2.71279084	0.491989822	1	2.357719797	2.812730077	0.554235341	1	1.87623829	2.301583924	0.331500678	0	0	0	0	0	0	0	0	0	0	0	0
APECO1_RS05880	NC_008563.1	1191084..1191524		4.771009172	-1.412577336	-0.498329855	0.652258028	0.790128479	1																	3	4.458917735	5.370218602	1.475969465	4	6.223097152	7.424076666	2.216941365	1	1.238062001	1.518732249	0.331500678	1	1.345746657	2.962918589	1.068966337	1	1.393429431	2.842669678	0.932532781	0	0	0	0
APECO1_RS05885	NC_008563.1	1191521..1192048		4.830534709	-3.007724117	-1.588672242	0.22456209	0.414164876	1																	3	3.724209699	4.485353037	1.475969465	4	5.197700463	6.200791306	2.216941365	3	3.102189446	3.805459784	0.994502033	0	0	0	0	1	1.163830263	2.374275242	0.932532781	0	0	0	0
APECO1_RS05890	NC_008563.1	1192045..1192221		0	NaN	NaN	NaN	NaN	NaN																	0	0	0	0	0	0	0	0	0	0	0	0	0	0	0	0	0	0	0	0	0	0	0	0
APECO1_RS05895	NC_008563.1	1192224..1192565		0	NaN	NaN	NaN	NaN	NaN																	0	0	0	0	0	0	0	0	0	0	0	0	0	0	0	0	0	0	0	0	0	0	0	0
APECO1_RS05950	NC_008563.1	1197576..1197902		0	NaN	NaN	NaN	NaN	NaN																	0	0	0	0	0	0	0	0	0	0	0	0	0	0	0	0	0	0	0	0	0	0	0	0
APECO1_RS05965	NC_008563.1	1198763..1199311		0	NaN	NaN	NaN	NaN	NaN																	0	0	0	0	0	0	0	0	0	0	0	0	0	0	0	0	0	0	0	0	0	0	0	0
APECO1_RS05970	NC_008563.1	1199283..1201211		0	NaN	NaN	NaN	NaN	NaN																	0	0	0	0	0	0	0	0	0	0	0	0	0	0	0	0	0	0	0	0	0	0	0	0
APECO1_RS05975	NC_008563.1	1201195..1201401		0	NaN	NaN	NaN	NaN	NaN																	0	0	0	0	0	0	0	0	0	0	0	0	0	0	0	0	0	0	0	0	0	0	0	0
APECO1_RS05980	NC_008563.1	1201398..1202990		0	NaN	NaN	NaN	NaN	NaN																	0	0	0	0	0	0	0	0	0	0	0	0	0	0	0	0	0	0	0	0	0	0	0	0
APECO1_RS05985	NC_008563.1	1202980..1204485		0	NaN	NaN	NaN	NaN	NaN																	0	0	0	0	0	0	0	0	0	0	0	0	0	0	0	0	0	0	0	0	0	0	0	0
APECO1_RS05990	NC_008563.1	1204522..1204869		0	NaN	NaN	NaN	NaN	NaN																	0	0	0	0	0	0	0	0	0	0	0	0	0	0	0	0	0	0	0	0	0	0	0	0
APECO1_RS05995	NC_008563.1	1204927..1205955		0	NaN	NaN	NaN	NaN	NaN																	0	0	0	0	0	0	0	0	0	0	0	0	0	0	0	0	0	0	0	0	0	0	0	0
APECO1_RS06005	NC_008563.1	1206374..1206727		0	NaN	NaN	NaN	NaN	NaN																	0	0	0	0	0	0	0	0	0	0	0	0	0	0	0	0	0	0	0	0	0	0	0	0
APECO1_RS06010	NC_008563.1	1206739..1207317		0.454474459	-1.434728689	-0.520777945	0.843648301	NaN	1																	1	1.132056834	1.363423376	0.491989822	0	0	0	0	0	0	0	0	0	0	0	0	0	0	0	0	0	0	0	0
APECO1_RS06015	NC_008563.1	1207314..1207709		0	NaN	NaN	NaN	NaN	NaN																	0	0	0	0	0	0	0	0	0	0	0	0	0	0	0	0	0	0	0	0	0	0	0	0
APECO1_RS06020	NC_008563.1	1207717..1208457		0.970772063	-3.532051979	-1.820506574	0.459902776	NaN	1																	0	0	0	0	1	0.925906155	1.104594403	0.554235341	2	1.473644649	1.807721787	0.663001355	0	0	0	0	0	0	0	0	0	0	0	0
APECO1_RS06025	NC_008563.1	1208473..1208895		0.62208206	-1.434728689	-0.520777945	0.843648301	NaN	1																	1	1.549552972	1.866246181	0.491989822	0	0	0	0	0	0	0	0	0	0	0	0	0	0	0	0	0	0	0	0
APECO1_RS06030	NC_008563.1	1208877..1209311		1.767639714	-3.532676096	-1.820761477	0.459835908	NaN	1																	0	0	0	0	2	3.154466488	3.763238862	1.108470683	1	1.255138718	1.53968028	0.331500678	0	0	0	0	0	0	0	0	0	0	0	0
APECO1_RS06035	NC_008563.1	1209304..1211865		1.979688655	-1.86399442	-0.898397541	0.245450154	0.437794684	1																	9	2.302555879	2.773145672	4.427908396	5	1.338986068	1.597393545	2.771176706	6	1.278654198	1.568526749	1.989004066	0	0	0	0	3	0.719557821	1.467935981	2.797598344	1	0.294021318	0.617118657	1.352455864
APECO1_RS06040	NC_008563.1	1211862..1212191		0.826772174	-1.434776472	-0.520825993	0.843633501	NaN	1																	0	0	0	0	1	2.079080185	2.480316522	0.554235341	0	0	0	0	0	0	0	0	0	0	0	0	0	0	0	0
APECO1_RS06045	NC_008563.1	1212191..1212889		1.348491759	-4.580410032	-2.195476752	0.367166781	0.559111799	1																	0	0	0	0	1	0.981540002	1.170964882	0.554235341	3	2.343284732	2.874510395	0.994502033	0	0	0	0	0	0	0	0	0	0	0	0
APECO1_RS06050	NC_008563.1	1212895..1213638		0	NaN	NaN	NaN	NaN	NaN																	0	0	0	0	0	0	0	0	0	0	0	0	0	0	0	0	0	0	0	0	0	0	0	0
APECO1_RS06055	NC_008563.1	1213635..1214207		0	NaN	NaN	NaN	NaN	NaN																	0	0	0	0	0	0	0	0	0	0	0	0	0	0	0	0	0	0	0	0	0	0	0	0
APECO1_RS06065	NC_008563.1	1217810..1219870		0	NaN	NaN	NaN	NaN	NaN																	0	0	0	0	0	0	0	0	0	0	0	0	0	0	0	0	0	0	0	0	0	0	0	0
APECO1_RS06070	NC_008563.1	1219867..1220145		0	NaN	NaN	NaN	NaN	NaN																	0	0	0	0	0	0	0	0	0	0	0	0	0	0	0	0	0	0	0	0	0	0	0	0
APECO1_RS06075	NC_008563.1	1220158..1220451		0	NaN	NaN	NaN	NaN	NaN																	0	0	0	0	0	0	0	0	0	0	0	0	0	0	0	0	0	0	0	0	0	0	0	0
APECO1_RS06105	NC_008563.1	1224679..1225449		0	NaN	NaN	NaN	NaN	NaN																	0	0	0	0	0	0	0	0	0	0	0	0	0	0	0	0	0	0	0	0	0	0	0	0
APECO1_RS06195	NC_008563.1	complement(1234829..1235002)		4.803131525	16.15514647	4.013921926	0.116431155	NaN	1																	0	0	0	0	0	0	0	0	0	0	0	0	0	0	0	0	2	7.063245736	14.40939457	1.865065563	0	0	0	0
APECO1_RS06230	NC_008563.1	1239571..1239864		48.78036291	1.127655363	0.173326215	0.615439429	0.766698545	1																	20	44.58917735	53.70218602	9.839796435	12	28.00393719	33.408345	6.650824095	26	48.28441804	59.23055772	8.619017618	9	18.16757986	39.99940095	9.620697033	11	22.99158561	46.90404969	10.2578606	6	15.37311464	32.2664898	8.114735182
APECO1_RS06315	NC_008563.1	complement(1255974..1257944)		0	NaN	NaN	NaN	NaN	NaN																	0	0	0	0	0	0	0	0	0	0	0	0	0	0	0	0	0	0	0	0	0	0	0	0
APECO1_RS06325	NC_008563.1	complement(1258821..1259633)		0	NaN	NaN	NaN	NaN	NaN																	0	0	0	0	0	0	0	0	0	0	0	0	0	0	0	0	0	0	0	0	0	0	0	0
APECO1_RS06330	NC_008563.1	complement(1259643..1260401)		0	NaN	NaN	NaN	NaN	NaN																	0	0	0	0	0	0	0	0	0	0	0	0	0	0	0	0	0	0	0	0	0	0	0	0
APECO1_RS06335	NC_008563.1	complement(1260398..1261378)		0	NaN	NaN	NaN	NaN	NaN																	0	0	0	0	0	0	0	0	0	0	0	0	0	0	0	0	0	0	0	0	0	0	0	0
APECO1_RS06340	NC_008563.1	complement(1261378..1262400)		0	NaN	NaN	NaN	NaN	NaN																	0	0	0	0	0	0	0	0	0	0	0	0	0	0	0	0	0	0	0	0	0	0	0	0
APECO1_RS06370	NC_008563.1	complement(1270080..1270256)		0	NaN	NaN	NaN	NaN	NaN																	0	0	0	0	0	0	0	0	0	0	0	0	0	0	0	0	0	0	0	0	0	0	0	0
APECO1_RS06440	NC_008563.1	complement(1282892..1282999)		0	NaN	NaN	NaN	NaN	NaN																	0	0	0	0	0	0	0	0	0	0	0	0	0	0	0	0	0	0	0	0	0	0	0	0
APECO1_RS06510	NC_008563.1	complement(1299112..1300311)		0.439182778	9.37508585	3.228831902	0.227848	NaN	1																	0	0	0	0	0	0	0	0	0	0	0	0	0	0	0	0	0	0	0	0	1	0.627735514	1.317548334	1.352455864
APECO1_RS06515	NC_008563.1	complement(1300742..1300826)		0	NaN	NaN	NaN	NaN	NaN																	0	0	0	0	0	0	0	0	0	0	0	0	0	0	0	0	0	0	0	0	0	0	0	0
APECO1_RS06520	NC_008563.1	complement(1300860..1300944)		0	NaN	NaN	NaN	NaN	NaN																	0	0	0	0	0	0	0	0	0	0	0	0	0	0	0	0	0	0	0	0	0	0	0	0
APECO1_RS06655	NC_008563.1	complement(1326979..1328109)		0	NaN	NaN	NaN	NaN	NaN																	0	0	0	0	0	0	0	0	0	0	0	0	0	0	0	0	0	0	0	0	0	0	0	0
APECO1_RS06660	NC_008563.1	complement(1328087..1328335)		0	NaN	NaN	NaN	NaN	NaN																	0	0	0	0	0	0	0	0	0	0	0	0	0	0	0	0	0	0	0	0	0	0	0	0
APECO1_RS06665	NC_008563.1	complement(1328400..1330871)		0.729004009	1.132752813	0.179833073	0.871794586	0.929631936	1																	6	1.590924532	1.916073142	2.95193893	0	0	0	0	1	0.220867857	0.270938884	0.331500678	0	0	0	0	1	0.248585105	0.507126751	0.932532781	2	0.609451956	1.279173139	2.704911727
APECO1_RS06695	NC_008563.1	1333465..1333707		0	NaN	NaN	NaN	NaN	NaN																	0	0	0	0	0	0	0	0	0	0	0	0	0	0	0	0	0	0	0	0	0	0	0	0
APECO1_RS06700	NC_008563.1	1333691..1334116		0.980921227	9.373950158	3.228657124	0.227879089	NaN	1																	0	0	0	0	0	0	0	0	0	0	0	0	0	0	0	0	1	1.442493848	2.942763681	0.932532781	0	0	0	0
APECO1_RS06705	NC_008563.1	1334188..1335246		0	NaN	NaN	NaN	NaN	NaN																	0	0	0	0	0	0	0	0	0	0	0	0	0	0	0	0	0	0	0	0	0	0	0	0
APECO1_RS06710	NC_008563.1	1335287..1335709		1.817785521	1.023817773	0.033958956	0.981428454	0.988878113	1																	0	0	0	0	2	3.243954899	3.869997411	1.108470683	1	1.290745491	1.583359154	0.331500678	0	0	0	0	0	0	0	0	1	1.78080997	3.737725769	1.352455864
APECO1_RS06715	NC_008563.1	1335901..1336863		0	NaN	NaN	NaN	NaN	NaN																	0	0	0	0	0	0	0	0	0	0	0	0	0	0	0	0	0	0	0	0	0	0	0	0
APECO1_RS06720	NC_008563.1	1336879..1337880		0	NaN	NaN	NaN	NaN	NaN																	0	0	0	0	0	0	0	0	0	0	0	0	0	0	0	0	0	0	0	0	0	0	0	0
APECO1_RS06740	NC_008563.1	1339101..1340147		4.995906659	1.622093484	0.697856967	0.259939029	0.451827982	1																	8	5.008297284	6.031878774	3.935918574	5	3.276487398	3.908808273	2.771176706	4	2.085903887	2.558780982	1.32600271	5	2.834165595	6.239957486	5.344831685	1	0.586917268	1.197342243	0.932532781	5	3.597338192	7.550420249	6.762279318
APECO1_RS06745	NC_008563.1	1340160..1340534		0	NaN	NaN	NaN	NaN	NaN																	0	0	0	0	0	0	0	0	0	0	0	0	0	0	0	0	0	0	0	0	0	0	0	0
APECO1_RS06750	NC_008563.1	1340531..1341352		0	NaN	NaN	NaN	NaN	NaN																	0	0	0	0	0	0	0	0	0	0	0	0	0	0	0	0	0	0	0	0	0	0	0	0
APECO1_RS06755	NC_008563.1	1341577..1341774		0	NaN	NaN	NaN	NaN	NaN																	0	0	0	0	0	0	0	0	0	0	0	0	0	0	0	0	0	0	0	0	0	0	0	0
APECO1_RS06760	NC_008563.1	1341925..1342974		6.780437423	1.748400831	0.806035969	0.086150223	0.212208269	1																	8	4.993987863	6.014644835	3.935918574	6	3.920551206	4.677168299	3.325412048	9	4.679874364	5.740807902	2.983506098	6	3.391281575	7.466554844	6.413798022	7	4.096682527	8.357448853	6.52772947	3	2.15223605	4.517308572	4.057367591
APECO1_RS06765	NC_008563.1	1343024..1343099		0	NaN	NaN	NaN	NaN	NaN																	0	0	0	0	0	0	0	0	0	0	0	0	0	0	0	0	0	0	0	0	0	0	0	0
APECO1_RS06770	NC_008563.1	1343107..1343183		0	NaN	NaN	NaN	NaN	NaN																	0	0	0	0	0	0	0	0	0	0	0	0	0	0	0	0	0	0	0	0	0	0	0	0
APECO1_RS06775	NC_008563.1	1343197..1343273		0	NaN	NaN	NaN	NaN	NaN																	0	0	0	0	0	0	0	0	0	0	0	0	0	0	0	0	0	0	0	0	0	0	0	0
APECO1_RS06785	NC_008563.1	1344261..1344476		0	NaN	NaN	NaN	NaN	NaN																	0	0	0	0	0	0	0	0	0	0	0	0	0	0	0	0	0	0	0	0	0	0	0	0
APECO1_RS06790	NC_008563.1	1344481..1344825		0	NaN	NaN	NaN	NaN	NaN																	0	0	0	0	0	0	0	0	0	0	0	0	0	0	0	0	0	0	0	0	0	0	0	0
APECO1_RS06795	NC_008563.1	complement(1344791..1345063)		0	NaN	NaN	NaN	NaN	NaN																	0	0	0	0	0	0	0	0	0	0	0	0	0	0	0	0	0	0	0	0	0	0	0	0
APECO1_RS06805	NC_008563.1	1346002..1346466		0.960230713	-2.483068687	-1.31212417	0.601993973	NaN	1																	0	0	0	0	0	0	0	0	2	2.348324054	2.880692137	0.663001355	0	0	0	0	0	0	0	0	0	0	0	0
APECO1_RS06810	NC_008563.1	complement(1346774..1347184)		0	NaN	NaN	NaN	NaN	NaN																	0	0	0	0	0	0	0	0	0	0	0	0	0	0	0	0	0	0	0	0	0	0	0	0
APECO1_RS06815	NC_008563.1	complement(1347242..1347475)		0.954075387	-1.434522811	-0.520570909	0.843712074	NaN	1																	0	0	0	0	0	0	0	0	1	2.333270694	2.862226162	0.331500678	0	0	0	0	0	0	0	0	0	0	0	0
APECO1_RS06825	NC_008563.1	1347863..1348411		0	NaN	NaN	NaN	NaN	NaN																	0	0	0	0	0	0	0	0	0	0	0	0	0	0	0	0	0	0	0	0	0	0	0	0
APECO1_RS06830	NC_008563.1	1348383..1350311		0	NaN	NaN	NaN	NaN	NaN																	0	0	0	0	0	0	0	0	0	0	0	0	0	0	0	0	0	0	0	0	0	0	0	0
APECO1_RS06840	NC_008563.1	1350498..1352090		0	NaN	NaN	NaN	NaN	NaN																	0	0	0	0	0	0	0	0	0	0	0	0	0	0	0	0	0	0	0	0	0	0	0	0
APECO1_RS06845	NC_008563.1	1352080..1353585		0	NaN	NaN	NaN	NaN	NaN																	0	0	0	0	0	0	0	0	0	0	0	0	0	0	0	0	0	0	0	0	0	0	0	0
APECO1_RS06850	NC_008563.1	1353622..1353969		0	NaN	NaN	NaN	NaN	NaN																	0	0	0	0	0	0	0	0	0	0	0	0	0	0	0	0	0	0	0	0	0	0	0	0
APECO1_RS06855	NC_008563.1	1354027..1355055		0	NaN	NaN	NaN	NaN	NaN																	0	0	0	0	0	0	0	0	0	0	0	0	0	0	0	0	0	0	0	0	0	0	0	0
APECO1_RS06865	NC_008563.1	1355483..1355836		0	NaN	NaN	NaN	NaN	NaN																	0	0	0	0	0	0	0	0	0	0	0	0	0	0	0	0	0	0	0	0	0	0	0	0
APECO1_RS06870	NC_008563.1	1355852..1356385		0	NaN	NaN	NaN	NaN	NaN																	0	0	0	0	0	0	0	0	0	0	0	0	0	0	0	0	0	0	0	0	0	0	0	0
APECO1_RS06875	NC_008563.1	1356382..1356777		0	NaN	NaN	NaN	NaN	NaN																	0	0	0	0	0	0	0	0	0	0	0	0	0	0	0	0	0	0	0	0	0	0	0	0
APECO1_RS06880	NC_008563.1	1356785..1357537		0	NaN	NaN	NaN	NaN	NaN																	0	0	0	0	0	0	0	0	0	0	0	0	0	0	0	0	0	0	0	0	0	0	0	0
APECO1_RS06885	NC_008563.1	1357551..1357982		0	NaN	NaN	NaN	NaN	NaN																	0	0	0	0	0	0	0	0	0	0	0	0	0	0	0	0	0	0	0	0	0	0	0	0
APECO1_RS06890	NC_008563.1	1358009..1358422		0	NaN	NaN	NaN	NaN	NaN																	0	0	0	0	0	0	0	0	0	0	0	0	0	0	0	0	0	0	0	0	0	0	0	0
APECO1_RS06895	NC_008563.1	1358403..1360976		0.31045697	-3.533065223	-1.820920383	0.459794226	NaN	1																	2	0.509293634	0.613381612	0.983979644	1	0.266548742	0.317989298	0.554235341	0	0	0	0	0	0	0	0	0	0	0	0	0	0	0	0
APECO1_RS06900	NC_008563.1	1360973..1361302		0	NaN	NaN	NaN	NaN	NaN																	0	0	0	0	0	0	0	0	0	0	0	0	0	0	0	0	0	0	0	0	0	0	0	0
APECO1_RS06905	NC_008563.1	1361302..1362000		0.390321627	-1.434776472	-0.520825993	0.843633501	NaN	1																	0	0	0	0	1	0.981540002	1.170964882	0.554235341	0	0	0	0	0	0	0	0	0	0	0	0	0	0	0	0
APECO1_RS06915	NC_008563.1	1362005..1362748		0	NaN	NaN	NaN	NaN	NaN																	0	0	0	0	0	0	0	0	0	0	0	0	0	0	0	0	0	0	0	0	0	0	0	0
APECO1_RS06920	NC_008563.1	1362712..1363287		0	NaN	NaN	NaN	NaN	NaN																	0	0	0	0	0	0	0	0	0	0	0	0	0	0	0	0	0	0	0	0	0	0	0	0
APECO1_RS06925	NC_008563.1	1363766..1367245		0.956649341	-2.282562663	-1.190654467	0.261650105	0.453732064	1																	2	0.376701671	0.453690882	0.983979644	7	1.380079088	1.646417002	3.879647389	4	0.627569359	0.76984014	1.32600271	1	0.170538585	0.375473304	1.068966337	0	0	0	0	1	0.216460522	0.454327012	1.352455864
APECO1_RS06930	NC_008563.1	1367313..1367912		1.249225106	-3.53244091	-1.820665428	0.459861104	NaN	1																	2	2.18486969	2.631407115	0.983979644	0	0	0	0	1	0.909975571	1.116268203	0.331500678	0	0	0	0	0	0	0	0	0	0	0	0
APECO1_RS06935	NC_008563.1	1368064..1371171		0.811274134	-1.776416172	-0.82896961	0.45285781	0.639379705	1																	6	1.265368546	1.523980955	2.95193893	1	0.220751757	0.263354071	0.554235341	3	0.527012879	0.646487376	0.994502033	0	0	0	0	2	0.395432676	0.806703557	1.865065563	0	0	0	0
APECO1_RS06940	NC_008563.1	1371171..1371755		0	NaN	NaN	NaN	NaN	NaN																	0	0	0	0	0	0	0	0	0	0	0	0	0	0	0	0	0	0	0	0	0	0	0	0
APECO1_RS06945	NC_008563.1	complement(1371810..1372478)		0	NaN	NaN	NaN	NaN	NaN																	0	0	0	0	0	0	0	0	0	0	0	0	0	0	0	0	0	0	0	0	0	0	0	0
APECO1_RS07135	NC_008563.1	1405641..1405745		0	NaN	NaN	NaN	NaN	NaN																	0	0	0	0	0	0	0	0	0	0	0	0	0	0	0	0	0	0	0	0	0	0	0	0
APECO1_RS07155	NC_008563.1	1410362..1410928		0	NaN	NaN	NaN	NaN	NaN																	0	0	0	0	0	0	0	0	0	0	0	0	0	0	0	0	0	0	0	0	0	0	0	0
APECO1_RS07160	NC_008563.1	1411077..1412198		0	NaN	NaN	NaN	NaN	NaN																	0	0	0	0	0	0	0	0	0	0	0	0	0	0	0	0	0	0	0	0	0	0	0	0
APECO1_RS07165	NC_008563.1	1412198..1415305		0	NaN	NaN	NaN	NaN	NaN																	0	0	0	0	0	0	0	0	0	0	0	0	0	0	0	0	0	0	0	0	0	0	0	0
APECO1_RS07170	NC_008563.1	1415309..1416682		0	NaN	NaN	NaN	NaN	NaN																	0	0	0	0	0	0	0	0	0	0	0	0	0	0	0	0	0	0	0	0	0	0	0	0
APECO1_RS07175	NC_008563.1	1416691..1417854		0	NaN	NaN	NaN	NaN	NaN																	0	0	0	0	0	0	0	0	0	0	0	0	0	0	0	0	0	0	0	0	0	0	0	0
APECO1_RS07295	NC_008563.1	1438051..1439133		0	NaN	NaN	NaN	NaN	NaN																	0	0	0	0	0	0	0	0	0	0	0	0	0	0	0	0	0	0	0	0	0	0	0	0
APECO1_RS07340	NC_008563.1	complement(1448060..1448698)		26.37924674	1.653402782	0.72543822	0.019888527	0.071366092	1																	21	21.54096877	25.94345043	10.33178626	15	16.10555073	19.21371954	8.313530119	20	17.08874311	20.96278316	6.630013552	11	10.21630208	22.49314253	11.75862971	15	14.42493848	29.42763681	13.98799172	11	12.9673064	27.21696088	14.8770145
APECO1_RS07400	NC_008563.1	complement(1457404..1458219)		0	NaN	NaN	NaN	NaN	NaN																	0	0	0	0	0	0	0	0	0	0	0	0	0	0	0	0	0	0	0	0	0	0	0	0
APECO1_RS07405	NC_008563.1	1458316..1459344		0	NaN	NaN	NaN	NaN	NaN																	0	0	0	0	0	0	0	0	0	0	0	0	0	0	0	0	0	0	0	0	0	0	0	0
APECO1_RS07410	NC_008563.1	1459341..1460855		0	NaN	NaN	NaN	NaN	NaN																	0	0	0	0	0	0	0	0	0	0	0	0	0	0	0	0	0	0	0	0	0	0	0	0
APECO1_RS07455	NC_008563.1	complement(1468623..1468811)		0	NaN	NaN	NaN	NaN	NaN																	0	0	0	0	0	0	0	0	0	0	0	0	0	0	0	0	0	0	0	0	0	0	0	0
APECO1_RS07475	NC_008563.1	complement(1472559..1472834)		0	NaN	NaN	NaN	NaN	NaN																	0	0	0	0	0	0	0	0	0	0	0	0	0	0	0	0	0	0	0	0	0	0	0	0
APECO1_RS07480	NC_008563.1	complement(1472909..1473079)		0	NaN	NaN	NaN	NaN	NaN																	0	0	0	0	0	0	0	0	0	0	0	0	0	0	0	0	0	0	0	0	0	0	0	0
APECO1_RS07495	NC_008563.1	complement(1474820..1475239)		0	NaN	NaN	NaN	NaN	NaN																	0	0	0	0	0	0	0	0	0	0	0	0	0	0	0	0	0	0	0	0	0	0	0	0
APECO1_RS07500	NC_008563.1	1475336..1475578		0	NaN	NaN	NaN	NaN	NaN																	0	0	0	0	0	0	0	0	0	0	0	0	0	0	0	0	0	0	0	0	0	0	0	0
APECO1_RS07510	NC_008563.1	1476076..1476870		0	NaN	NaN	NaN	NaN	NaN																	0	0	0	0	0	0	0	0	0	0	0	0	0	0	0	0	0	0	0	0	0	0	0	0
APECO1_RS07520	NC_008563.1	1477646..1478407		0	NaN	NaN	NaN	NaN	NaN																	0	0	0	0	0	0	0	0	0	0	0	0	0	0	0	0	0	0	0	0	0	0	0	0
APECO1_RS07525	NC_008563.1	1478423..1478839		2.046574281	2.50940301	1.327344186	0.32857501	0.523467307	1																	2	3.143697396	3.786197288	0.983979644	0	0	0	0	0	0	0	0	1	1.423199702	3.133446277	1.068966337	1	1.473626808	3.006276566	0.932532781	0	0	0	0
APECO1_RS07530	NC_008563.1	1479024..1479689		61.47510406	-1.388685597	-0.473720006	0.075220448	0.192893078	1																	47	46.25625019	55.70997046	23.12352162	54	55.62944279	66.36522587	29.92870843	62	50.82746431	62.35011586	20.55304201	12	10.69323019	23.54319095	12.82759604	18	16.60817241	33.88154941	16.78559007	17	19.22793468	40.35733634	22.99174968
APECO1_RS07535	NC_008563.1	1479946..1480083		0	NaN	NaN	NaN	NaN	NaN																	0	0	0	0	0	0	0	0	0	0	0	0	0	0	0	0	0	0	0	0	0	0	0	0
APECO1_RS07540	NC_008563.1	1480292..1480471		0	NaN	NaN	NaN	NaN	NaN																	0	0	0	0	0	0	0	0	0	0	0	0	0	0	0	0	0	0	0	0	0	0	0	0
APECO1_RS07545	NC_008563.1	1480490..1480975		0	NaN	NaN	NaN	NaN	NaN																	0	0	0	0	0	0	0	0	0	0	0	0	0	0	0	0	0	0	0	0	0	0	0	0
APECO1_RS07555	NC_008563.1	1481483..1482082		0	NaN	NaN	NaN	NaN	NaN																	0	0	0	0	0	0	0	0	0	0	0	0	0	0	0	0	0	0	0	0	0	0	0	0
APECO1_RS07560	NC_008563.1	1482082..1482372		0	NaN	NaN	NaN	NaN	NaN																	0	0	0	0	0	0	0	0	0	0	0	0	0	0	0	0	0	0	0	0	0	0	0	0
APECO1_RS07565	NC_008563.1	1482369..1482905		0	NaN	NaN	NaN	NaN	NaN																	0	0	0	0	0	0	0	0	0	0	0	0	0	0	0	0	0	0	0	0	0	0	0	0
APECO1_RS07570	NC_008563.1	1483268..1483343		0	NaN	NaN	NaN	NaN	NaN																	0	0	0	0	0	0	0	0	0	0	0	0	0	0	0	0	0	0	0	0	0	0	0	0
APECO1_RS07575	NC_008563.1	1483347..1483421		0	NaN	NaN	NaN	NaN	NaN																	0	0	0	0	0	0	0	0	0	0	0	0	0	0	0	0	0	0	0	0	0	0	0	0
APECO1_RS07605	NC_008563.1	1487888..1488820		0	NaN	NaN	NaN	NaN	NaN																	0	0	0	0	0	0	0	0	0	0	0	0	0	0	0	0	0	0	0	0	0	0	0	0
APECO1_RS07610	NC_008563.1	1488798..1489007		0	NaN	NaN	NaN	NaN	NaN																	0	0	0	0	0	0	0	0	0	0	0	0	0	0	0	0	0	0	0	0	0	0	0	0
APECO1_RS07620	NC_008563.1	1490086..1491387		0	NaN	NaN	NaN	NaN	NaN																	0	0	0	0	0	0	0	0	0	0	0	0	0	0	0	0	0	0	0	0	0	0	0	0
APECO1_RS07625	NC_008563.1	1491390..1492796		0	NaN	NaN	NaN	NaN	NaN																	0	0	0	0	0	0	0	0	0	0	0	0	0	0	0	0	0	0	0	0	0	0	0	0
APECO1_RS07630	NC_008563.1	1492780..1493892		0	NaN	NaN	NaN	NaN	NaN																	0	0	0	0	0	0	0	0	0	0	0	0	0	0	0	0	0	0	0	0	0	0	0	0
APECO1_RS07635	NC_008563.1	1493997..1494761		0	NaN	NaN	NaN	NaN	NaN																	0	0	0	0	0	0	0	0	0	0	0	0	0	0	0	0	0	0	0	0	0	0	0	0
APECO1_RS07640	NC_008563.1	1494860..1495999		0	NaN	NaN	NaN	NaN	NaN																	0	0	0	0	0	0	0	0	0	0	0	0	0	0	0	0	0	0	0	0	0	0	0	0
APECO1_RS07645	NC_008563.1	1496042..1496266		0	NaN	NaN	NaN	NaN	NaN																	0	0	0	0	0	0	0	0	0	0	0	0	0	0	0	0	0	0	0	0	0	0	0	0
APECO1_RS07650	NC_008563.1	1496270..1496665		0	NaN	NaN	NaN	NaN	NaN																	0	0	0	0	0	0	0	0	0	0	0	0	0	0	0	0	0	0	0	0	0	0	0	0
APECO1_RS07655	NC_008563.1	1496665..1497048		0	NaN	NaN	NaN	NaN	NaN																	0	0	0	0	0	0	0	0	0	0	0	0	0	0	0	0	0	0	0	0	0	0	0	0
APECO1_RS07660	NC_008563.1	1497049..1497429		0	NaN	NaN	NaN	NaN	NaN																	0	0	0	0	0	0	0	0	0	0	0	0	0	0	0	0	0	0	0	0	0	0	0	0
APECO1_RS07665	NC_008563.1	1497426..1497818		0	NaN	NaN	NaN	NaN	NaN																	0	0	0	0	0	0	0	0	0	0	0	0	0	0	0	0	0	0	0	0	0	0	0	0
APECO1_RS07670	NC_008563.1	1497845..1498807		0	NaN	NaN	NaN	NaN	NaN																	0	0	0	0	0	0	0	0	0	0	0	0	0	0	0	0	0	0	0	0	0	0	0	0
APECO1_RS07680	NC_008563.1	1499425..1499625		0	NaN	NaN	NaN	NaN	NaN																	0	0	0	0	0	0	0	0	0	0	0	0	0	0	0	0	0	0	0	0	0	0	0	0
APECO1_RS07685	NC_008563.1	1499789..1503022		0	NaN	NaN	NaN	NaN	NaN																	0	0	0	0	0	0	0	0	0	0	0	0	0	0	0	0	0	0	0	0	0	0	0	0
APECO1_RS07690	NC_008563.1	1503015..1503353		0	NaN	NaN	NaN	NaN	NaN																	0	0	0	0	0	0	0	0	0	0	0	0	0	0	0	0	0	0	0	0	0	0	0	0
APECO1_RS07695	NC_008563.1	1503353..1504051		0	NaN	NaN	NaN	NaN	NaN																	0	0	0	0	0	0	0	0	0	0	0	0	0	0	0	0	0	0	0	0	0	0	0	0
APECO1_RS07700	NC_008563.1	1504056..1504799		0	NaN	NaN	NaN	NaN	NaN																	0	0	0	0	0	0	0	0	0	0	0	0	0	0	0	0	0	0	0	0	0	0	0	0
APECO1_RS07705	NC_008563.1	1504697..1505344		0	NaN	NaN	NaN	NaN	NaN																	0	0	0	0	0	0	0	0	0	0	0	0	0	0	0	0	0	0	0	0	0	0	0	0
APECO1_RS07710	NC_008563.1	1505405..1508803		0.220516347	1.023885937	0.034055006	0.981376115	0.988878113	1																	2	0.385678674	0.46450258	0.983979644	0	0	0	0	1	0.160631169	0.197046461	0.331500678	0	0	0	0	0	0	0	0	1	0.221618893	0.465153869	1.352455864
APECO1_RS07715	NC_008563.1	1508871..1509470		0	NaN	NaN	NaN	NaN	NaN																	0	0	0	0	0	0	0	0	0	0	0	0	0	0	0	0	0	0	0	0	0	0	0	0
APECO1_RS07720	NC_008563.1	1509535..1511910		0	NaN	NaN	NaN	NaN	NaN																	0	0	0	0	0	0	0	0	0	0	0	0	0	0	0	0	0	0	0	0	0	0	0	0
APECO1_RS07725	NC_008563.1	1511910..1512191		0	NaN	NaN	NaN	NaN	NaN																	0	0	0	0	0	0	0	0	0	0	0	0	0	0	0	0	0	0	0	0	0	0	0	0
APECO1_RS07730	NC_008563.1	1512201..1512905		0	NaN	NaN	NaN	NaN	NaN																	0	0	0	0	0	0	0	0	0	0	0	0	0	0	0	0	0	0	0	0	0	0	0	0
APECO1_RS07735	NC_008563.1	1512916..1513206		0	NaN	NaN	NaN	NaN	NaN																	0	0	0	0	0	0	0	0	0	0	0	0	0	0	0	0	0	0	0	0	0	0	0	0
APECO1_RS07755	NC_008563.1	complement(1515889..1517373)		0	NaN	NaN	NaN	NaN	NaN																	0	0	0	0	0	0	0	0	0	0	0	0	0	0	0	0	0	0	0	0	0	0	0	0
APECO1_RS07760	NC_008563.1	complement(1517558..1518508)		0	NaN	NaN	NaN	NaN	NaN																	0	0	0	0	0	0	0	0	0	0	0	0	0	0	0	0	0	0	0	0	0	0	0	0
APECO1_RS07900	NC_008563.1	1555498..1555671		5.532002103	2.510427067	1.327932812	0.317842548	0.511355729	1																	0	0	0	0	0	0	0	0	2	6.275693592	7.698401402	0.663001355	1	3.410771699	7.509466078	1.068966337	0	0	0	0	1	4.329210444	9.086540231	1.352455864
APECO1_RS08075	NC_008563.1	1585749..1586033		0	NaN	NaN	NaN	NaN	NaN																	0	0	0	0	0	0	0	0	0	0	0	0	0	0	0	0	0	0	0	0	0	0	0	0
APECO1_RS08085	NC_008563.1	1588447..1589208		0	NaN	NaN	NaN	NaN	NaN																	0	0	0	0	0	0	0	0	0	0	0	0	0	0	0	0	0	0	0	0	0	0	0	0
APECO1_RS08090	NC_008563.1	1589261..1589980		0	NaN	NaN	NaN	NaN	NaN																	0	0	0	0	0	0	0	0	0	0	0	0	0	0	0	0	0	0	0	0	0	0	0	0
APECO1_RS08100	NC_008563.1	1590379..1590594		0	NaN	NaN	NaN	NaN	NaN																	0	0	0	0	0	0	0	0	0	0	0	0	0	0	0	0	0	0	0	0	0	0	0	0
APECO1_RS08180	NC_008563.1	complement(1608194..1608472)		0	NaN	NaN	NaN	NaN	NaN																	0	0	0	0	0	0	0	0	0	0	0	0	0	0	0	0	0	0	0	0	0	0	0	0
APECO1_RS08295	NC_008563.1	complement(1637395..1640046)		3.684853903	1.55211862	0.634238819	0.128329414	0.283849875	1																	13	3.213043662	3.869716346	6.395867682	8	2.069672582	2.469093371	4.43388273	13	2.676398738	3.283141774	4.309508809	7	1.566485644	3.448917679	7.482764359	6	1.390276876	2.836238299	5.595196689	8	2.272345754	4.769405732	10.81964691
APECO1_RS08300	NC_008563.1	complement(1640088..1640798)		11.19568985	1.10789757	0.147824504	0.759559512	0.861223631	1																	13	11.98451729	14.43387869	6.395867682	6	5.789843553	6.907210569	3.325412048	13	9.982854363	12.24598029	4.309508809	5	4.173518112	9.188798155	5.344831685	9	7.778511127	15.86857377	8.392795033	0	0	0	0
APECO1_RS08315	NC_008563.1	complement(1642499..1643281)		0	NaN	NaN	NaN	NaN	NaN																	0	0	0	0	0	0	0	0	0	0	0	0	0	0	0	0	0	0	0	0	0	0	0	0
APECO1_RS08355	NC_008563.1	complement(1649354..1650772)		29.97189832	-1.138689213	-0.187374041	0.426522272	0.613240176	1																	47	21.71012166	26.14717429	23.12352162	50	24.17535099	28.84088979	27.71176706	74	28.47280856	34.92763088	24.53105014	21	8.782917397	19.33727206	22.44829308	28	12.12548739	24.73663508	26.11091788	11	5.839400134	12.25626357	14.8770145
APECO1_RS08405	NC_008563.1	complement(1658206..1659645)		4.653879758	2.106911799	1.07512992	0.047558456	0.138103159	1																	1	0.455181185	0.548209816	0.491989822	5	2.382279379	2.842029349	2.771176706	12	4.549877854	5.581341016	3.978008131	6	2.472809482	5.444362907	6.413798022	6	2.560426579	5.223405533	5.595196689	3	1.569338786	3.293870834	4.057367591
APECO1_RS08410	NC_008563.1	complement(1659669..1661342)		0.883256433	1.324927771	0.405913713	0.676563154	0.80566698	1																	1	0.391553708	0.471578336	0.491989822	2	0.819709034	0.977902572	1.108470683	3	0.978468356	1.200288391	0.994502033	1	0.354524657	0.780553822	1.068966337	2	0.734172496	1.497750691	1.865065563	0	0	0	0
APECO1_RS08415	NC_008563.1	complement(1661397..1661708)		0.843399716	-1.434728689	-0.520777945	0.843648301	NaN	1																	1	2.10083624	2.530199149	0.491989822	0	0	0	0	0	0	0	0	0	0	0	0	0	0	0	0	0	0	0	0
APECO1_RS08420	NC_008563.1	complement(1661736..1663058)		0.398351726	1.45638252	0.54238933	0.72566788	NaN	1																	1	0.495435304	0.596690956	0.491989822	0	0	0	0	1	0.412687334	0.506244083	0.331500678	0	0	0	0	0	0	0	0	1	0.569374616	1.195055178	1.352455864
APECO1_RS08425	NC_008563.1	complement(1663173..1663484)		1.717870285	1.456125121	0.542134328	0.725783097	NaN	1																	1	2.10083624	2.530199149	0.491989822	1	2.199027119	2.623411706	0.554235341	0	0	0	0	0	0	0	0	0	0	0	0	1	2.414367363	5.06749359	1.352455864
APECO1_RS08430	NC_008563.1	1663683..1664381		1.405554807	-1.266755305	-0.34113787	0.808771935	0.88987393	1																	1	0.937712313	1.129359277	0.491989822	1	0.981540002	1.170964882	0.554235341	2	1.562189821	1.916340263	0.663001355	0	0	0	0	1	0.879116422	1.79344396	0.932532781	0	0	0	0
APECO1_RS08580	NC_008563.1	1693436..1693519		0	NaN	NaN	NaN	NaN	NaN																	0	0	0	0	0	0	0	0	0	0	0	0	0	0	0	0	0	0	0	0	0	0	0	0
APECO1_RS08935	NC_008563.1	1763421..1763497		0	NaN	NaN	NaN	NaN	NaN																	0	0	0	0	0	0	0	0	0	0	0	0	0	0	0	0	0	0	0	0	0	0	0	0
APECO1_RS08940	NC_008563.1	1763502..1763578		0	NaN	NaN	NaN	NaN	NaN																	0	0	0	0	0	0	0	0	0	0	0	0	0	0	0	0	0	0	0	0	0	0	0	0
APECO1_RS10195	NC_008563.1	complement(1996788..1996874)		0	NaN	NaN	NaN	NaN	NaN																	0	0	0	0	0	0	0	0	0	0	0	0	0	0	0	0	0	0	0	0	0	0	0	0
APECO1_RS10200	NC_008563.1	complement(1996887..1996960)		0	NaN	NaN	NaN	NaN	NaN																	0	0	0	0	0	0	0	0	0	0	0	0	0	0	0	0	0	0	0	0	0	0	0	0
APECO1_RS10205	NC_008563.1	complement(1997015..1997090)		0	NaN	NaN	NaN	NaN	NaN																	0	0	0	0	0	0	0	0	0	0	0	0	0	0	0	0	0	0	0	0	0	0	0	0
APECO1_RS10270	NC_008563.1	complement(2007082..2008839)		69.01247669	4.955399568	2.309001391	5.82E-32	1.26E-29	2.35E-28																	35	13.04956299	15.7165954	17.21964376	43	16.78165405	20.02030231	23.83211968	58	18.0131683	22.09677672	19.2270393	99	33.4209063	73.58251574	105.8276674	114	39.84827714	81.29259124	106.3087371	58	24.85232753	52.1623231	78.44244009
APECO1_RS10315	NC_008563.1	2016235..2017317		33.62833855	10.47831158	3.389334362	6.41E-19	4.63E-17	2.59E-15																	5	3.026135305	3.644608193	2.459949109	5	3.167573689	3.778875588	2.771176706	9	4.537274314	5.565880238	2.983506098	22	12.05580246	26.54315434	23.51725941	39	22.12889454	45.14411431	36.36877848	20	13.91103633	29.197747	27.04911727
APECO1_RS10475	NC_008563.1	2041375..2042490		0	NaN	NaN	NaN	NaN	NaN																	0	0	0	0	0	0	0	0	0	0	0	0	0	0	0	0	0	0	0	0	0	0	0	0
APECO1_RS10525	NC_008563.1	2050863..2051642		0	NaN	NaN	NaN	NaN	NaN																	0	0	0	0	0	0	0	0	0	0	0	0	0	0	0	0	0	0	0	0	0	0	0	0
APECO1_RS10530	NC_008563.1	complement(2051844..2052137)		0	NaN	NaN	NaN	NaN	NaN																	0	0	0	0	0	0	0	0	0	0	0	0	0	0	0	0	0	0	0	0	0	0	0	0
APECO1_RS10535	NC_008563.1	complement(2052150..2052428)		0	NaN	NaN	NaN	NaN	NaN																	0	0	0	0	0	0	0	0	0	0	0	0	0	0	0	0	0	0	0	0	0	0	0	0
APECO1_RS10540	NC_008563.1	complement(2052425..2054485)		0	NaN	NaN	NaN	NaN	NaN																	0	0	0	0	0	0	0	0	0	0	0	0	0	0	0	0	0	0	0	0	0	0	0	0
APECO1_RS10545	NC_008563.1	complement(2054544..2058026)		0	NaN	NaN	NaN	NaN	NaN																	0	0	0	0	0	0	0	0	0	0	0	0	0	0	0	0	0	0	0	0	0	0	0	0
APECO1_RS10550	NC_008563.1	complement(2058087..2058659)		0	NaN	NaN	NaN	NaN	NaN																	0	0	0	0	0	0	0	0	0	0	0	0	0	0	0	0	0	0	0	0	0	0	0	0
APECO1_RS10555	NC_008563.1	complement(2058656..2059399)		0	NaN	NaN	NaN	NaN	NaN																	0	0	0	0	0	0	0	0	0	0	0	0	0	0	0	0	0	0	0	0	0	0	0	0
APECO1_RS10560	NC_008563.1	complement(2059404..2060102)		0	NaN	NaN	NaN	NaN	NaN																	0	0	0	0	0	0	0	0	0	0	0	0	0	0	0	0	0	0	0	0	0	0	0	0
APECO1_RS10565	NC_008563.1	complement(2060102..2060443)		0	NaN	NaN	NaN	NaN	NaN																	0	0	0	0	0	0	0	0	0	0	0	0	0	0	0	0	0	0	0	0	0	0	0	0
APECO1_RS10570	NC_008563.1	complement(2060436..2063675)		0	NaN	NaN	NaN	NaN	NaN																	0	0	0	0	0	0	0	0	0	0	0	0	0	0	0	0	0	0	0	0	0	0	0	0
APECO1_RS10575	NC_008563.1	complement(2063722..2064000)		0	NaN	NaN	NaN	NaN	NaN																	0	0	0	0	0	0	0	0	0	0	0	0	0	0	0	0	0	0	0	0	0	0	0	0
APECO1_RS10580	NC_008563.1	complement(2064024..2064395)		0	NaN	NaN	NaN	NaN	NaN																	0	0	0	0	0	0	0	0	0	0	0	0	0	0	0	0	0	0	0	0	0	0	0	0
APECO1_RS10585	NC_008563.1	complement(2064410..2065114)		0	NaN	NaN	NaN	NaN	NaN																	0	0	0	0	0	0	0	0	0	0	0	0	0	0	0	0	0	0	0	0	0	0	0	0
APECO1_RS10590	NC_008563.1	complement(2065174..2065518)		0	NaN	NaN	NaN	NaN	NaN																	0	0	0	0	0	0	0	0	0	0	0	0	0	0	0	0	0	0	0	0	0	0	0	0
APECO1_RS10595	NC_008563.1	complement(2065515..2065964)		0	NaN	NaN	NaN	NaN	NaN																	0	0	0	0	0	0	0	0	0	0	0	0	0	0	0	0	0	0	0	0	0	0	0	0
APECO1_RS10600	NC_008563.1	complement(2065961..2066299)		0	NaN	NaN	NaN	NaN	NaN																	0	0	0	0	0	0	0	0	0	0	0	0	0	0	0	0	0	0	0	0	0	0	0	0
APECO1_RS10605	NC_008563.1	complement(2066308..2066625)		0	NaN	NaN	NaN	NaN	NaN																	0	0	0	0	0	0	0	0	0	0	0	0	0	0	0	0	0	0	0	0	0	0	0	0
APECO1_RS10610	NC_008563.1	complement(2066702..2067919)		0.216043277	-1.434728689	-0.520777945	0.843648301	NaN	1																	1	0.538145244	0.648129831	0.491989822	0	0	0	0	0	0	0	0	0	0	0	0	0	0	0	0	0	0	0	0
APECO1_RS10615	NC_008563.1	complement(2067934..2068533)		0.810657254	-2.483424872	-1.312331103	0.601933074	NaN	1																	1	1.092434845	1.315703558	0.491989822	0	0	0	0	1	0.909975571	1.116268203	0.331500678	0	0	0	0	0	0	0	0	0	0	0	0
APECO1_RS10620	NC_008563.1	complement(2068526..2069752)		0.859037218	4.387902434	2.133531447	0.173205845	NaN	1																	1	0.534197968	0.643375823	0.491989822	0	0	0	0	0	0	0	0	0	0	0	0	0	0	0	0	2	1.227844527	2.577111655	2.704911727
APECO1_RS10630	NC_008563.1	complement(2069900..2071657)		0	NaN	NaN	NaN	NaN	NaN																	0	0	0	0	0	0	0	0	0	0	0	0	0	0	0	0	0	0	0	0	0	0	0	0
APECO1_RS10635	NC_008563.1	complement(2071657..2072139)		0	NaN	NaN	NaN	NaN	NaN																	0	0	0	0	0	0	0	0	0	0	0	0	0	0	0	0	0	0	0	0	0	0	0	0
APECO1_RS10640	NC_008563.1	complement(2072287..2072637)		0	NaN	NaN	NaN	NaN	NaN																	0	0	0	0	0	0	0	0	0	0	0	0	0	0	0	0	0	0	0	0	0	0	0	0
APECO1_RS10650	NC_008563.1	complement(2073144..2073677)		0	NaN	NaN	NaN	NaN	NaN																	0	0	0	0	0	0	0	0	0	0	0	0	0	0	0	0	0	0	0	0	0	0	0	0
APECO1_RS10655	NC_008563.1	complement(2073741..2074091)		0	NaN	NaN	NaN	NaN	NaN																	0	0	0	0	0	0	0	0	0	0	0	0	0	0	0	0	0	0	0	0	0	0	0	0
APECO1_RS10660	NC_008563.1	complement(2074096..2074311)		0	NaN	NaN	NaN	NaN	NaN																	0	0	0	0	0	0	0	0	0	0	0	0	0	0	0	0	0	0	0	0	0	0	0	0
APECO1_RS10665	NC_008563.1	complement(2074605..2074679)		0	NaN	NaN	NaN	NaN	NaN																	0	0	0	0	0	0	0	0	0	0	0	0	0	0	0	0	0	0	0	0	0	0	0	0
APECO1_RS10670	NC_008563.1	complement(2074683..2074758)		0	NaN	NaN	NaN	NaN	NaN																	0	0	0	0	0	0	0	0	0	0	0	0	0	0	0	0	0	0	0	0	0	0	0	0
APECO1_RS10675	NC_008563.1	complement(2074761..2074837)		0	NaN	NaN	NaN	NaN	NaN																	0	0	0	0	0	0	0	0	0	0	0	0	0	0	0	0	0	0	0	0	0	0	0	0
APECO1_RS10680	NC_008563.1	complement(2074839..2074914)		0	NaN	NaN	NaN	NaN	NaN																	0	0	0	0	0	0	0	0	0	0	0	0	0	0	0	0	0	0	0	0	0	0	0	0
APECO1_RS10685	NC_008563.1	complement(2075039..2075752)		0	NaN	NaN	NaN	NaN	NaN																	0	0	0	0	0	0	0	0	0	0	0	0	0	0	0	0	0	0	0	0	0	0	0	0
APECO1_RS10690	NC_008563.1	complement(2075982..2076671)		0	NaN	NaN	NaN	NaN	NaN																	0	0	0	0	0	0	0	0	0	0	0	0	0	0	0	0	0	0	0	0	0	0	0	0
APECO1_RS10695	NC_008563.1	complement(2076668..2077033)		0.745450321	-1.434776472	-0.520825993	0.843633501	NaN	1																	0	0	0	0	1	1.874580495	2.236350963	0.554235341	0	0	0	0	0	0	0	0	0	0	0	0	0	0	0	0
APECO1_RS10700	NC_008563.1	complement(2077034..2078089)		0.672015145	-3.531934437	-1.820458563	0.459915371	NaN	1																	1	0.620701617	0.74755884	0.491989822	0	0	0	0	2	1.034063149	1.268486595	0.663001355	0	0	0	0	0	0	0	0	0	0	0	0
APECO1_RS10715	NC_008563.1	complement(2079275..2079790)		0	NaN	NaN	NaN	NaN	NaN																	0	0	0	0	0	0	0	0	0	0	0	0	0	0	0	0	0	0	0	0	0	0	0	0
APECO1_RS10725	NC_008563.1	complement(2079956..2080138)		0	NaN	NaN	NaN	NaN	NaN																	0	0	0	0	0	0	0	0	0	0	0	0	0	0	0	0	0	0	0	0	0	0	0	0
APECO1_RS10730	NC_008563.1	complement(2080232..2080588)		0	NaN	NaN	NaN	NaN	NaN																	0	0	0	0	0	0	0	0	0	0	0	0	0	0	0	0	0	0	0	0	0	0	0	0
APECO1_RS10740	NC_008563.1	complement(2080917..2081324)		8.186138385	-1.002490637	-3.59E-03	0.996290443	0.999273348	1																	6	9.639130985	11.60914904	2.95193893	4	6.726435893	8.024553455	2.216941365	3	4.014598107	4.924712661	0.994502033	0	0	0	0	1	1.506133282	3.07259149	0.932532781	4	7.385123699	15.50056863	5.409823455
APECO1_RS10745	NC_008563.1	complement(2081365..2082435)		0	NaN	NaN	NaN	NaN	NaN																	0	0	0	0	0	0	0	0	0	0	0	0	0	0	0	0	0	0	0	0	0	0	0	0
APECO1_RS10750	NC_008563.1	complement(2082507..2082932)		0	NaN	NaN	NaN	NaN	NaN																	0	0	0	0	0	0	0	0	0	0	0	0	0	0	0	0	0	0	0	0	0	0	0	0
APECO1_RS10755	NC_008563.1	complement(2082929..2083183)		0	NaN	NaN	NaN	NaN	NaN																	0	0	0	0	0	0	0	0	0	0	0	0	0	0	0	0	0	0	0	0	0	0	0	0
APECO1_RS10785	NC_008563.1	2085382..2085585		0	NaN	NaN	NaN	NaN	NaN																	0	0	0	0	0	0	0	0	0	0	0	0	0	0	0	0	0	0	0	0	0	0	0	0
APECO1_RS10790	NC_008563.1	2085665..2088136		1.236818583	1.280739727	0.356977319	0.621635663	0.7705104	1																	7	1.85607862	2.235418666	3.443928752	2	0.555094224	0.662220431	1.108470683	3	0.662603571	0.812816653	0.994502033	3	0.720235771	1.585736769	3.206899011	1	0.248585105	0.507126751	0.932532781	2	0.609451956	1.279173139	2.704911727
APECO1_RS10795	NC_008563.1	2088195..2088398		4.631822432	1.764203196	0.819016736	0.503112215	0.684934403	1																	1	3.213043662	3.869716346	0.491989822	2	6.726435893	8.024553455	1.108470683	0	0	0	0	0	0	0	0	1	3.012266564	6.14518298	0.932532781	1	3.69256185	7.750284315	1.352455864
APECO1_RS10805	NC_008563.1	complement(2089476..2089565)		0	NaN	NaN	NaN	NaN	NaN																	0	0	0	0	0	0	0	0	0	0	0	0	0	0	0	0	0	0	0	0	0	0	0	0
APECO1_RS10815	NC_008563.1	2090557..2090632		0	NaN	NaN	NaN	NaN	NaN																	0	0	0	0	0	0	0	0	0	0	0	0	0	0	0	0	0	0	0	0	0	0	0	0
APECO1_RS10880	NC_008563.1	2121728..2122477		5.397975742	-4.82399351	-2.270227966	0.082928565	0.206063226	1																	2	1.747895752	2.105125692	0.983979644	8	7.318362251	8.730714159	4.43388273	6	4.36788274	5.358087376	1.989004066	1	0.791299034	1.74219613	1.068966337	0	0	0	0	0	0	0	0
APECO1_RS10895	NC_008563.1	complement(2124696..2125748)		2.492908297	1.181324745	0.240405615	0.763000415	0.862471327	1																	3	1.867409992	2.24906591	1.475969465	1	0.651563591	0.777307172	0.554235341	7	3.629532191	4.452351808	2.320504743	1	0.563603301	1.240880435	1.068966337	4	2.334292038	4.762079119	3.730131126	0	0	0	0
APECO1_RS10915	NC_008563.1	complement(2130448..2130523)		0	NaN	NaN	NaN	NaN	NaN																	0	0	0	0	0	0	0	0	0	0	0	0	0	0	0	0	0	0	0	0	0	0	0	0
APECO1_RS10925	NC_008563.1	2132275..2132350		0	NaN	NaN	NaN	NaN	NaN																	0	0	0	0	0	0	0	0	0	0	0	0	0	0	0	0	0	0	0	0	0	0	0	0
APECO1_RS10940	NC_008563.1	2134684..2134759		0	NaN	NaN	NaN	NaN	NaN																	0	0	0	0	0	0	0	0	0	0	0	0	0	0	0	0	0	0	0	0	0	0	0	0
APECO1_RS10995	NC_008563.1	2141294..2142508		0	NaN	NaN	NaN	NaN	NaN																	0	0	0	0	0	0	0	0	0	0	0	0	0	0	0	0	0	0	0	0	0	0	0	0
APECO1_RS11000	NC_008563.1	2142522..2143280		0	NaN	NaN	NaN	NaN	NaN																	0	0	0	0	0	0	0	0	0	0	0	0	0	0	0	0	0	0	0	0	0	0	0	0
APECO1_RS11005	NC_008563.1	2143337..2144302		0	NaN	NaN	NaN	NaN	NaN																	0	0	0	0	0	0	0	0	0	0	0	0	0	0	0	0	0	0	0	0	0	0	0	0
APECO1_RS11010	NC_008563.1	2144305..2145339		0	NaN	NaN	NaN	NaN	NaN																	0	0	0	0	0	0	0	0	0	0	0	0	0	0	0	0	0	0	0	0	0	0	0	0
APECO1_RS11035	NC_008563.1	complement(2147654..2148061)		3.502426695	-1.07135084	-0.099431003	0.927832683	0.963434579	1																	1	1.606521831	1.934858173	0.491989822	1	1.681608973	2.006138364	0.554235341	4	5.352797475	6.566283548	1.32600271	1	1.454593813	3.202566416	1.068966337	1	1.506133282	3.07259149	0.932532781	0	0	0	0
APECO1_RS11040	NC_008563.1	complement(2148049..2148450)		5.158761393	1.299771248	0.37825774	0.676558198	0.80566698	1																	1	1.630499769	1.963736653	0.491989822	5	8.533538073	10.18040364	2.771176706	2	2.716344988	3.33214389	0.663001355	2	2.952608336	6.500731829	2.137932674	1	1.528612883	3.118451065	0.932532781	1	1.873837357	3.9329801	1.352455864
APECO1_RS11045	NC_008563.1	complement(2148710..2149279)		3.346421302	2.503996502	1.324232547	0.175644527	0.350766742	1																	0	0	0	0	0	0	0	0	4	3.831476088	4.700076645	1.32600271	1	1.04118294	2.292363329	1.068966337	1	1.078074349	2.199328646	0.932532781	2	2.643096903	5.54757193	2.704911727
APECO1_RS11060	NC_008563.1	2150806..2151012		1.271211167	-1.434728689	-0.520777945	0.843648301	NaN	1																	1	3.166477812	3.8136335	0.491989822	0	0	0	0	0	0	0	0	0	0	0	0	0	0	0	0	0	0	0	0
APECO1_RS11065	NC_008563.1	2151106..2151708		3.242572993	-1.407822384	-0.493465329	0.642040771	0.785079789	1																	3	3.260999537	3.927473306	1.475969465	1	1.137805076	1.357387152	0.554235341	4	3.621793317	4.44285852	1.32600271	1	0.984202779	2.16691061	1.068966337	0	0	0	0	1	1.249224904	2.621986733	1.352455864
APECO1_RS11090	NC_008563.1	2155549..2156700		0	NaN	NaN	NaN	NaN	NaN																	0	0	0	0	0	0	0	0	0	0	0	0	0	0	0	0	0	0	0	0	0	0	0	0
APECO1_RS11095	NC_008563.1	2156784..2157656		4.285368354	1.839668792	0.879446052	0.191334599	0.370698211	1																	6	4.504885959	5.425581681	2.95193893	1	0.785906599	0.937576692	0.554235341	4	2.501651054	3.068778566	1.32600271	4	2.719240667	5.986928283	4.275865348	1	0.703897341	1.435987776	0.932532781	3	2.58860006	5.433189004	4.057367591
APECO1_RS11100	NC_008563.1	2157874..2160270		0	NaN	NaN	NaN	NaN	NaN																	0	0	0	0	0	0	0	0	0	0	0	0	0	0	0	0	0	0	0	0	0	0	0	0
APECO1_RS11105	NC_008563.1	2160267..2161172		0	NaN	NaN	NaN	NaN	NaN																	0	0	0	0	0	0	0	0	0	0	0	0	0	0	0	0	0	0	0	0	0	0	0	0
APECO1_RS11110	NC_008563.1	2161169..2162239		0	NaN	NaN	NaN	NaN	NaN																	0	0	0	0	0	0	0	0	0	0	0	0	0	0	0	0	0	0	0	0	0	0	0	0
APECO1_RS11115	NC_008563.1	2162375..2163058		0	NaN	NaN	NaN	NaN	NaN																	0	0	0	0	0	0	0	0	0	0	0	0	0	0	0	0	0	0	0	0	0	0	0	0
APECO1_RS11120	NC_008563.1	2163074..2163484		0	NaN	NaN	NaN	NaN	NaN																	0	0	0	0	0	0	0	0	0	0	0	0	0	0	0	0	0	0	0	0	0	0	0	0
APECO1_RS11125	NC_008563.1	2163695..2164513		0.878317581	-3.532051979	-1.820506574	0.459902776	NaN	1																	0	0	0	0	1	0.837724617	0.999394936	0.554235341	2	1.33329754	1.635557807	0.663001355	0	0	0	0	0	0	0	0	0	0	0	0
APECO1_RS11130	NC_008563.1	2164595..2165074		4.881269114	3.073535946	1.619899358	0.093133466	0.224018813	1																	3	4.096630669	4.933888341	1.475969465	1	1.429367627	1.705217609	0.554235341	0	0	0	0	2	2.472809482	5.444362907	2.137932674	1	1.28021329	2.611702767	0.932532781	2	3.138677572	6.587741667	2.704911727
APECO1_RS11285	NC_008563.1	complement(2190174..2191238)		0	NaN	NaN	NaN	NaN	NaN																	0	0	0	0	0	0	0	0	0	0	0	0	0	0	0	0	0	0	0	0	0	0	0	0
APECO1_RS11290	NC_008563.1	complement(2191248..2192207)		0	NaN	NaN	NaN	NaN	NaN																	0	0	0	0	0	0	0	0	0	0	0	0	0	0	0	0	0	0	0	0	0	0	0	0
APECO1_RS11445	NC_008563.1	2226714..2227052		0	NaN	NaN	NaN	NaN	NaN																	0	0	0	0	0	0	0	0	0	0	0	0	0	0	0	0	0	0	0	0	0	0	0	0
APECO1_RS11450	NC_008563.1	2227042..2227332		0	NaN	NaN	NaN	NaN	NaN																	0	0	0	0	0	0	0	0	0	0	0	0	0	0	0	0	0	0	0	0	0	0	0	0
APECO1_RS11535	NC_008563.1	complement(2252521..2253126)		0	NaN	NaN	NaN	NaN	NaN																	0	0	0	0	0	0	0	0	0	0	0	0	0	0	0	0	0	0	0	0	0	0	0	0
APECO1_RS11545	NC_008563.1	complement(2255305..2256021)		0	NaN	NaN	NaN	NaN	NaN																	0	0	0	0	0	0	0	0	0	0	0	0	0	0	0	0	0	0	0	0	0	0	0	0
APECO1_RS11550	NC_008563.1	complement(2256021..2257235)		0	NaN	NaN	NaN	NaN	NaN																	0	0	0	0	0	0	0	0	0	0	0	0	0	0	0	0	0	0	0	0	0	0	0	0
APECO1_RS11565	NC_008563.1	complement(2259657..2260820)		0.748366035	16.15675378	4.014065455	0.116415655	NaN	1																	0	0	0	0	0	0	0	0	0	0	0	0	2	1.01971525	2.245098106	2.137932674	0	0	0	0	0	0	0	0
APECO1_RS11570	NC_008563.1	complement(2260820..2261299)		0	NaN	NaN	NaN	NaN	NaN																	0	0	0	0	0	0	0	0	0	0	0	0	0	0	0	0	0	0	0	0	0	0	0	0
APECO1_RS11575	NC_008563.1	complement(2261314..2263761)		0.341399055	16.15514647	4.013921926	0.116431155	NaN	1																	0	0	0	0	0	0	0	0	0	0	0	0	0	0	0	0	2	0.502044427	1.024197163	1.865065563	0	0	0	0
APECO1_RS11580	NC_008563.1	complement(2263754..2263909)		0	NaN	NaN	NaN	NaN	NaN																	0	0	0	0	0	0	0	0	0	0	0	0	0	0	0	0	0	0	0	0	0	0	0	0
APECO1_RS11585	NC_008563.1	complement(2263906..2264181)		0	NaN	NaN	NaN	NaN	NaN																	0	0	0	0	0	0	0	0	0	0	0	0	0	0	0	0	0	0	0	0	0	0	0	0
APECO1_RS11590	NC_008563.1	complement(2264238..2264756)		0	NaN	NaN	NaN	NaN	NaN																	0	0	0	0	0	0	0	0	0	0	0	0	0	0	0	0	0	0	0	0	0	0	0	0
APECO1_RS11615	NC_008563.1	complement(2269012..2269623)		0	NaN	NaN	NaN	NaN	NaN																	0	0	0	0	0	0	0	0	0	0	0	0	0	0	0	0	0	0	0	0	0	0	0	0
APECO1_RS11625	NC_008563.1	complement(2270234..2270785)		0	NaN	NaN	NaN	NaN	NaN																	0	0	0	0	0	0	0	0	0	0	0	0	0	0	0	0	0	0	0	0	0	0	0	0
APECO1_RS11630	NC_008563.1	2270959..2272731		0	NaN	NaN	NaN	NaN	NaN																	0	0	0	0	0	0	0	0	0	0	0	0	0	0	0	0	0	0	0	0	0	0	0	0
APECO1_RS11635	NC_008563.1	2272731..2273765		0	NaN	NaN	NaN	NaN	NaN																	0	0	0	0	0	0	0	0	0	0	0	0	0	0	0	0	0	0	0	0	0	0	0	0
APECO1_RS11640	NC_008563.1	2274158..2275141		0	NaN	NaN	NaN	NaN	NaN																	0	0	0	0	0	0	0	0	0	0	0	0	0	0	0	0	0	0	0	0	0	0	0	0
APECO1_RS11645	NC_008563.1	2275143..2276417		0	NaN	NaN	NaN	NaN	NaN																	0	0	0	0	0	0	0	0	0	0	0	0	0	0	0	0	0	0	0	0	0	0	0	0
APECO1_RS11650	NC_008563.1	complement(2276593..2278848)		0	NaN	NaN	NaN	NaN	NaN																	0	0	0	0	0	0	0	0	0	0	0	0	0	0	0	0	0	0	0	0	0	0	0	0
APECO1_RS11655	NC_008563.1	complement(2278838..2279113)		0	NaN	NaN	NaN	NaN	NaN																	0	0	0	0	0	0	0	0	0	0	0	0	0	0	0	0	0	0	0	0	0	0	0	0
APECO1_RS11660	NC_008563.1	complement(2279110..2279334)		0	NaN	NaN	NaN	NaN	NaN																	0	0	0	0	0	0	0	0	0	0	0	0	0	0	0	0	0	0	0	0	0	0	0	0
APECO1_RS11665	NC_008563.1	complement(2279337..2279636)		0	NaN	NaN	NaN	NaN	NaN																	0	0	0	0	0	0	0	0	0	0	0	0	0	0	0	0	0	0	0	0	0	0	0	0
APECO1_RS11670	NC_008563.1	complement(2279636..2279860)		0	NaN	NaN	NaN	NaN	NaN																	0	0	0	0	0	0	0	0	0	0	0	0	0	0	0	0	0	0	0	0	0	0	0	0
APECO1_RS11675	NC_008563.1	complement(2279924..2280424)		0	NaN	NaN	NaN	NaN	NaN																	0	0	0	0	0	0	0	0	0	0	0	0	0	0	0	0	0	0	0	0	0	0	0	0
APECO1_RS11680	NC_008563.1	complement(2280602..2280877)		0	NaN	NaN	NaN	NaN	NaN																	0	0	0	0	0	0	0	0	0	0	0	0	0	0	0	0	0	0	0	0	0	0	0	0
APECO1_RS11685	NC_008563.1	2280992..2281291		0	NaN	NaN	NaN	NaN	NaN																	0	0	0	0	0	0	0	0	0	0	0	0	0	0	0	0	0	0	0	0	0	0	0	0
APECO1_RS11690	NC_008563.1	2281407..2282420		0	NaN	NaN	NaN	NaN	NaN																	0	0	0	0	0	0	0	0	0	0	0	0	0	0	0	0	0	0	0	0	0	0	0	0
APECO1_RS11710	NC_008563.1	complement(2284569..2285342)		9.035754966	1.402805002	0.48831448	0.293240626	0.488513431	1																	11	9.315335888	11.21917762	5.411888039	3	2.659288609	3.172497877	1.662706024	13	9.17029645	11.24921445	4.309508809	4	3.06705052	6.752698179	4.275865348	5	3.969653611	8.098303153	4.662663907	6	5.839400134	12.25626357	8.114735182
APECO1_RS11720	NC_008563.1	complement(2286536..2287891)		3.967124035	-2.045452036	-1.032419708	0.172424426	0.347406786	1																	8	3.867026	4.657357726	3.935918574	3	1.517912524	1.810850558	1.662706024	11	4.429084637	5.433163821	3.646507454	2	0.87533079	1.927208109	2.137932674	1	0.453172846	0.924496555	0.932532781	1	0.555518154	1.165971977	1.352455864
APECO1_RS11840	NC_008563.1	2310010..2313798		1.715748129	1.511767121	0.596235918	0.205573287	0.389679816	1																	8	1.383923794	1.666766185	3.935918574	8	1.448606938	1.728169865	4.43388273	9	1.296877298	1.59088105	2.983506098	7	1.096415922	2.413969302	7.482764359	7	1.135264358	2.315999286	6.52772947	1	0.198807764	0.417275798	1.352455864
APECO1_RS12085	NC_008563.1	2365599..2366687		12.1384608	-1.124037634	-0.168690339	0.663386703	0.797059015	1																	13	7.824602196	9.423772038	6.395867682	13	8.19031588	9.770943876	7.205059437	28	14.03819062	17.2206665	9.282018973	8	4.359774293	9.59887675	8.551730696	9	5.078532058	10.36047379	8.392795033	2	1.38343915	2.903687787	2.704911727
APECO1_RS12230	NC_008563.1	2398951..2399027		0	NaN	NaN	NaN	NaN	NaN																	0	0	0	0	0	0	0	0	0	0	0	0	0	0	0	0	0	0	0	0	0	0	0	0
APECO1_RS12430	NC_008563.1	complement(2438791..2443395)		2.474262381	1.043026084	0.060775237	0.878001043	0.932939401	1																	17	2.41972539	2.914261952	8.363826969	9	1.340905136	1.599682969	4.988118072	20	2.371271846	2.908842223	6.630013552	5	0.644380321	1.41872649	5.344831685	7	0.934096993	1.90560723	6.52772947	7	1.14505501	2.403345494	9.467191046
APECO1_RS12950	NC_008563.1	complement(2554580..2555422)		0	NaN	NaN	NaN	NaN	NaN																	0	0	0	0	0	0	0	0	0	0	0	0	0	0	0	0	0	0	0	0	0	0	0	0
APECO1_RS12955	NC_008563.1	complement(2555424..2555951)		0	NaN	NaN	NaN	NaN	NaN																	0	0	0	0	0	0	0	0	0	0	0	0	0	0	0	0	0	0	0	0	0	0	0	0
APECO1_RS12960	NC_008563.1	complement(2555948..2556427)		0	NaN	NaN	NaN	NaN	NaN																	0	0	0	0	0	0	0	0	0	0	0	0	0	0	0	0	0	0	0	0	0	0	0	0
APECO1_RS12965	NC_008563.1	complement(2556424..2556927)		0	NaN	NaN	NaN	NaN	NaN																	0	0	0	0	0	0	0	0	0	0	0	0	0	0	0	0	0	0	0	0	0	0	0	0
APECO1_RS12970	NC_008563.1	complement(2556944..2557696)		0.942427613	-3.531934437	-1.820458563	0.459915371	NaN	1																	1	0.870466012	1.048369369	0.491989822	0	0	0	0	2	1.450160272	1.778913471	0.663001355	0	0	0	0	0	0	0	0	0	0	0	0
APECO1_RS12975	NC_008563.1	complement(2557716..2560340)		1.162640221	2.200353211	1.137735131	0.144273431	0.306601841	1																	4	0.998797573	1.202928967	1.967959287	1	0.26137008	0.31181122	0.554235341	3	0.623983249	0.765441054	0.994502033	1	0.226085438	0.497770323	1.068966337	5	1.170480722	2.38784253	4.662663907	1	0.286964807	0.60230781	1.352455864
APECO1_RS12980	NC_008563.1	complement(2560238..2560987)		0	NaN	NaN	NaN	NaN	NaN																	0	0	0	0	0	0	0	0	0	0	0	0	0	0	0	0	0	0	0	0	0	0	0	0
APECO1_RS13020	NC_008563.1	2569987..2570061		0	NaN	NaN	NaN	NaN	NaN																	0	0	0	0	0	0	0	0	0	0	0	0	0	0	0	0	0	0	0	0	0	0	0	0
APECO1_RS13030	NC_008563.1	complement(2571620..2572543)		0	NaN	NaN	NaN	NaN	NaN																	0	0	0	0	0	0	0	0	0	0	0	0	0	0	0	0	0	0	0	0	0	0	0	0
APECO1_RS13035	NC_008563.1	complement(2572697..2575642)		1.411744405	1.750809298	0.808021951	0.191087961	0.370415116	1																	3	0.667475465	0.803892194	1.475969465	5	1.164454279	1.389179315	2.771176706	5	0.926655367	1.136729331	1.657503388	4	0.805803497	1.774130479	4.275865348	2	0.417177447	0.851064038	1.865065563	3	0.767090242	1.610038697	4.057367591
APECO1_RS13040	NC_008563.1	complement(2575743..2576645)		0	NaN	NaN	NaN	NaN	NaN																	0	0	0	0	0	0	0	0	0	0	0	0	0	0	0	0	0	0	0	0	0	0	0	0
APECO1_RS13045	NC_008563.1	complement(2576878..2577030)		0	NaN	NaN	NaN	NaN	NaN																	0	0	0	0	0	0	0	0	0	0	0	0	0	0	0	0	0	0	0	0	0	0	0	0
APECO1_RS13050	NC_008563.1	2577145..2577393		0	NaN	NaN	NaN	NaN	NaN																	0	0	0	0	0	0	0	0	0	0	0	0	0	0	0	0	0	0	0	0	0	0	0	0
APECO1_RS13055	NC_008563.1	2577393..2577929		0	NaN	NaN	NaN	NaN	NaN																	0	0	0	0	0	0	0	0	0	0	0	0	0	0	0	0	0	0	0	0	0	0	0	0
APECO1_RS13060	NC_008563.1	complement(2577978..2578427)		0	NaN	NaN	NaN	NaN	NaN																	0	0	0	0	0	0	0	0	0	0	0	0	0	0	0	0	0	0	0	0	0	0	0	0
APECO1_RS13065	NC_008563.1	complement(2578436..2579002)		0	NaN	NaN	NaN	NaN	NaN																	0	0	0	0	0	0	0	0	0	0	0	0	0	0	0	0	0	0	0	0	0	0	0	0
APECO1_RS13070	NC_008563.1	2579178..2579528		0	NaN	NaN	NaN	NaN	NaN																	0	0	0	0	0	0	0	0	0	0	0	0	0	0	0	0	0	0	0	0	0	0	0	0
APECO1_RS13075	NC_008563.1	complement(2579546..2581558)		0	NaN	NaN	NaN	NaN	NaN																	0	0	0	0	0	0	0	0	0	0	0	0	0	0	0	0	0	0	0	0	0	0	0	0
APECO1_RS13080	NC_008563.1	complement(2581558..2583009)		0	NaN	NaN	NaN	NaN	NaN																	0	0	0	0	0	0	0	0	0	0	0	0	0	0	0	0	0	0	0	0	0	0	0	0
APECO1_RS13085	NC_008563.1	complement(2583020..2583712)		0	NaN	NaN	NaN	NaN	NaN																	0	0	0	0	0	0	0	0	0	0	0	0	0	0	0	0	0	0	0	0	0	0	0	0
APECO1_RS13090	NC_008563.1	complement(2583715..2584170)		2.32951086	-4.80104626	-2.263348837	0.357960055	0.554003697	1																	3	4.312242809	5.193566675	1.475969465	1	1.504597502	1.794965904	0.554235341	0	0	0	0	0	0	0	0	0	0	0	0	0	0	0	0
APECO1_RS13095	NC_008563.1	complement(2584170..2584871)		0	NaN	NaN	NaN	NaN	NaN																	0	0	0	0	0	0	0	0	0	0	0	0	0	0	0	0	0	0	0	0	0	0	0	0
APECO1_RS13100	NC_008563.1	complement(2584871..2586289)		2.89356536	3.676123133	1.878185091	0.017673146	0.065387092	1																	0	0	0	0	2	0.96701404	1.153635592	1.108470683	4	1.539070733	1.887980048	1.32600271	1	0.418234162	0.920822479	1.068966337	5	2.165265606	4.417256265	4.662663907	3	1.592563673	3.342617337	4.057367591
APECO1_RS13105	NC_008563.1	complement(2586299..2586760)		0	NaN	NaN	NaN	NaN	NaN																	0	0	0	0	0	0	0	0	0	0	0	0	0	0	0	0	0	0	0	0	0	0	0	0
APECO1_RS13110	NC_008563.1	complement(2586741..2586929)		0	NaN	NaN	NaN	NaN	NaN																	0	0	0	0	0	0	0	0	0	0	0	0	0	0	0	0	0	0	0	0	0	0	0	0
APECO1_RS13115	NC_008563.1	complement(2586971..2588224)		0	NaN	NaN	NaN	NaN	NaN																	0	0	0	0	0	0	0	0	0	0	0	0	0	0	0	0	0	0	0	0	0	0	0	0
APECO1_RS13120	NC_008563.1	complement(2588243..2589136)		0	NaN	NaN	NaN	NaN	NaN																	0	0	0	0	0	0	0	0	0	0	0	0	0	0	0	0	0	0	0	0	0	0	0	0
APECO1_RS13125	NC_008563.1	complement(2589227..2591425)		0	NaN	NaN	NaN	NaN	NaN																	0	0	0	0	0	0	0	0	0	0	0	0	0	0	0	0	0	0	0	0	0	0	0	0
APECO1_RS13130	NC_008563.1	complement(2591427..2592842)		0	NaN	NaN	NaN	NaN	NaN																	0	0	0	0	0	0	0	0	0	0	0	0	0	0	0	0	0	0	0	0	0	0	0	0
APECO1_RS13135	NC_008563.1	complement(2592839..2593279)		0	NaN	NaN	NaN	NaN	NaN																	0	0	0	0	0	0	0	0	0	0	0	0	0	0	0	0	0	0	0	0	0	0	0	0
APECO1_RS13140	NC_008563.1	complement(2593282..2593524)		8.414566923	1.306035249	0.385193834	0.657884899	0.794101415	1																	4	10.78947995	12.99460304	1.967959287	2	5.646884453	6.73666216	1.108470683	2	4.493706522	5.512435572	0.663001355	2	4.884561939	10.7542971	2.137932674	2	5.057632749	10.31783809	1.865065563	0	0	0	0
APECO1_RS13145	NC_008563.1	complement(2593752..2594294)		0	NaN	NaN	NaN	NaN	NaN																	0	0	0	0	0	0	0	0	0	0	0	0	0	0	0	0	0	0	0	0	0	0	0	0
APECO1_RS13160	NC_008563.1	complement(2595074..2595550)		5.243063207	-3.006829698	-1.588243158	0.224667382	0.414164876	1																	3	4.122395642	4.964919085	1.475969465	3	4.315072082	5.147826745	1.662706024	4	4.578493438	5.61644379	1.32600271	0	0	0	0	0	0	0	0	1	1.579208841	3.314587002	1.352455864
APECO1_RS13165	NC_008563.1	complement(2595534..2595857)		3.598300556	-5.628581759	-2.49277145	0.305812385	0.500630225	1																	0	0	0	0	1	2.11758167	2.52624831	0.554235341	4	6.740559784	8.268653357	1.32600271	0	0	0	0	0	0	0	0	0	0	0	0
APECO1_RS13170	NC_008563.1	complement(2596454..2596972)		1.386015605	1.023874636	0.034039081	0.981385918	0.988878113	1																	0	0	0	0	1	1.321958499	1.57707987	0.554235341	2	2.103989759	2.580966944	0.663001355	0	0	0	0	1	1.184012291	2.415447646	0.932532781	0	0	0	0
APECO1_RS13175	NC_008563.1	complement(2596969..2597157)		0	NaN	NaN	NaN	NaN	NaN																	0	0	0	0	0	0	0	0	0	0	0	0	0	0	0	0	0	0	0	0	0	0	0	0
APECO1_RS13180	NC_008563.1	complement(2597154..2597516)		0	NaN	NaN	NaN	NaN	NaN																	0	0	0	0	0	0	0	0	0	0	0	0	0	0	0	0	0	0	0	0	0	0	0	0
APECO1_RS13185	NC_008563.1	complement(2597513..2597803)		0	NaN	NaN	NaN	NaN	NaN																	0	0	0	0	0	0	0	0	0	0	0	0	0	0	0	0	0	0	0	0	0	0	0	0
APECO1_RS13190	NC_008563.1	complement(2597803..2598525)		0	NaN	NaN	NaN	NaN	NaN																	0	0	0	0	0	0	0	0	0	0	0	0	0	0	0	0	0	0	0	0	0	0	0	0
APECO1_RS13195	NC_008563.1	complement(2598518..2598694)		2.80275965	1.456230083	0.542238318	0.725745481	NaN	1																	0	0	0	0	1	3.876251192	4.62431894	0.554235341	1	3.084662952	3.783960011	0.331500678	1	3.352962009	7.382186992	1.068966337	0	0	0	0	0	0	0	0
APECO1_RS13200	NC_008563.1	complement(2598687..2599106)		0	NaN	NaN	NaN	NaN	NaN																	0	0	0	0	0	0	0	0	0	0	0	0	0	0	0	0	0	0	0	0	0	0	0	0
APECO1_RS13205	NC_008563.1	complement(2599109..2599285)		2.74799069	-2.483424872	-1.312331103	0.601933074	NaN	1																	1	3.703168966	4.46001206	0.491989822	0	0	0	0	1	3.084662952	3.783960011	0.331500678	0	0	0	0	0	0	0	0	0	0	0	0
APECO1_RS13210	NC_008563.1	complement(2599282..2599692)		0	NaN	NaN	NaN	NaN	NaN																	0	0	0	0	0	0	0	0	0	0	0	0	0	0	0	0	0	0	0	0	0	0	0	0
APECO1_RS13230	NC_008563.1	complement(2600601..2601977)		6.290542312	131.9881685	7.044264801	3.48E-03	0.018085188	1																	0	0	0	0	0	0	0	0	0	0	0	0	10	4.309907593	9.489085677	10.68966337	4	1.785046853	3.641589914	3.730131126	5	2.735231	5.740951344	6.762279318
APECO1_RS13235	NC_008563.1	complement(2601974..2602861)		0	NaN	NaN	NaN	NaN	NaN																	0	0	0	0	0	0	0	0	0	0	0	0	0	0	0	0	0	0	0	0	0	0	0	0
APECO1_RS13240	NC_008563.1	complement(2602924..2603196)		0	NaN	NaN	NaN	NaN	NaN																	0	0	0	0	0	0	0	0	0	0	0	0	0	0	0	0	0	0	0	0	0	0	0	0
APECO1_RS13245	NC_008563.1	complement(2603219..2603512)		0	NaN	NaN	NaN	NaN	NaN																	0	0	0	0	0	0	0	0	0	0	0	0	0	0	0	0	0	0	0	0	0	0	0	0
APECO1_RS13250	NC_008563.1	complement(2603621..2603806)		4.683322931	16.15675378	4.014065455	0.116415655	NaN	1																	0	0	0	0	0	0	0	0	0	0	0	0	2	6.381443823	14.04996879	2.137932674	0	0	0	0	0	0	0	0
APECO1_RS13255	NC_008563.1	2603887..2604537		5.357111539	56.8407752	5.828854325	0.016513555	0.062348823	1																	0	0	0	0	0	0	0	0	0	0	0	0	2	1.823269664	4.014276798	2.137932674	5	4.719680331	9.628397297	4.662663907	1	1.157116156	2.428660523	1.352455864
APECO1_RS13260	NC_008563.1	2605060..2605359		9.24591989	-11.92512697	-3.575932721	0.131913886	0.289002777	1																	3	6.55460907	7.894221346	1.475969465	4	9.147952814	10.9133927	2.216941365	4	7.279804566	8.930145626	1.32600271	0	0	0	0	0	0	0	0	0	0	0	0
APECO1_RS13280	NC_008563.1	2606460..2607065		0	NaN	NaN	NaN	NaN	NaN																	0	0	0	0	0	0	0	0	0	0	0	0	0	0	0	0	0	0	0	0	0	0	0	0
APECO1_RS13285	NC_008563.1	2607065..2607448		0	NaN	NaN	NaN	NaN	NaN																	0	0	0	0	0	0	0	0	0	0	0	0	0	0	0	0	0	0	0	0	0	0	0	0
APECO1_RS13290	NC_008563.1	2607472..2607768		0.918635749	-1.434776472	-0.520825993	0.843633501	NaN	1																	0	0	0	0	1	2.310089094	2.755907247	0.554235341	0	0	0	0	0	0	0	0	0	0	0	0	0	0	0	0
APECO1_RS13300	NC_008563.1	2607863..2608381		1.015451509	9.37508585	3.228831902	0.227848	NaN	1																	0	0	0	0	0	0	0	0	0	0	0	0	0	0	0	0	0	0	0	0	1	1.451411594	3.046354528	1.352455864
APECO1_RS13305	NC_008563.1	2608378..2608677		0	NaN	NaN	NaN	NaN	NaN																	0	0	0	0	0	0	0	0	0	0	0	0	0	0	0	0	0	0	0	0	0	0	0	0
APECO1_RS13310	NC_008563.1	2608679..2609251		1.458542557	16.15514647	4.013921926	0.116431155	NaN	1																	0	0	0	0	0	0	0	0	0	0	0	0	0	0	0	0	2	2.144859962	4.375627672	1.865065563	0	0	0	0
APECO1_RS13320	NC_008563.1	2609529..2609813		0	NaN	NaN	NaN	NaN	NaN																	0	0	0	0	0	0	0	0	0	0	0	0	0	0	0	0	0	0	0	0	0	0	0	0
APECO1_RS13325	NC_008563.1	2609886..2610053		0	NaN	NaN	NaN	NaN	NaN																	0	0	0	0	0	0	0	0	0	0	0	0	0	0	0	0	0	0	0	0	0	0	0	0
APECO1_RS13495	NC_008563.1	complement(2650499..2650574)		0	NaN	NaN	NaN	NaN	NaN																	0	0	0	0	0	0	0	0	0	0	0	0	0	0	0	0	0	0	0	0	0	0	0	0
APECO1_RS13500	NC_008563.1	complement(2650614..2650689)		0	NaN	NaN	NaN	NaN	NaN																	0	0	0	0	0	0	0	0	0	0	0	0	0	0	0	0	0	0	0	0	0	0	0	0
APECO1_RS13520	NC_008563.1	2653388..2653463		0	NaN	NaN	NaN	NaN	NaN																	0	0	0	0	0	0	0	0	0	0	0	0	0	0	0	0	0	0	0	0	0	0	0	0
APECO1_RS13525	NC_008563.1	2653508..2653583		0	NaN	NaN	NaN	NaN	NaN																	0	0	0	0	0	0	0	0	0	0	0	0	0	0	0	0	0	0	0	0	0	0	0	0
APECO1_RS13530	NC_008563.1	2653630..2653705		0	NaN	NaN	NaN	NaN	NaN																	0	0	0	0	0	0	0	0	0	0	0	0	0	0	0	0	0	0	0	0	0	0	0	0
APECO1_RS13535	NC_008563.1	2653710..2653785		0	NaN	NaN	NaN	NaN	NaN																	0	0	0	0	0	0	0	0	0	0	0	0	0	0	0	0	0	0	0	0	0	0	0	0
APECO1_RS13545	NC_008563.1	complement(2654821..2654979)		0	NaN	NaN	NaN	NaN	NaN																	0	0	0	0	0	0	0	0	0	0	0	0	0	0	0	0	0	0	0	0	0	0	0	0
APECO1_RS13960	NC_008563.1	complement(2739422..2739919)		0	NaN	NaN	NaN	NaN	NaN																	0	0	0	0	0	0	0	0	0	0	0	0	0	0	0	0	0	0	0	0	0	0	0	0
APECO1_RS13965	NC_008563.1	complement(2739916..2740545)		0	NaN	NaN	NaN	NaN	NaN																	0	0	0	0	0	0	0	0	0	0	0	0	0	0	0	0	0	0	0	0	0	0	0	0
APECO1_RS13970	NC_008563.1	complement(2740535..2740843)		0	NaN	NaN	NaN	NaN	NaN																	0	0	0	0	0	0	0	0	0	0	0	0	0	0	0	0	0	0	0	0	0	0	0	0
APECO1_RS13975	NC_008563.1	complement(2740830..2741234)		0	NaN	NaN	NaN	NaN	NaN																	0	0	0	0	0	0	0	0	0	0	0	0	0	0	0	0	0	0	0	0	0	0	0	0
APECO1_RS13980	NC_008563.1	complement(2741541..2744660)		0	NaN	NaN	NaN	NaN	NaN																	0	0	0	0	0	0	0	0	0	0	0	0	0	0	0	0	0	0	0	0	0	0	0	0
APECO1_RS13985	NC_008563.1	2744946..2745113		0	NaN	NaN	NaN	NaN	NaN																	0	0	0	0	0	0	0	0	0	0	0	0	0	0	0	0	0	0	0	0	0	0	0	0
APECO1_RS13990	NC_008563.1	2745429..2746124		0	NaN	NaN	NaN	NaN	NaN																	0	0	0	0	0	0	0	0	0	0	0	0	0	0	0	0	0	0	0	0	0	0	0	0
APECO1_RS13995	NC_008563.1	2746271..2746903		0	NaN	NaN	NaN	NaN	NaN																	0	0	0	0	0	0	0	0	0	0	0	0	0	0	0	0	0	0	0	0	0	0	0	0
APECO1_RS14000	NC_008563.1	2747002..2747163		0	NaN	NaN	NaN	NaN	NaN																	0	0	0	0	0	0	0	0	0	0	0	0	0	0	0	0	0	0	0	0	0	0	0	0
APECO1_RS14005	NC_008563.1	complement(2747195..2747575)		0	NaN	NaN	NaN	NaN	NaN																	0	0	0	0	0	0	0	0	0	0	0	0	0	0	0	0	0	0	0	0	0	0	0	0
APECO1_RS14010	NC_008563.1	complement(2747795..2750269)		0	NaN	NaN	NaN	NaN	NaN																	0	0	0	0	0	0	0	0	0	0	0	0	0	0	0	0	0	0	0	0	0	0	0	0
APECO1_RS14015	NC_008563.1	complement(2750275..2752077)		0	NaN	NaN	NaN	NaN	NaN																	0	0	0	0	0	0	0	0	0	0	0	0	0	0	0	0	0	0	0	0	0	0	0	0
APECO1_RS14020	NC_008563.1	complement(2752074..2754587)		0	NaN	NaN	NaN	NaN	NaN																	0	0	0	0	0	0	0	0	0	0	0	0	0	0	0	0	0	0	0	0	0	0	0	0
APECO1_RS14025	NC_008563.1	complement(2754600..2755139)		0	NaN	NaN	NaN	NaN	NaN																	0	0	0	0	0	0	0	0	0	0	0	0	0	0	0	0	0	0	0	0	0	0	0	0
APECO1_RS14030	NC_008563.1	complement(2755139..2755603)		0	NaN	NaN	NaN	NaN	NaN																	0	0	0	0	0	0	0	0	0	0	0	0	0	0	0	0	0	0	0	0	0	0	0	0
APECO1_RS14035	NC_008563.1	complement(2755603..2758074)		0	NaN	NaN	NaN	NaN	NaN																	0	0	0	0	0	0	0	0	0	0	0	0	0	0	0	0	0	0	0	0	0	0	0	0
APECO1_RS14040	NC_008563.1	complement(2758074..2758679)		0	NaN	NaN	NaN	NaN	NaN																	0	0	0	0	0	0	0	0	0	0	0	0	0	0	0	0	0	0	0	0	0	0	0	0
APECO1_RS14045	NC_008563.1	complement(2758679..2759002)		0	NaN	NaN	NaN	NaN	NaN																	0	0	0	0	0	0	0	0	0	0	0	0	0	0	0	0	0	0	0	0	0	0	0	0
APECO1_RS14050	NC_008563.1	complement(2759053..2759388)		0	NaN	NaN	NaN	NaN	NaN																	0	0	0	0	0	0	0	0	0	0	0	0	0	0	0	0	0	0	0	0	0	0	0	0
APECO1_RS14055	NC_008563.1	complement(2759399..2759836)		0	NaN	NaN	NaN	NaN	NaN																	0	0	0	0	0	0	0	0	0	0	0	0	0	0	0	0	0	0	0	0	0	0	0	0
APECO1_RS14060	NC_008563.1	complement(2759888..2760874)		0	NaN	NaN	NaN	NaN	NaN																	0	0	0	0	0	0	0	0	0	0	0	0	0	0	0	0	0	0	0	0	0	0	0	0
APECO1_RS14065	NC_008563.1	complement(2760889..2761584)		0	NaN	NaN	NaN	NaN	NaN																	0	0	0	0	0	0	0	0	0	0	0	0	0	0	0	0	0	0	0	0	0	0	0	0
APECO1_RS14070	NC_008563.1	complement(2761587..2761883)		0	NaN	NaN	NaN	NaN	NaN																	0	0	0	0	0	0	0	0	0	0	0	0	0	0	0	0	0	0	0	0	0	0	0	0
APECO1_RS14075	NC_008563.1	complement(2761880..2763559)		0	NaN	NaN	NaN	NaN	NaN																	0	0	0	0	0	0	0	0	0	0	0	0	0	0	0	0	0	0	0	0	0	0	0	0
APECO1_RS14080	NC_008563.1	complement(2763574..2763780)		0	NaN	NaN	NaN	NaN	NaN																	0	0	0	0	0	0	0	0	0	0	0	0	0	0	0	0	0	0	0	0	0	0	0	0
APECO1_RS14090	NC_008563.1	2764208..2764284		0	NaN	NaN	NaN	NaN	NaN																	0	0	0	0	0	0	0	0	0	0	0	0	0	0	0	0	0	0	0	0	0	0	0	0
APECO1_RS14095	NC_008563.1	2764483..2764863		0	NaN	NaN	NaN	NaN	NaN																	0	0	0	0	0	0	0	0	0	0	0	0	0	0	0	0	0	0	0	0	0	0	0	0
APECO1_RS14100	NC_008563.1	complement(2764954..2766429)		0	NaN	NaN	NaN	NaN	NaN																	0	0	0	0	0	0	0	0	0	0	0	0	0	0	0	0	0	0	0	0	0	0	0	0
APECO1_RS14105	NC_008563.1	complement(2766426..2767100)		0	NaN	NaN	NaN	NaN	NaN																	0	0	0	0	0	0	0	0	0	0	0	0	0	0	0	0	0	0	0	0	0	0	0	0
APECO1_RS14110	NC_008563.1	complement(2767097..2767309)		0	NaN	NaN	NaN	NaN	NaN																	0	0	0	0	0	0	0	0	0	0	0	0	0	0	0	0	0	0	0	0	0	0	0	0
APECO1_RS14115	NC_008563.1	complement(2767327..2767665)		0	NaN	NaN	NaN	NaN	NaN																	0	0	0	0	0	0	0	0	0	0	0	0	0	0	0	0	0	0	0	0	0	0	0	0
APECO1_RS14125	NC_008563.1	complement(2767780..2768310)		0	NaN	NaN	NaN	NaN	NaN																	0	0	0	0	0	0	0	0	0	0	0	0	0	0	0	0	0	0	0	0	0	0	0	0
APECO1_RS14140	NC_008563.1	complement(2768886..2769203)		0	NaN	NaN	NaN	NaN	NaN																	0	0	0	0	0	0	0	0	0	0	0	0	0	0	0	0	0	0	0	0	0	0	0	0
APECO1_RS14145	NC_008563.1	complement(2769200..2769679)		0	NaN	NaN	NaN	NaN	NaN																	0	0	0	0	0	0	0	0	0	0	0	0	0	0	0	0	0	0	0	0	0	0	0	0
APECO1_RS14150	NC_008563.1	complement(2769741..2770085)		0	NaN	NaN	NaN	NaN	NaN																	0	0	0	0	0	0	0	0	0	0	0	0	0	0	0	0	0	0	0	0	0	0	0	0
APECO1_RS14155	NC_008563.1	complement(2770203..2770979)		0	NaN	NaN	NaN	NaN	NaN																	0	0	0	0	0	0	0	0	0	0	0	0	0	0	0	0	0	0	0	0	0	0	0	0
APECO1_RS14160	NC_008563.1	complement(2770951..2771781)		0	NaN	NaN	NaN	NaN	NaN																	0	0	0	0	0	0	0	0	0	0	0	0	0	0	0	0	0	0	0	0	0	0	0	0
APECO1_RS14170	NC_008563.1	complement(2772123..2772353)		0	NaN	NaN	NaN	NaN	NaN																	0	0	0	0	0	0	0	0	0	0	0	0	0	0	0	0	0	0	0	0	0	0	0	0
APECO1_RS14175	NC_008563.1	2772508..2773092		0	NaN	NaN	NaN	NaN	NaN																	0	0	0	0	0	0	0	0	0	0	0	0	0	0	0	0	0	0	0	0	0	0	0	0
APECO1_RS14180	NC_008563.1	2773401..2773700		0	NaN	NaN	NaN	NaN	NaN																	0	0	0	0	0	0	0	0	0	0	0	0	0	0	0	0	0	0	0	0	0	0	0	0
APECO1_RS14185	NC_008563.1	2773697..2774596		0	NaN	NaN	NaN	NaN	NaN																	0	0	0	0	0	0	0	0	0	0	0	0	0	0	0	0	0	0	0	0	0	0	0	0
APECO1_RS14195	NC_008563.1	2775678..2775926		0	NaN	NaN	NaN	NaN	NaN																	0	0	0	0	0	0	0	0	0	0	0	0	0	0	0	0	0	0	0	0	0	0	0	0
APECO1_RS14200	NC_008563.1	2776084..2776335		0	NaN	NaN	NaN	NaN	NaN																	0	0	0	0	0	0	0	0	0	0	0	0	0	0	0	0	0	0	0	0	0	0	0	0
APECO1_RS14205	NC_008563.1	2776328..2776978		0	NaN	NaN	NaN	NaN	NaN																	0	0	0	0	0	0	0	0	0	0	0	0	0	0	0	0	0	0	0	0	0	0	0	0
APECO1_RS14210	NC_008563.1	2776975..2777634		0	NaN	NaN	NaN	NaN	NaN																	0	0	0	0	0	0	0	0	0	0	0	0	0	0	0	0	0	0	0	0	0	0	0	0
APECO1_RS14215	NC_008563.1	complement(2777637..2778893)		0	NaN	NaN	NaN	NaN	NaN																	0	0	0	0	0	0	0	0	0	0	0	0	0	0	0	0	0	0	0	0	0	0	0	0
APECO1_RS14235	NC_008563.1	complement(2783805..2791856)		0	NaN	NaN	NaN	NaN	NaN																	0	0	0	0	0	0	0	0	0	0	0	0	0	0	0	0	0	0	0	0	0	0	0	0
APECO1_RS14240	NC_008563.1	complement(2791977..2792954)		0	NaN	NaN	NaN	NaN	NaN																	0	0	0	0	0	0	0	0	0	0	0	0	0	0	0	0	0	0	0	0	0	0	0	0
APECO1_RS14245	NC_008563.1	complement(2793009..2795240)		0.472239546	16.65356083	4.057758779	0.111614073	NaN	1																	0	0	0	0	0	0	0	0	0	0	0	0	0	0	0	0	0	0	0	0	2	0.674984424	1.416718638	2.704911727
APECO1_RS14250	NC_008563.1	complement(2795449..2795664)		0	NaN	NaN	NaN	NaN	NaN																	0	0	0	0	0	0	0	0	0	0	0	0	0	0	0	0	0	0	0	0	0	0	0	0
APECO1_RS14675	NC_008563.1	complement(2885480..2888384)		102065.0536	2.315903215	1.211574962	1.26E-11	4.22E-10	5.09E-08																	225793	50946.12206	61358.34493	111087.8578	219246	51781.03432	61774.12295	121513.8816	233624	43908.87423	53863.0725	77446.5143	244007	49849.18332	109752.5089	260835.269	221358	46824.44669	95524.34578	206423.5914	185425	48081.73126	100918.3063	250779.1285
APECO1_RS14680	NC_008563.1	complement(2888568..2888643)		0	NaN	NaN	NaN	NaN	NaN																	0	0	0	0	0	0	0	0	0	0	0	0	0	0	0	0	0	0	0	0	0	0	0	0
APECO1_RS14685	NC_008563.1	complement(2888686..2888762)		0	NaN	NaN	NaN	NaN	NaN																	0	0	0	0	0	0	0	0	0	0	0	0	0	0	0	0	0	0	0	0	0	0	0	0
APECO1_RS14690	NC_008563.1	complement(2888831..2890383)		34.00197787	-1.001607721	-2.32E-03	0.994194206	0.997713956	1																	77	32.49870563	39.14069824	37.88321627	71	31.36693415	37.42035809	39.35070923	59	20.74252106	25.44487727	19.55853998	13	4.967910871	10.93780571	13.89656238	54	21.36711427	43.59004231	50.3567702	23	11.15614952	23.41554025	31.10648486
APECO1_RS14835	NC_008563.1	2915649..2916437		0	NaN	NaN	NaN	NaN	NaN																	0	0	0	0	0	0	0	0	0	0	0	0	0	0	0	0	0	0	0	0	0	0	0	0
APECO1_RS14840	NC_008563.1	complement(2916525..2916818)		0	NaN	NaN	NaN	NaN	NaN																	0	0	0	0	0	0	0	0	0	0	0	0	0	0	0	0	0	0	0	0	0	0	0	0
APECO1_RS14845	NC_008563.1	complement(2917029..2917802)		0	NaN	NaN	NaN	NaN	NaN																	0	0	0	0	0	0	0	0	0	0	0	0	0	0	0	0	0	0	0	0	0	0	0	0
APECO1_RS14855	NC_008563.1	2918854..2920608		0	NaN	NaN	NaN	NaN	NaN																	0	0	0	0	0	0	0	0	0	0	0	0	0	0	0	0	0	0	0	0	0	0	0	0
APECO1_RS14865	NC_008563.1	2920998..2921489		5.611548003	1.430691311	0.516712427	0.505377988	0.686531523	1																	0	0	0	0	3	4.183515006	4.990880807	1.662706024	8	8.877810447	10.89042149	2.652005421	2	2.412497055	5.311573568	2.137932674	2	2.497977151	5.096005398	1.865065563	2	3.062124461	6.427065041	2.704911727
APECO1_RS14875	NC_008563.1	complement(2922063..2922506)		0	NaN	NaN	NaN	NaN	NaN																	0	0	0	0	0	0	0	0	0	0	0	0	0	0	0	0	0	0	0	0	0	0	0	0
APECO1_RS14880	NC_008563.1	complement(2922509..2923252)		0	NaN	NaN	NaN	NaN	NaN																	0	0	0	0	0	0	0	0	0	0	0	0	0	0	0	0	0	0	0	0	0	0	0	0
APECO1_RS14890	NC_008563.1	complement(2923831..2924889)		2.230303801	-10.86976419	-3.442248737	0.150112916	0.314835569	1																	2	1.23788651	1.490882218	0.983979644	1	0.647872012	0.772903166	0.554235341	7	3.608968269	4.427126019	2.320504743	0	0	0	0	0	0	0	0	0	0	0	0
APECO1_RS14895	NC_008563.1	complement(2924876..2925301)		2.003336796	2.509679491	1.327503131	0.316626065	0.510639492	1																	0	0	0	0	1	1.610555073	1.921371954	0.554235341	1	1.281655734	1.572208737	0.331500678	1	1.393132102	3.067246708	1.068966337	1	1.442493848	2.942763681	0.932532781	0	0	0	0
APECO1_RS14900	NC_008563.1	complement(2925301..2925849)		2.693208139	-1.071486588	-0.099613792	0.927697351	0.963434579	1																	1	1.193917863	1.437927385	0.491989822	2	2.49944066	2.981801284	1.108470683	3	2.983526462	3.659895748	0.994502033	2	2.162019219	4.760098716	2.137932674	0	0	0	0	0	0	0	0
APECO1_RS14905	NC_008563.1	complement(2925849..2926928)		1.360071447	-1.07142785	-0.099534702	0.927754362	0.963434579	1																	2	1.213816494	1.461892842	0.983979644	1	0.635274501	0.757874493	0.554235341	3	1.516625951	1.860447005	0.994502033	0	0	0	0	1	0.568983684	1.160756785	0.932532781	1	0.697483905	1.463942593	1.352455864
APECO1_RS14910	NC_008563.1	complement(2926925..2928253)		1.568567971	-1.450160289	-0.536212373	0.632803638	0.780195218	1																	5	2.465992878	2.969985457	2.459949109	2	1.032500318	1.231759898	1.108470683	1	0.410824186	0.503958557	0.331500678	1	0.446557017	0.98318066	1.068966337	1	0.462379518	0.943278652	0.932532781	0	0	0	0
APECO1_RS14915	NC_008563.1	complement(2928314..2930149)		0	NaN	NaN	NaN	NaN	NaN																	0	0	0	0	0	0	0	0	0	0	0	0	0	0	0	0	0	0	0	0	0	0	0	0
APECO1_RS14920	NC_008563.1	complement(2930291..2930560)		0	NaN	NaN	NaN	NaN	NaN																	0	0	0	0	0	0	0	0	0	0	0	0	0	0	0	0	0	0	0	0	0	0	0	0
APECO1_RS14925	NC_008563.1	complement(2930560..2930916)		0	NaN	NaN	NaN	NaN	NaN																	0	0	0	0	0	0	0	0	0	0	0	0	0	0	0	0	0	0	0	0	0	0	0	0
APECO1_RS14930	NC_008563.1	complement(2930916..2932412)		0.352050323	9.37508585	3.228831902	0.227848	NaN	1																	0	0	0	0	0	0	0	0	0	0	0	0	0	0	0	0	0	0	0	0	1	0.503194801	1.056150969	1.352455864
APECO1_RS14935	NC_008563.1	complement(2932396..2932566)		0	NaN	NaN	NaN	NaN	NaN																	0	0	0	0	0	0	0	0	0	0	0	0	0	0	0	0	0	0	0	0	0	0	0	0
APECO1_RS14940	NC_008563.1	complement(2932575..2933135)		0	NaN	NaN	NaN	NaN	NaN																	0	0	0	0	0	0	0	0	0	0	0	0	0	0	0	0	0	0	0	0	0	0	0	0
APECO1_RS14945	NC_008563.1	complement(2933132..2933638)		0.538135735	-1.434776472	-0.520825993	0.843633501	NaN	1																	0	0	0	0	1	1.353247458	1.614407204	0.554235341	0	0	0	0	0	0	0	0	0	0	0	0	0	0	0	0
APECO1_RS14950	NC_008563.1	complement(2933613..2934023)		0	NaN	NaN	NaN	NaN	NaN																	0	0	0	0	0	0	0	0	0	0	0	0	0	0	0	0	0	0	0	0	0	0	0	0
APECO1_RS14955	NC_008563.1	complement(2934020..2934343)		0	NaN	NaN	NaN	NaN	NaN																	0	0	0	0	0	0	0	0	0	0	0	0	0	0	0	0	0	0	0	0	0	0	0	0
APECO1_RS14960	NC_008563.1	complement(2934346..2934546)		0	NaN	NaN	NaN	NaN	NaN																	0	0	0	0	0	0	0	0	0	0	0	0	0	0	0	0	0	0	0	0	0	0	0	0
APECO1_RS14965	NC_008563.1	complement(2934596..2935801)		0	NaN	NaN	NaN	NaN	NaN																	0	0	0	0	0	0	0	0	0	0	0	0	0	0	0	0	0	0	0	0	0	0	0	0
APECO1_RS14970	NC_008563.1	complement(2935816..2936466)		0	NaN	NaN	NaN	NaN	NaN																	0	0	0	0	0	0	0	0	0	0	0	0	0	0	0	0	0	0	0	0	0	0	0	0
APECO1_RS14975	NC_008563.1	complement(2936444..2937685)		0	NaN	NaN	NaN	NaN	NaN																	0	0	0	0	0	0	0	0	0	0	0	0	0	0	0	0	0	0	0	0	0	0	0	0
APECO1_RS14985	NC_008563.1	complement(2937879..2939612)		1.674239496	1.339049671	0.421209477	0.58332793	0.74020779	1																	5	1.890025683	2.276303733	2.459949109	5	1.978363498	2.360162781	2.771176706	1	0.31487044	0.386251973	0.331500678	1	0.342257368	0.753545039	1.068966337	3	1.063152905	2.168888111	2.797598344	2	0.868838082	1.823596309	2.704911727
APECO1_RS14990	NC_008563.1	complement(2939609..2940103)		1.908872275	1.764456293	0.819223694	0.50301698	0.684934403	1																	0	0	0	0	2	2.772106913	3.307088697	1.108470683	1	1.103000692	1.353052368	0.331500678	0	0	0	0	1	1.241418948	2.532560259	0.932532781	1	1.521783065	3.194056566	1.352455864
APECO1_RS14995	NC_008563.1	complement(2940229..2940579)		5.880706479	-2.427483925	-1.279461742	0.337490136	0.531966648	1																	2	3.734819983	4.498131821	0.983979644	4	7.818763089	9.327686067	2.216941365	2	3.111027593	3.81630155	0.663001355	1	1.690809902	3.722641304	1.068966337	0	0	0	0	0	0	0	0
APECO1_RS15010	NC_008563.1	complement(2941550..2941987)		0.994404184	9.374416335	3.228728869	0.227866311	NaN	1																	0	0	0	0	0	0	0	0	0	0	0	0	1	1.3549641	2.983212552	1.068966337	0	0	0	0	0	0	0	0
APECO1_RS15015	NC_008563.1	complement(2941984..2942460)		0.876042857	9.373950158	3.228657124	0.227879089	NaN	1																	0	0	0	0	0	0	0	0	0	0	0	0	0	0	0	0	1	1.288264946	2.62812857	0.932532781	0	0	0	0
APECO1_RS15020	NC_008563.1	complement(2942447..2942752)		0	NaN	NaN	NaN	NaN	NaN																	0	0	0	0	0	0	0	0	0	0	0	0	0	0	0	0	0	0	0	0	0	0	0	0
APECO1_RS15025	NC_008563.1	complement(2942904..2943239)		0	NaN	NaN	NaN	NaN	NaN																	0	0	0	0	0	0	0	0	0	0	0	0	0	0	0	0	0	0	0	0	0	0	0	0
APECO1_RS15030	NC_008563.1	complement(2943425..2944177)		0.699892873	2.52126808	1.334149524	0.443563264	NaN	1																	0	0	0	0	0	0	0	0	1	0.725080136	0.889456736	0.331500678	0	0	0	0	0	0	0	0	1	1.000375322	2.099678619	1.352455864
APECO1_RS15035	NC_008563.1	complement(2944191..2945180)		2.636159201	-1.844261626	-0.88304333	0.429843365	0.616811839	1																	2	1.324163449	1.594792191	0.983979644	6	4.15816037	4.960633045	3.325412048	2	1.103000692	1.353052368	0.663001355	2	1.19893793	2.639691106	2.137932674	0	0	0	0	0	0	0	0
APECO1_RS15040	NC_008563.1	complement(2945188..2945985)		1.460964135	-1.55641395	-0.638225816	0.644557266	0.785707418	1																	0	0	0	0	1	0.859770001	1.025694803	0.554235341	4	2.736768634	3.357197604	1.32600271	0	0	0	0	1	0.770053107	1.570949033	0.932532781	0	0	0	0
APECO1_RS15045	NC_008563.1	complement(2946005..2946394)		1.374296228	-2.483863882	-1.312586115	0.601858029	NaN	1																	1	1.680668992	2.024159319	0.491989822	1	1.759221695	2.098729365	0.554235341	0	0	0	0	0	0	0	0	0	0	0	0	0	0	0	0
APECO1_RS15050	NC_008563.1	complement(2946391..2946717)		5.553485753	2.036246304	1.02591208	0.27058464	0.464417512	1																	2	4.008935211	4.828269936	0.983979644	2	4.19630863	5.00614344	1.108470683	1	1.669679946	2.048198538	0.331500678	2	3.629812083	7.991725368	2.137932674	1	1.879212168	3.833692135	0.932532781	1	2.303616567	4.835039756	1.352455864
APECO1_RS15055	NC_008563.1	complement(2946714..2947367)		5.530901151	1.360992729	0.444659359	0.493830568	0.678510679	1																	3	3.006701408	3.621202452	1.475969465	3	3.147231473	3.75460758	1.662706024	9	7.513559759	9.216893421	2.983506098	5	4.537265104	9.98965671	5.344831685	3	2.818818253	5.750538202	2.797598344	0	0	0	0
APECO1_RS15065	NC_008563.1	complement(2947858..2948799)		0.462366277	2.520726415	1.333839545	0.443660842	NaN	1																	1	0.695818373	0.838027744	0.491989822	0	0	0	0	0	0	0	0	1	0.630015155	1.38709883	1.068966337	0	0	0	0	0	0	0	0
APECO1_RS15090	NC_008563.1	complement(2950907..2951419)		0	NaN	NaN	NaN	NaN	NaN																	0	0	0	0	0	0	0	0	0	0	0	0	0	0	0	0	0	0	0	0	0	0	0	0
APECO1_RS15105	NC_008563.1	2952316..2953140		2.737332481	-9.826438036	-3.296668552	0.16672064	0.339428486	1																	5	3.972490346	4.784376573	2.459949109	1	0.831632074	0.992126609	0.554235341	3	1.985401245	2.435494262	0.994502033	0	0	0	0	0	0	0	0	0	0	0	0
APECO1_RS15115	NC_008563.1	2953901..2954767		0	NaN	NaN	NaN	NaN	NaN																	0	0	0	0	0	0	0	0	0	0	0	0	0	0	0	0	0	0	0	0	0	0	0	0
APECO1_RS15120	NC_008563.1	2954976..2956148		0	NaN	NaN	NaN	NaN	NaN																	0	0	0	0	0	0	0	0	0	0	0	0	0	0	0	0	0	0	0	0	0	0	0	0
APECO1_RS15125	NC_008563.1	complement(2956140..2956739)		0	NaN	NaN	NaN	NaN	NaN																	0	0	0	0	0	0	0	0	0	0	0	0	0	0	0	0	0	0	0	0	0	0	0	0
APECO1_RS15130	NC_008563.1	complement(2956768..2957094)		0	NaN	NaN	NaN	NaN	NaN																	0	0	0	0	0	0	0	0	0	0	0	0	0	0	0	0	0	0	0	0	0	0	0	0
APECO1_RS15135	NC_008563.1	complement(2957099..2958010)		0	NaN	NaN	NaN	NaN	NaN																	0	0	0	0	0	0	0	0	0	0	0	0	0	0	0	0	0	0	0	0	0	0	0	0
APECO1_RS15215	NC_008563.1	complement(2970416..2971750)		0.721024993	16.1579073	4.014168453	0.116404551	NaN	1																	0	0	0	0	0	0	0	0	0	0	0	0	1	0.444550019	0.978761871	1.068966337	0	0	0	0	1	0.564256642	1.184313109	1.352455864
APECO1_RS15220	NC_008563.1	2971838..2972269		0	NaN	NaN	NaN	NaN	NaN																	0	0	0	0	0	0	0	0	0	0	0	0	0	0	0	0	0	0	0	0	0	0	0	0
APECO1_RS15260	NC_008563.1	2980073..2981257		15.40507381	1.173891148	0.231298637	0.48791138	0.672635031	1																	18	9.956368208	11.9912223	8.855816791	25	14.47460888	17.26802642	13.85588353	30	13.82241373	16.95597271	9.945020328	15	7.512332602	16.53983668	16.03449505	6	3.111404451	6.347429509	5.595196689	13	8.263859937	17.34494009	17.58192623
APECO1_RS15290	NC_008563.1	2986176..2986883		0	NaN	NaN	NaN	NaN	NaN																	0	0	0	0	0	0	0	0	0	0	0	0	0	0	0	0	0	0	0	0	0	0	0	0
APECO1_RS15295	NC_008563.1	2986880..2987992		0	NaN	NaN	NaN	NaN	NaN																	0	0	0	0	0	0	0	0	0	0	0	0	0	0	0	0	0	0	0	0	0	0	0	0
APECO1_RS15325	NC_008563.1	complement(2991610..2991686)		0	NaN	NaN	NaN	NaN	NaN																	0	0	0	0	0	0	0	0	0	0	0	0	0	0	0	0	0	0	0	0	0	0	0	0
APECO1_RS15330	NC_008563.1	complement(2991750..2991826)		0	NaN	NaN	NaN	NaN	NaN																	0	0	0	0	0	0	0	0	0	0	0	0	0	0	0	0	0	0	0	0	0	0	0	0
APECO1_RS15335	NC_008563.1	complement(2991890..2991966)		0	NaN	NaN	NaN	NaN	NaN																	0	0	0	0	0	0	0	0	0	0	0	0	0	0	0	0	0	0	0	0	0	0	0	0
APECO1_RS15340	NC_008563.1	complement(2992031..2992107)		0	NaN	NaN	NaN	NaN	NaN																	0	0	0	0	0	0	0	0	0	0	0	0	0	0	0	0	0	0	0	0	0	0	0	0
APECO1_RS15345	NC_008563.1	complement(2992111..2992203)		0	NaN	NaN	NaN	NaN	NaN																	0	0	0	0	0	0	0	0	0	0	0	0	0	0	0	0	0	0	0	0	0	0	0	0
APECO1_RS15460	NC_008563.1	complement(3016168..3016587)		5.351177486	1.412544819	0.498296643	0.587215935	0.743860681	1																	1	1.560621207	1.879576511	0.491989822	4	6.53425201	7.795280499	2.216941365	4	5.199860405	6.378675447	1.32600271	5	7.065169947	15.55532259	5.344831685	0	0	0	0	0	0	0	0
APECO1_RS15540	NC_008563.1	3030711..3031139		0	NaN	NaN	NaN	NaN	NaN																	0	0	0	0	0	0	0	0	0	0	0	0	0	0	0	0	0	0	0	0	0	0	0	0
APECO1_RS15590	NC_008563.1	complement(3041324..3042367)		0	NaN	NaN	NaN	NaN	NaN																	0	0	0	0	0	0	0	0	0	0	0	0	0	0	0	0	0	0	0	0	0	0	0	0
APECO1_RS15595	NC_008563.1	3042592..3043143		0	NaN	NaN	NaN	NaN	NaN																	0	0	0	0	0	0	0	0	0	0	0	0	0	0	0	0	0	0	0	0	0	0	0	0
APECO1_RS15665	NC_008563.1	complement(3054504..3054656)		0	NaN	NaN	NaN	NaN	NaN																	0	0	0	0	0	0	0	0	0	0	0	0	0	0	0	0	0	0	0	0	0	0	0	0
APECO1_RS15750	NC_008563.1	3071962..3072576		3.072818784	2.036941624	1.026404635	0.270386105	0.464417512	1																	1	1.065790093	1.283613227	0.491989822	1	1.115604002	1.330901549	0.554235341	3	2.663343134	3.267126449	0.994502033	0	0	0	0	2	1.998381721	4.076804319	1.865065563	2	2.449699569	5.141652033	2.704911727
APECO1_RS15760	NC_008563.1	3073499..3074647		0	NaN	NaN	NaN	NaN	NaN																	0	0	0	0	0	0	0	0	0	0	0	0	0	0	0	0	0	0	0	0	0	0	0	0
APECO1_RS15765	NC_008563.1	3074644..3075546		0	NaN	NaN	NaN	NaN	NaN																	0	0	0	0	0	0	0	0	0	0	0	0	0	0	0	0	0	0	0	0	0	0	0	0
APECO1_RS15950	NC_008563.1	3116237..3116313		0	NaN	NaN	NaN	NaN	NaN																	0	0	0	0	0	0	0	0	0	0	0	0	0	0	0	0	0	0	0	0	0	0	0	0
APECO1_RS15955	NC_008563.1	3116347..3116423		0	NaN	NaN	NaN	NaN	NaN																	0	0	0	0	0	0	0	0	0	0	0	0	0	0	0	0	0	0	0	0	0	0	0	0
APECO1_RS15960	NC_008563.1	3116457..3116533		0	NaN	NaN	NaN	NaN	NaN																	0	0	0	0	0	0	0	0	0	0	0	0	0	0	0	0	0	0	0	0	0	0	0	0
APECO1_RS15985	NC_008563.1	3121296..3122948		0	NaN	NaN	NaN	NaN	NaN																	0	0	0	0	0	0	0	0	0	0	0	0	0	0	0	0	0	0	0	0	0	0	0	0
APECO1_RS15990	NC_008563.1	3123006..3123497		0	NaN	NaN	NaN	NaN	NaN																	0	0	0	0	0	0	0	0	0	0	0	0	0	0	0	0	0	0	0	0	0	0	0	0
APECO1_RS16005	NC_008563.1	3128846..3130012		0	NaN	NaN	NaN	NaN	NaN																	0	0	0	0	0	0	0	0	0	0	0	0	0	0	0	0	0	0	0	0	0	0	0	0
APECO1_RS16015	NC_008563.1	3130580..3131413		0	NaN	NaN	NaN	NaN	NaN																	0	0	0	0	0	0	0	0	0	0	0	0	0	0	0	0	0	0	0	0	0	0	0	0
APECO1_RS16020	NC_008563.1	3131382..3131675		0	NaN	NaN	NaN	NaN	NaN																	0	0	0	0	0	0	0	0	0	0	0	0	0	0	0	0	0	0	0	0	0	0	0	0
APECO1_RS16025	NC_008563.1	3132139..3132399		0	NaN	NaN	NaN	NaN	NaN																	0	0	0	0	0	0	0	0	0	0	0	0	0	0	0	0	0	0	0	0	0	0	0	0
APECO1_RS16030	NC_008563.1	3132401..3133537		0	NaN	NaN	NaN	NaN	NaN																	0	0	0	0	0	0	0	0	0	0	0	0	0	0	0	0	0	0	0	0	0	0	0	0
APECO1_RS16035	NC_008563.1	3133547..3136885		0	NaN	NaN	NaN	NaN	NaN																	0	0	0	0	0	0	0	0	0	0	0	0	0	0	0	0	0	0	0	0	0	0	0	0
APECO1_RS16055	NC_008563.1	3141095..3142672		0	NaN	NaN	NaN	NaN	NaN																	0	0	0	0	0	0	0	0	0	0	0	0	0	0	0	0	0	0	0	0	0	0	0	0
APECO1_RS16060	NC_008563.1	3142747..3143301		0	NaN	NaN	NaN	NaN	NaN																	0	0	0	0	0	0	0	0	0	0	0	0	0	0	0	0	0	0	0	0	0	0	0	0
APECO1_RS16065	NC_008563.1	3143558..3144001		0	NaN	NaN	NaN	NaN	NaN																	0	0	0	0	0	0	0	0	0	0	0	0	0	0	0	0	0	0	0	0	0	0	0	0
APECO1_RS16090	NC_008563.1	3148123..3149499		0	NaN	NaN	NaN	NaN	NaN																	0	0	0	0	0	0	0	0	0	0	0	0	0	0	0	0	0	0	0	0	0	0	0	0
APECO1_RS16095	NC_008563.1	complement(3149801..3150748)		0	NaN	NaN	NaN	NaN	NaN																	0	0	0	0	0	0	0	0	0	0	0	0	0	0	0	0	0	0	0	0	0	0	0	0
APECO1_RS16100	NC_008563.1	complement(3150820..3151416)		0	NaN	NaN	NaN	NaN	NaN																	0	0	0	0	0	0	0	0	0	0	0	0	0	0	0	0	0	0	0	0	0	0	0	0
APECO1_RS16105	NC_008563.1	complement(3151419..3152594)		0	NaN	NaN	NaN	NaN	NaN																	0	0	0	0	0	0	0	0	0	0	0	0	0	0	0	0	0	0	0	0	0	0	0	0
APECO1_RS16110	NC_008563.1	complement(3152594..3154174)		0	NaN	NaN	NaN	NaN	NaN																	0	0	0	0	0	0	0	0	0	0	0	0	0	0	0	0	0	0	0	0	0	0	0	0
APECO1_RS16115	NC_008563.1	complement(3154206..3155030)		0	NaN	NaN	NaN	NaN	NaN																	0	0	0	0	0	0	0	0	0	0	0	0	0	0	0	0	0	0	0	0	0	0	0	0
APECO1_RS16275	NC_008563.1	complement(3194926..3194999)		0	NaN	NaN	NaN	NaN	NaN																	0	0	0	0	0	0	0	0	0	0	0	0	0	0	0	0	0	0	0	0	0	0	0	0
APECO1_RS16525	NC_008563.1	complement(3254122..3254352)		3.072069233	-3.531934437	-1.820458563	0.459915371	NaN	1																	1	2.837493104	3.417411838	0.491989822	0	0	0	0	2	4.727145822	5.798795861	0.663001355	0	0	0	0	0	0	0	0	0	0	0	0
APECO1_RS16535	NC_008563.1	3255589..3256644		1.362390339	1.325117548	0.406120344	0.676415393	0.80566698	1																	0	0	0	0	2	1.299425116	1.550197827	1.108470683	4	2.068126297	2.536973189	1.32600271	1	0.562002155	1.237355206	1.068966337	2	1.163830263	2.374275242	1.865065563	0	0	0	0
APECO1_RS16575	NC_008563.1	3264248..3264679		3.154546803	1.93152739	0.949742136	0.364390131	0.559111799	1																	3	4.551811854	5.482098157	1.475969465	0	0	0	0	1	1.263854959	1.550372505	0.331500678	0	0	0	0	2	2.844918422	5.803783926	1.865065563	1	1.743709762	3.659856482	1.352455864
APECO1_RS16580	NC_008563.1	3264702..3265280		2.3536515	1.931739997	0.949900928	0.364321415	0.559111799	1																	1	1.132056834	1.363423376	0.491989822	1	1.184967981	1.413651904	0.554235341	2	1.885959732	2.31350923	0.663001355	0	0	0	0	2	2.122633434	4.33028438	1.865065563	1	1.301006248	2.730670121	1.352455864
APECO1_RS16585	NC_008563.1	3265281..3265988		2.691653019	1.306841181	0.386083823	0.656678471	0.793136731	1																	3	2.777376725	3.345009045	1.475969465	0	0	0	0	5	3.85582869	4.729950014	1.657503388	2	1.676481004	3.691093496	2.137932674	1	0.867941213	1.770645944	0.932532781	1	1.063958499	2.233132769	1.352455864
APECO1_RS16590	NC_008563.1	3265976..3266653		3.015840357	1.008001845	0.01149828	0.990156623	0.995288367	1																	4	3.867026	4.657357726	1.967959287	2	2.023883366	2.414467411	1.108470683	2	1.610576232	1.975695935	0.663001355	1	0.87533079	1.927208109	1.068966337	2	1.812691384	3.697986218	1.865065563	0	0	0	0
APECO1_RS16595	NC_008563.1	3266647..3267324		6.615635926	2.094368491	1.066515298	0.080876875	0.20295396	1																	3	2.9002695	3.493018295	1.475969465	3	3.035825049	3.621701117	1.662706024	6	4.831728695	5.927087805	1.989004066	5	4.37665395	9.636040543	5.344831685	3	2.719037075	5.546979328	2.797598344	2	2.222072618	4.663887906	2.704911727
APECO1_RS16600	NC_008563.1	complement(3267296..3268009)		12.55182984	-1.553690534	-0.635699175	0.232526052	0.422931145	1																	12	11.0161497	13.2675989	5.903877861	9	8.648274719	10.31728301	4.988118072	15	11.4702803	14.0706076	4.972510164	3	2.493589393	5.490113856	3.206899011	2	1.721295179	3.511533132	1.865065563	4	4.220070685	8.857467788	5.409823455
APECO1_RS16630	NC_008563.1	3272377..3273285		0	NaN	NaN	NaN	NaN	NaN																	0	0	0	0	0	0	0	0	0	0	0	0	0	0	0	0	0	0	0	0	0	0	0	0
APECO1_RS16650	NC_008563.1	complement(3277792..3278523)		1.314984107	4.34476769	2.11927904	0.171292525	NaN	1																	1	0.895438398	1.078445539	0.491989822	0	0	0	0	0	0	0	0	1	0.810757207	1.785037019	1.068966337	0	0	0	0	1	1.029074614	2.159915301	1.352455864
APECO1_RS16805	NC_008563.1	3305017..3305092		0	NaN	NaN	NaN	NaN	NaN																	0	0	0	0	0	0	0	0	0	0	0	0	0	0	0	0	0	0	0	0	0	0	0	0
APECO1_RS16810	NC_008563.1	3305290..3306552		7.38266791	1.36032746	0.443953981	0.283484101	0.477658397	1																	13	6.746628496	8.125485154	6.395867682	11	5.97550362	7.128700694	6.096588754	13	5.619801625	6.893817882	4.309508809	5	2.34946269	5.17279136	5.344831685	7	3.405793075	6.947997859	6.52772947	8	4.771386333	10.01461916	10.81964691
APECO1_RS16815	NC_008563.1	3307004..3310519		21.25518925	1.174753659	0.232358262	0.209976968	0.395659839	1																	100	18.64223285	22.45227914	49.19898217	67	13.07407932	15.59721226	37.13376787	135	20.96360103	25.71607635	44.75259148	43	7.258075611	15.9800413	45.96555249	64	11.1854813	22.81897298	59.68209801	35	7.498547101	15.73863197	47.33595523
APECO1_RS16855	NC_008563.1	complement(3318171..3318707)		0	NaN	NaN	NaN	NaN	NaN																	0	0	0	0	0	0	0	0	0	0	0	0	0	0	0	0	0	0	0	0	0	0	0	0
APECO1_RS16860	NC_008563.1	complement(3318717..3319298)		0	NaN	NaN	NaN	NaN	NaN																	0	0	0	0	0	0	0	0	0	0	0	0	0	0	0	0	0	0	0	0	0	0	0	0
APECO1_RS16865	NC_008563.1	complement(3319335..3320054)		0	NaN	NaN	NaN	NaN	NaN																	0	0	0	0	0	0	0	0	0	0	0	0	0	0	0	0	0	0	0	0	0	0	0	0
APECO1_RS16885	NC_008563.1	complement(3324114..3324428)		0	NaN	NaN	NaN	NaN	NaN																	0	0	0	0	0	0	0	0	0	0	0	0	0	0	0	0	0	0	0	0	0	0	0	0
APECO1_RS16895	NC_008563.1	3324860..3325093		0	NaN	NaN	NaN	NaN	NaN																	0	0	0	0	0	0	0	0	0	0	0	0	0	0	0	0	0	0	0	0	0	0	0	0
APECO1_RS16905	NC_008563.1	complement(3325436..3325672)		0	NaN	NaN	NaN	NaN	NaN																	0	0	0	0	0	0	0	0	0	0	0	0	0	0	0	0	0	0	0	0	0	0	0	0
APECO1_RS16910	NC_008563.1	complement(3325741..3326316)		3.635973853	1.305804854	0.38493931	0.670412329	0.802360972	1																	4	4.551811854	5.482098157	1.967959287	3	3.573419068	4.263044023	1.662706024	1	0.94789122	1.162779378	0.331500678	2	2.060674568	4.536969089	2.137932674	2	2.133688816	4.352837945	1.865065563	0	0	0	0
APECO1_RS16915	NC_008563.1	complement(3326574..3327140)		8.717119958	1.27135878	0.346371219	0.564416699	0.725200675	1																	7	8.092109963	9.745952278	3.443928752	4	4.840186674	5.774281851	2.216941365	9	8.666434008	10.63112575	2.983506098	2	2.093383688	4.608984471	2.137932674	7	7.586449124	15.47675714	6.52772947	1	1.328540771	2.788462081	1.352455864
APECO1_RS16930	NC_008563.1	complement(3328729..3329094)		0	NaN	NaN	NaN	NaN	NaN																	0	0	0	0	0	0	0	0	0	0	0	0	0	0	0	0	0	0	0	0	0	0	0	0
APECO1_RS16955	NC_008563.1	complement(3335953..3336276)		0	NaN	NaN	NaN	NaN	NaN																	0	0	0	0	0	0	0	0	0	0	0	0	0	0	0	0	0	0	0	0	0	0	0	0
APECO1_RS16960	NC_008563.1	complement(3336341..3336985)		0	NaN	NaN	NaN	NaN	NaN																	0	0	0	0	0	0	0	0	0	0	0	0	0	0	0	0	0	0	0	0	0	0	0	0
APECO1_RS16965	NC_008563.1	complement(3337006..3337275)		0	NaN	NaN	NaN	NaN	NaN																	0	0	0	0	0	0	0	0	0	0	0	0	0	0	0	0	0	0	0	0	0	0	0	0
APECO1_RS16975	NC_008563.1	complement(3337984..3339216)		0	NaN	NaN	NaN	NaN	NaN																	0	0	0	0	0	0	0	0	0	0	0	0	0	0	0	0	0	0	0	0	0	0	0	0
APECO1_RS16980	NC_008563.1	complement(3339352..3339996)		0	NaN	NaN	NaN	NaN	NaN																	0	0	0	0	0	0	0	0	0	0	0	0	0	0	0	0	0	0	0	0	0	0	0	0
APECO1_RS16985	NC_008563.1	complement(3340190..3341593)		0	NaN	NaN	NaN	NaN	NaN																	0	0	0	0	0	0	0	0	0	0	0	0	0	0	0	0	0	0	0	0	0	0	0	0
APECO1_RS16990	NC_008563.1	complement(3341809..3343022)		8.68981403	-1.492637338	-0.577863681	0.234676579	0.42391333	1																	12	6.479020498	7.803184197	5.903877861	14	7.912150292	9.439095826	7.759294778	16	7.195852949	8.827162068	5.304010842	3	1.46657564	3.228946699	3.206899011	4	2.024719536	4.130534853	3.730131126	4	2.48198556	5.209416805	5.409823455
APECO1_RS17020	NC_008563.1	complement(3347238..3347978)		6.447353104	1.803111781	0.850488837	0.150424144	0.314982676	1																	5	4.422813138	5.326735051	2.459949109	3	2.777718466	3.313783208	1.662706024	6	4.420933947	5.42316536	1.989004066	3	2.402729861	5.290069221	3.206899011	2	1.658575922	3.383582532	1.865065563	5	5.082878659	10.66840756	6.762279318
APECO1_RS17030	NC_008563.1	3349670..3350458		0	NaN	NaN	NaN	NaN	NaN																	0	0	0	0	0	0	0	0	0	0	0	0	0	0	0	0	0	0	0	0	0	0	0	0
APECO1_RS17035	NC_008563.1	complement(3350455..3351405)		0	NaN	NaN	NaN	NaN	NaN																	0	0	0	0	0	0	0	0	0	0	0	0	0	0	0	0	0	0	0	0	0	0	0	0
APECO1_RS17040	NC_008563.1	3351511..3352395		8.127969497	3.592966884	1.845175638	1.31E-03	7.99E-03	1																	4	2.962535173	3.568009648	1.967959287	5	3.876251192	4.62431894	2.771176706	2	1.233865181	1.513584004	0.663001355	4	2.682369607	5.905749594	4.275865348	8	5.554823765	11.33213404	7.460262252	4	3.404667197	7.14602486	5.409823455
APECO1_RS17050	NC_008563.1	3352598..3353278		7.731320003	1.79249931	0.841972563	0.16378806	0.335496943	1																	3	2.887492982	3.477630549	1.475969465	4	4.02993516	4.807661982	2.216941365	10	8.01740591	9.834962143	3.315006776	8	6.971797657	15.34974564	8.551730696	3	2.707058939	5.522543295	2.797598344	1	1.106141876	2.321671072	1.352455864
APECO1_RS17055	NC_008563.1	3353426..3354103		3.952621895	-1.422521706	-0.508450666	0.643057263	0.785079789	1																	5	4.8337825	5.821697157	2.459949109	5	5.059708415	6.036168528	2.771176706	0	0	0	0	3	2.62599237	5.781624326	3.206899011	0	0	0	0	0	0	0	0
APECO1_RS17060	NC_008563.1	3354109..3354342		4.369102056	-1.266783433	-0.341169905	0.808742492	0.88987393	1																	2	5.602229974	6.747197731	0.983979644	1	2.932036158	3.497882275	0.554235341	1	2.333270694	2.862226162	0.331500678	0	0	0	0	0	0	0	0	1	3.219156484	6.75665812	1.352455864
APECO1_RS17065	NC_008563.1	3354432..3355250		1.211449226	1.360580682	0.444222511	0.703319165	0.821728321	1																	0	0	0	0	2	1.675449233	1.998789872	1.108470683	2	1.33329754	1.635557807	0.663001355	2	1.44926563	3.190835403	2.137932674	0	0	0	0	0	0	0	0
APECO1_RS17070	NC_008563.1	3355341..3355826		1.084401921	9.37508585	3.228831902	0.227848	NaN	1																	0	0	0	0	0	0	0	0	0	0	0	0	0	0	0	0	0	0	0	0	1	1.549964233	3.253205762	1.352455864
APECO1_RS17075	NC_008563.1	3355841..3356317		1.040017732	-2.483507619	-1.312379173	0.601918927	NaN	1																	0	0	0	0	1	1.438357361	1.715942248	0.554235341	1	1.14462336	1.404110948	0.331500678	0	0	0	0	0	0	0	0	0	0	0	0
APECO1_RS17080	NC_008563.1	3356386..3356607		1.961932579	9.374416335	3.228728869	0.227866311	NaN	1																	0	0	0	0	0	0	0	0	0	0	0	0	1	2.673307548	5.885797737	1.068966337	0	0	0	0	0	0	0	0
APECO1_RS17090	NC_008563.1	3357110..3357487		3.937209985	-1.07149913	-0.099630679	0.927684239	0.963434579	1																	0	0	0	0	3	5.445210008	6.496067082	1.662706024	3	4.333217004	5.315562873	0.994502033	0	0	0	0	1	1.625667669	3.316447958	0.932532781	1	1.992811157	4.182693122	1.352455864
APECO1_RS17095	NC_008563.1	3357484..3357972		2.547287366	1.107032352	0.146697385	0.896267313	0.942689074	1																	2	2.680821706	3.228720387	0.983979644	1	1.403060248	1.673833236	0.554235341	2	2.233068885	2.739308474	0.663001355	1	1.213648825	2.672079954	1.068966337	1	1.256651082	2.563634618	0.932532781	0	0	0	0
APECO1_RS17100	NC_008563.1	3357984..3358181		2.110466882	2.520962655	1.333974747	0.443636693	NaN	1																	0	0	0	0	0	0	0	0	1	2.75750173	3.382630919	0.331500678	0	0	0	0	1	3.103547369	6.331400647	0.932532781	0	0	0	0
APECO1_RS17105	NC_008563.1	3358266..3359111		14.55145913	1.332614917	0.414259948	0.242279645	0.434241485	1																	12	9.29731783	11.19747709	5.903877861	18	14.59779704	17.41498835	9.976236143	19	12.26208216	15.04191196	6.298512874	9	6.313556123	13.90050104	9.620697033	9	6.537259352	13.33635455	8.392795033	8	7.12323988	14.95090307	10.81964691
APECO1_RS17110	NC_008563.1	3359182..3360717		0	NaN	NaN	NaN	NaN	NaN																	0	0	0	0	0	0	0	0	0	0	0	0	0	0	0	0	0	0	0	0	0	0	0	0
APECO1_RS17120	NC_008563.1	3362094..3363077		0	NaN	NaN	NaN	NaN	NaN																	0	0	0	0	0	0	0	0	0	0	0	0	0	0	0	0	0	0	0	0	0	0	0	0
APECO1_RS17125	NC_008563.1	3363149..3364297		0	NaN	NaN	NaN	NaN	NaN																	0	0	0	0	0	0	0	0	0	0	0	0	0	0	0	0	0	0	0	0	0	0	0	0
APECO1_RS17130	NC_008563.1	3364321..3365997		0	NaN	NaN	NaN	NaN	NaN																	0	0	0	0	0	0	0	0	0	0	0	0	0	0	0	0	0	0	0	0	0	0	0	0
APECO1_RS17140	NC_008563.1	3366744..3368771		0	NaN	NaN	NaN	NaN	NaN																	0	0	0	0	0	0	0	0	0	0	0	0	0	0	0	0	0	0	0	0	0	0	0	0
APECO1_RS17145	NC_008563.1	3368806..3370011		0	NaN	NaN	NaN	NaN	NaN																	0	0	0	0	0	0	0	0	0	0	0	0	0	0	0	0	0	0	0	0	0	0	0	0
APECO1_RS17150	NC_008563.1	complement(3370161..3371390)		0	NaN	NaN	NaN	NaN	NaN																	0	0	0	0	0	0	0	0	0	0	0	0	0	0	0	0	0	0	0	0	0	0	0	0
APECO1_RS17155	NC_008563.1	complement(3371380..3372528)		0	NaN	NaN	NaN	NaN	NaN																	0	0	0	0	0	0	0	0	0	0	0	0	0	0	0	0	0	0	0	0	0	0	0	0
APECO1_RS17165	NC_008563.1	complement(3373693..3374949)		0	NaN	NaN	NaN	NaN	NaN																	0	0	0	0	0	0	0	0	0	0	0	0	0	0	0	0	0	0	0	0	0	0	0	0
APECO1_RS17175	NC_008563.1	complement(3375986..3376609)		0	NaN	NaN	NaN	NaN	NaN																	0	0	0	0	0	0	0	0	0	0	0	0	0	0	0	0	0	0	0	0	0	0	0	0
APECO1_RS17180	NC_008563.1	complement(3376659..3377318)		0	NaN	NaN	NaN	NaN	NaN																	0	0	0	0	0	0	0	0	0	0	0	0	0	0	0	0	0	0	0	0	0	0	0	0
APECO1_RS17185	NC_008563.1	complement(3377315..3378091)		0	NaN	NaN	NaN	NaN	NaN																	0	0	0	0	0	0	0	0	0	0	0	0	0	0	0	0	0	0	0	0	0	0	0	0
APECO1_RS17305	NC_008563.1	3407083..3408807		2.183161092	-1.405668337	-0.491256235	0.530958693	0.699476102	1																	3	1.139932012	1.37290806	1.475969465	6	2.386422473	2.846972008	3.325412048	6	1.899079452	2.329603207	1.989004066	1	0.344043058	0.757476578	1.068966337	0	0	0	0	3	1.310056726	2.749666087	4.057367591
APECO1_RS17310	NC_008563.1	3408804..3409718		2.956026772	1.902678968	0.928032162	0.275265061	0.469389981	1																	3	2.149052154	2.588269294	1.475969465	2	1.499664396	1.78908077	1.108470683	3	1.790115877	2.195937449	0.994502033	5	3.243028828	7.140148075	5.344831685	0	0	0	0	1	0.823259691	1.727932241	1.352455864
APECO1_RS17315	NC_008563.1	3409750..3409998		8.250738427	1.0079182	0.011378558	0.990541218	0.995403433	1																	3	7.897119362	9.511110055	1.475969465	3	8.266222422	9.861499426	1.662706024	2	4.385424438	5.379605799	0.663001355	0	0	0	0	3	7.403643121	15.10382323	2.797598344	0	0	0	0
APECO1_RS17320	NC_008563.1	3409998..3411170		9.120553459	1.545057438	0.627660472	0.096673114	0.229536357	1																	9	5.029111818	6.056947324	4.427908396	11	6.433982158	7.675659826	6.096588754	19	8.84375235	10.84864238	6.298512874	7	3.541619718	7.797553012	7.482764359	12	6.286469351	12.8247297	11.19039338	5	3.210923348	6.739377665	6.762279318
APECO1_RS17335	NC_008563.1	complement(3413382..3413942)		3.23705854	1.716267601	0.779274516	0.409252166	0.598687666	1																	1	1.168379513	1.40716958	0.491989822	4	4.891953376	5.836038876	2.216941365	1	0.973235905	1.193869736	0.331500678	2	2.115772818	4.658278423	2.137932674	1	1.09536966	2.234611993	0.932532781	1	1.342749764	2.818285205	1.352455864
APECO1_RS17340	NC_008563.1	complement(3413942..3414778)		3.835829322	-1.222921597	-0.290331914	0.715654215	0.831330086	1																	4	3.132429663	3.772626688	1.967959287	3	2.459127101	2.933707715	1.662706024	6	3.913873423	4.801153562	1.989004066	1	0.709049314	1.561107644	1.068966337	3	2.202517488	4.493252072	2.797598344	0	0	0	0
APECO1_RS17345	NC_008563.1	complement(3414778..3416127)		0.937045729	-1.556963617	-0.638735232	0.643978324	0.785521391	1																	0	0	0	0	3	1.524658802	1.818898783	1.662706024	2	0.808867174	0.992238403	0.663001355	0	0	0	0	1	0.455186947	0.928605428	0.932532781	0	0	0	0
APECO1_RS17350	NC_008563.1	complement(3416173..3416931)		0.294141819	-1.434522811	-0.520570909	0.843712074	NaN	1																	0	0	0	0	0	0	0	0	1	0.719348277	0.882425457	0.331500678	0	0	0	0	0	0	0	0	0	0	0	0
APECO1_RS17510	NC_008563.1	3444897..3445646		0	NaN	NaN	NaN	NaN	NaN																	0	0	0	0	0	0	0	0	0	0	0	0	0	0	0	0	0	0	0	0	0	0	0	0
APECO1_RS17515	NC_008563.1	3445969..3447441		0	NaN	NaN	NaN	NaN	NaN																	0	0	0	0	0	0	0	0	0	0	0	0	0	0	0	0	0	0	0	0	0	0	0	0
APECO1_RS17520	NC_008563.1	3447438..3448454		0	NaN	NaN	NaN	NaN	NaN																	0	0	0	0	0	0	0	0	0	0	0	0	0	0	0	0	0	0	0	0	0	0	0	0
APECO1_RS17525	NC_008563.1	3448465..3449475		0	NaN	NaN	NaN	NaN	NaN																	0	0	0	0	0	0	0	0	0	0	0	0	0	0	0	0	0	0	0	0	0	0	0	0
APECO1_RS17530	NC_008563.1	3449548..3450531		0	NaN	NaN	NaN	NaN	NaN																	0	0	0	0	0	0	0	0	0	0	0	0	0	0	0	0	0	0	0	0	0	0	0	0
APECO1_RS17535	NC_008563.1	3450573..3451055		0	NaN	NaN	NaN	NaN	NaN																	0	0	0	0	0	0	0	0	0	0	0	0	0	0	0	0	0	0	0	0	0	0	0	0
APECO1_RS17540	NC_008563.1	3451066..3452370		0	NaN	NaN	NaN	NaN	NaN																	0	0	0	0	0	0	0	0	0	0	0	0	0	0	0	0	0	0	0	0	0	0	0	0
APECO1_RS17610	NC_008563.1	complement(3464894..3465781)		0	NaN	NaN	NaN	NaN	NaN																	0	0	0	0	0	0	0	0	0	0	0	0	0	0	0	0	0	0	0	0	0	0	0	0
APECO1_RS17615	NC_008563.1	complement(3465778..3466725)		0	NaN	NaN	NaN	NaN	NaN																	0	0	0	0	0	0	0	0	0	0	0	0	0	0	0	0	0	0	0	0	0	0	0	0
APECO1_RS17620	NC_008563.1	complement(3466736..3467773)		0	NaN	NaN	NaN	NaN	NaN																	0	0	0	0	0	0	0	0	0	0	0	0	0	0	0	0	0	0	0	0	0	0	0	0
APECO1_RS17625	NC_008563.1	complement(3467782..3468765)		0	NaN	NaN	NaN	NaN	NaN																	0	0	0	0	0	0	0	0	0	0	0	0	0	0	0	0	0	0	0	0	0	0	0	0
APECO1_RS17630	NC_008563.1	complement(3468762..3469571)		0	NaN	NaN	NaN	NaN	NaN																	0	0	0	0	0	0	0	0	0	0	0	0	0	0	0	0	0	0	0	0	0	0	0	0
APECO1_RS17635	NC_008563.1	3469945..3472086		0	NaN	NaN	NaN	NaN	NaN																	0	0	0	0	0	0	0	0	0	0	0	0	0	0	0	0	0	0	0	0	0	0	0	0
APECO1_RS17685	NC_008563.1	3480712..3482508		0	NaN	NaN	NaN	NaN	NaN																	0	0	0	0	0	0	0	0	0	0	0	0	0	0	0	0	0	0	0	0	0	0	0	0
APECO1_RS17690	NC_008563.1	3482526..3483194		0	NaN	NaN	NaN	NaN	NaN																	0	0	0	0	0	0	0	0	0	0	0	0	0	0	0	0	0	0	0	0	0	0	0	0
APECO1_RS17715	NC_008563.1	3486433..3486996		0	NaN	NaN	NaN	NaN	NaN																	0	0	0	0	0	0	0	0	0	0	0	0	0	0	0	0	0	0	0	0	0	0	0	0
APECO1_RS17720	NC_008563.1	3487083..3489605		0	NaN	NaN	NaN	NaN	NaN																	0	0	0	0	0	0	0	0	0	0	0	0	0	0	0	0	0	0	0	0	0	0	0	0
APECO1_RS17725	NC_008563.1	3489621..3490361		0	NaN	NaN	NaN	NaN	NaN																	0	0	0	0	0	0	0	0	0	0	0	0	0	0	0	0	0	0	0	0	0	0	0	0
APECO1_RS17730	NC_008563.1	3490358..3491407		0	NaN	NaN	NaN	NaN	NaN																	0	0	0	0	0	0	0	0	0	0	0	0	0	0	0	0	0	0	0	0	0	0	0	0
APECO1_RS17855	NC_008563.1	3516314..3516389		0	NaN	NaN	NaN	NaN	NaN																	0	0	0	0	0	0	0	0	0	0	0	0	0	0	0	0	0	0	0	0	0	0	0	0
APECO1_RS18015	NC_008563.1	3551730..3552098		63.35802384	3.175633216	1.667044292	8.10E-08	1.52E-06	3.27E-04																	14	24.8684355	29.95097529	6.887857504	9	16.73406003	19.96352323	4.988118072	17	25.15379627	30.85619424	5.635511519	12	19.29997644	42.49258854	12.82759604	22	36.63699821	74.74141251	20.51572119	17	34.70407722	72.84007047	22.99174968
APECO1_RS18305	NC_008563.1	complement(3610948..3611024)		0	NaN	NaN	NaN	NaN	NaN																	0	0	0	0	0	0	0	0	0	0	0	0	0	0	0	0	0	0	0	0	0	0	0	0
APECO1_RS18320	NC_008563.1	complement(3614802..3614888)		0	NaN	NaN	NaN	NaN	NaN																	0	0	0	0	0	0	0	0	0	0	0	0	0	0	0	0	0	0	0	0	0	0	0	0
APECO1_RS18705	NC_008563.1	complement(3689655..3690701)		0	NaN	NaN	NaN	NaN	NaN																	0	0	0	0	0	0	0	0	0	0	0	0	0	0	0	0	0	0	0	0	0	0	0	0
APECO1_RS18710	NC_008563.1	complement(3690698..3691660)		0	NaN	NaN	NaN	NaN	NaN																	0	0	0	0	0	0	0	0	0	0	0	0	0	0	0	0	0	0	0	0	0	0	0	0
APECO1_RS18715	NC_008563.1	complement(3691682..3692671)		0	NaN	NaN	NaN	NaN	NaN																	0	0	0	0	0	0	0	0	0	0	0	0	0	0	0	0	0	0	0	0	0	0	0	0
APECO1_RS18720	NC_008563.1	complement(3692672..3694171)		0	NaN	NaN	NaN	NaN	NaN																	0	0	0	0	0	0	0	0	0	0	0	0	0	0	0	0	0	0	0	0	0	0	0	0
APECO1_RS18725	NC_008563.1	complement(3694232..3695122)		0	NaN	NaN	NaN	NaN	NaN																	0	0	0	0	0	0	0	0	0	0	0	0	0	0	0	0	0	0	0	0	0	0	0	0
APECO1_RS18730	NC_008563.1	complement(3695158..3696012)		0	NaN	NaN	NaN	NaN	NaN																	0	0	0	0	0	0	0	0	0	0	0	0	0	0	0	0	0	0	0	0	0	0	0	0
APECO1_RS18735	NC_008563.1	3696368..3697183		0	NaN	NaN	NaN	NaN	NaN																	0	0	0	0	0	0	0	0	0	0	0	0	0	0	0	0	0	0	0	0	0	0	0	0
APECO1_RS18800	NC_008563.1	3709260..3709481		43.74568274	-11.41789332	-3.513224583	4.95E-03	0.024338753	1																	14	41.33537251	49.78337785	6.887857504	9	27.81472139	33.18261293	4.988118072	16	39.35029495	48.27105744	5.304010842	0	0	0	0	0	0	0	0	1	3.393164943	7.121882884	1.352455864
APECO1_RS18810	NC_008563.1	3709912..3710937		4.657532805	-1.772226668	-0.825563137	0.281219078	0.475799954	1																	6	3.833104719	4.616503711	2.95193893	6	4.012260006	4.786575745	3.325412048	7	3.725046196	4.569518961	2.320504743	2	1.156869933	2.547070366	2.137932674	2	1.197860388	2.443698495	1.865065563	0	0	0	0
APECO1_RS18835	NC_008563.1	complement(3714283..3714358)		0	NaN	NaN	NaN	NaN	NaN																	0	0	0	0	0	0	0	0	0	0	0	0	0	0	0	0	0	0	0	0	0	0	0	0
APECO1_RS18845	NC_008563.1	complement(3714585..3717491)		3207.83827	24.15920799	4.594501254	1.15E-133	4.24E-130	4.65E-130																	674	151.9713283	183.0307942	331.6011398	703	165.918752	197.9389852	389.6274449	640	120.2031714	147.4533849	212.1604337	7282	1486.645915	3273.135248	7784.212866	7677	1622.818976	3310.636473	7159.054163	5589	1448.261626	3039.74309	7558.875822
APECO1_RS18850	NC_008563.1	complement(3717675..3717750)		0	NaN	NaN	NaN	NaN	NaN																	0	0	0	0	0	0	0	0	0	0	0	0	0	0	0	0	0	0	0	0	0	0	0	0
APECO1_RS18855	NC_008563.1	complement(3717793..3717869)		0	NaN	NaN	NaN	NaN	NaN																	0	0	0	0	0	0	0	0	0	0	0	0	0	0	0	0	0	0	0	0	0	0	0	0
APECO1_RS18860	NC_008563.1	complement(3717938..3719479)		80705.68995	1.54423702	0.626894205	6.64E-05	6.12E-04	0.268589705																	144954	61615.87569	74208.75233	71315.89262	125867	56003.17981	66811.08943	69759.9397	162430	57512.58053	70550.75652	53845.65506	95759	36855.06041	81143.46266	102363.1475	97918	39021.29958	79605.51331	91311.74489	79358	38767.18674	81368.09389	107328.1924
APECO1_RS19570	NC_008563.1	complement(3845438..3846196)		13.50717677	-1.036161482	-0.051248859	0.906382195	0.949948348	1																	12	10.36301829	12.48098236	5.903877861	8	7.231583252	8.627187904	4.43388273	22	15.8256621	19.41336006	7.293014907	7	5.473412291	12.05076375	7.482764359	6	4.857726317	9.910018403	5.595196689	3	2.97740165	6.249241107	4.057367591
APECO1_RS19590	NC_008563.1	complement(3849163..3849768)		2.787403235	1.716334625	0.779330855	0.385460117	0.575687087	1																	2	2.163237317	2.605353579	0.983979644	2	2.264344756	2.701334826	1.108470683	2	1.801931823	2.210432086	0.663001355	1	0.979330488	2.15618333	1.068966337	3	3.042090985	6.206026376	2.797598344	0	0	0	0
APECO1_RS19595	NC_008563.1	complement(3849771..3850538)		6.005500831	4.067585859	2.024172799	9.80E-03	0.042270757	1																	2	1.706929445	2.055786809	0.983979644	2	1.786709534	2.131522011	1.108470683	2	1.421836829	1.744169068	0.663001355	6	4.636517778	10.20818045	6.413798022	1	0.800133306	1.632314229	0.932532781	3	2.942510224	6.176007813	4.057367591
APECO1_RS19600	NC_008563.1	complement(3850541..3851251)		11.56422721	-1.17545847	-0.233223569	0.640730761	0.785079789	1																	9	8.296973506	9.992685247	4.427908396	10	9.649739255	11.51201761	5.542353413	14	10.75076624	13.18797877	4.641009486	3	2.504110867	5.513278893	3.206899011	6	5.185674085	10.57904918	5.595196689	2	2.118938445	4.447420535	2.704911727
APECO1_RS19605	NC_008563.1	complement(3851424..3852545)		0	NaN	NaN	NaN	NaN	NaN																	0	0	0	0	0	0	0	0	0	0	0	0	0	0	0	0	0	0	0	0	0	0	0	0
APECO1_RS19620	NC_008563.1	complement(3853835..3854398)		0	NaN	NaN	NaN	NaN	NaN																	0	0	0	0	0	0	0	0	0	0	0	0	0	0	0	0	0	0	0	0	0	0	0	0
APECO1_RS19625	NC_008563.1	complement(3854398..3856992)		0	NaN	NaN	NaN	NaN	NaN																	0	0	0	0	0	0	0	0	0	0	0	0	0	0	0	0	0	0	0	0	0	0	0	0
APECO1_RS19630	NC_008563.1	complement(3857029..3857781)		0	NaN	NaN	NaN	NaN	NaN																	0	0	0	0	0	0	0	0	0	0	0	0	0	0	0	0	0	0	0	0	0	0	0	0
APECO1_RS19635	NC_008563.1	complement(3857882..3858586)		0	NaN	NaN	NaN	NaN	NaN																	0	0	0	0	0	0	0	0	0	0	0	0	0	0	0	0	0	0	0	0	0	0	0	0
APECO1_RS19805	NC_008563.1	3894622..3895023		0	NaN	NaN	NaN	NaN	NaN																	0	0	0	0	0	0	0	0	0	0	0	0	0	0	0	0	0	0	0	0	0	0	0	0
APECO1_RS19810	NC_008563.1	3895030..3895515		0	NaN	NaN	NaN	NaN	NaN																	0	0	0	0	0	0	0	0	0	0	0	0	0	0	0	0	0	0	0	0	0	0	0	0
APECO1_RS19815	NC_008563.1	3895532..3896278		0	NaN	NaN	NaN	NaN	NaN																	0	0	0	0	0	0	0	0	0	0	0	0	0	0	0	0	0	0	0	0	0	0	0	0
APECO1_RS19820	NC_008563.1	3896271..3897125		0	NaN	NaN	NaN	NaN	NaN																	0	0	0	0	0	0	0	0	0	0	0	0	0	0	0	0	0	0	0	0	0	0	0	0
APECO1_RS19825	NC_008563.1	3897384..3898055		0	NaN	NaN	NaN	NaN	NaN																	0	0	0	0	0	0	0	0	0	0	0	0	0	0	0	0	0	0	0	0	0	0	0	0
APECO1_RS19940	NC_008563.1	3918472..3919218		0.583064301	9.374416335	3.228728869	0.227866311	NaN	1																	0	0	0	0	0	0	0	0	0	0	0	0	1	0.794476942	1.749192902	1.068966337	0	0	0	0	0	0	0	0
APECO1_RS19945	NC_008563.1	3919243..3919716		1.800467247	16.15595057	4.013993732	0.116423406	NaN	1																	0	0	0	0	0	0	0	0	0	0	0	0	1	1.252055434	2.756639447	1.068966337	1	1.296418521	2.644762295	0.932532781	0	0	0	0
APECO1_RS19950	NC_008563.1	3919713..3919994		0	NaN	NaN	NaN	NaN	NaN																	0	0	0	0	0	0	0	0	0	0	0	0	0	0	0	0	0	0	0	0	0	0	0	0
APECO1_RS19955	NC_008563.1	3920071..3921429		0	NaN	NaN	NaN	NaN	NaN																	0	0	0	0	0	0	0	0	0	0	0	0	0	0	0	0	0	0	0	0	0	0	0	0
APECO1_RS19960	NC_008563.1	3921422..3922930		0	NaN	NaN	NaN	NaN	NaN																	0	0	0	0	0	0	0	0	0	0	0	0	0	0	0	0	0	0	0	0	0	0	0	0
APECO1_RS19965	NC_008563.1	3922920..3923189		0	NaN	NaN	NaN	NaN	NaN																	0	0	0	0	0	0	0	0	0	0	0	0	0	0	0	0	0	0	0	0	0	0	0	0
APECO1_RS19970	NC_008563.1	3923221..3924072		0	NaN	NaN	NaN	NaN	NaN																	0	0	0	0	0	0	0	0	0	0	0	0	0	0	0	0	0	0	0	0	0	0	0	0
APECO1_RS20105	NC_008563.1	3954007..3954777		0	NaN	NaN	NaN	NaN	NaN																	0	0	0	0	0	0	0	0	0	0	0	0	0	0	0	0	0	0	0	0	0	0	0	0
APECO1_RS20135	NC_008563.1	complement(3958417..3958746)		39.2620517	-4.743096668	-2.245829272	2.45E-03	0.013451183	1																	17	33.76616794	40.66720087	8.363826969	18	37.42344333	44.6456974	9.976236143	16	26.47201661	32.47325682	5.304010842	1	1.798406896	3.95953666	1.068966337	2	3.724256843	7.597680776	1.865065563	1	2.282674598	4.791084849	1.352455864
APECO1_RS20340	NC_008563.1	complement(4008669..4008745)		0	NaN	NaN	NaN	NaN	NaN																	0	0	0	0	0	0	0	0	0	0	0	0	0	0	0	0	0	0	0	0	0	0	0	0
APECO1_RS20505	NC_008563.1	4042789..4043709		0	NaN	NaN	NaN	NaN	NaN																	0	0	0	0	0	0	0	0	0	0	0	0	0	0	0	0	0	0	0	0	0	0	0	0
APECO1_RS20550	NC_008563.1	complement(4051965..4053260)		0	NaN	NaN	NaN	NaN	NaN																	0	0	0	0	0	0	0	0	0	0	0	0	0	0	0	0	0	0	0	0	0	0	0	0
APECO1_RS20620	NC_008563.1	4066897..4071648		2.269019777	-1.061442835	-0.086026675	0.842160196	0.910001228	1																	11	1.517270618	1.827366052	5.411888039	15	2.165708526	2.583663044	8.313530119	17	1.953230392	2.396030234	5.635511519	4	0.499557471	1.099871294	4.275865348	6	0.775886842	1.582850162	5.595196689	6	0.951114416	1.996285354	8.114735182
APECO1_RS20715	NC_008563.1	complement(4090318..4091571)		5.829156916	1.136229743	0.184254573	0.701375762	0.821514274	1																	11	5.749657079	6.924755566	5.411888039	8	4.377010916	5.221718994	4.43388273	10	4.3539501	5.340996188	3.315006776	2	0.946529945	2.083966663	2.137932674	7	3.430236566	6.997863872	6.52772947	4	2.402815366	5.04324721	5.409823455
APECO1_RS20720	NC_008563.1	complement(4091617..4092600)		11.78529781	-2.022807282	-1.016358877	0.053210326	0.148545492	1																	14	9.325663311	11.23161574	6.887857504	11	7.669777512	9.149948147	6.096588754	22	12.20698936	14.97432956	7.293014907	2	1.206248528	2.655786784	2.137932674	2	1.248988575	2.548002699	1.865065563	5	3.827655576	8.033831302	6.762279318
APECO1_RS20725	NC_008563.1	complement(4092682..4093710)		17.23447207	-5.386718293	-2.429406619	1.78E-04	1.46E-03	0.71794324																	18	11.46578846	13.80913355	8.855816791	19	12.66844777	15.11329893	10.53047148	35	18.57093002	22.78098374	11.60252372	0	0	0	0	2	1.194368084	2.43657401	1.865065563	3	2.196159234	4.609498543	4.057367591
APECO1_RS20735	NC_008563.1	complement(4094438..4095433)		14.16847227	-3.656486971	-1.870458221	2.33E-03	0.012914402	1																	13	8.555212642	10.30370256	6.395867682	13	8.955074291	10.68329105	7.205059437	32	17.54169775	21.51842319	10.60802168	2	1.191715413	2.623789353	2.137932674	1	0.61697026	1.258651936	0.932532781	3	2.268923546	4.762222892	4.057367591
APECO1_RS20875	NC_008563.1	complement(4123403..4124083)		0	NaN	NaN	NaN	NaN	NaN																	0	0	0	0	0	0	0	0	0	0	0	0	0	0	0	0	0	0	0	0	0	0	0	0
APECO1_RS20880	NC_008563.1	complement(4124064..4124996)		0	NaN	NaN	NaN	NaN	NaN																	0	0	0	0	0	0	0	0	0	0	0	0	0	0	0	0	0	0	0	0	0	0	0	0
APECO1_RS20885	NC_008563.1	complement(4125044..4125904)		0	NaN	NaN	NaN	NaN	NaN																	0	0	0	0	0	0	0	0	0	0	0	0	0	0	0	0	0	0	0	0	0	0	0	0
APECO1_RS20890	NC_008563.1	complement(4125985..4126836)		0	NaN	NaN	NaN	NaN	NaN																	0	0	0	0	0	0	0	0	0	0	0	0	0	0	0	0	0	0	0	0	0	0	0	0
APECO1_RS20895	NC_008563.1	complement(4126848..4127939)		0	NaN	NaN	NaN	NaN	NaN																	0	0	0	0	0	0	0	0	0	0	0	0	0	0	0	0	0	0	0	0	0	0	0	0
APECO1_RS20900	NC_008563.1	complement(4127964..4128278)		0	NaN	NaN	NaN	NaN	NaN																	0	0	0	0	0	0	0	0	0	0	0	0	0	0	0	0	0	0	0	0	0	0	0	0
APECO1_RS20905	NC_008563.1	complement(4128296..4128766)		0	NaN	NaN	NaN	NaN	NaN																	0	0	0	0	0	0	0	0	0	0	0	0	0	0	0	0	0	0	0	0	0	0	0	0
APECO1_RS20910	NC_008563.1	complement(4128793..4130346)		0	NaN	NaN	NaN	NaN	NaN																	0	0	0	0	0	0	0	0	0	0	0	0	0	0	0	0	0	0	0	0	0	0	0	0
APECO1_RS20925	NC_008563.1	4134644..4134738		0	NaN	NaN	NaN	NaN	NaN																	0	0	0	0	0	0	0	0	0	0	0	0	0	0	0	0	0	0	0	0	0	0	0	0
APECO1_RS20940	NC_008563.1	4136398..4136766		0	NaN	NaN	NaN	NaN	NaN																	0	0	0	0	0	0	0	0	0	0	0	0	0	0	0	0	0	0	0	0	0	0	0	0
APECO1_RS21115	NC_008563.1	4169805..4170461		0	NaN	NaN	NaN	NaN	NaN																	0	0	0	0	0	0	0	0	0	0	0	0	0	0	0	0	0	0	0	0	0	0	0	0
APECO1_RS21420	NC_008563.1	4235473..4237014		252.5787824	1.827132416	0.869581193	2.60E-07	4.25E-06	1.05E-03																	382	162.377475	195.5637195	187.9401119	339	150.834436	179.9435858	187.8857807	424	150.1282654	184.1625363	140.5562873	259	99.6821254	219.4692596	276.8622813	314	125.1321317	255.2761615	292.8152934	276	134.8287953	282.9909261	373.2778184
APECO1_RS21425	NC_008563.1	4237100..4237175		0	NaN	NaN	NaN	NaN	NaN																	0	0	0	0	0	0	0	0	0	0	0	0	0	0	0	0	0	0	0	0	0	0	0	0
APECO1_RS21430	NC_008563.1	4237369..4240272		13237.23841	11.22060069	3.488078007	6.99E-92	1.29E-88	2.83E-88																	5845	1319.273072	1588.902333	2875.680508	5728	1353.292193	1614.460573	3174.660035	6859	1289.570752	1581.9181	2273.763148	29072	5941.282417	13080.86929	31076.98935	27503	5819.786133	11872.67127	25647.44909	27107	7031.415946	14758.17466	36661.0211
APECO1_RS21440	NC_008563.1	4240537..4240613		0	NaN	NaN	NaN	NaN	NaN																	0	0	0	0	0	0	0	0	0	0	0	0	0	0	0	0	0	0	0	0	0	0	0	0
APECO1_RS21445	NC_008563.1	4240622..4240697		0	NaN	NaN	NaN	NaN	NaN																	0	0	0	0	0	0	0	0	0	0	0	0	0	0	0	0	0	0	0	0	0	0	0	0
APECO1_RS21610	NC_008563.1	4275166..4275242		0	NaN	NaN	NaN	NaN	NaN																	0	0	0	0	0	0	0	0	0	0	0	0	0	0	0	0	0	0	0	0	0	0	0	0
APECO1_RS21615	NC_008563.1	4275301..4275376		0	NaN	NaN	NaN	NaN	NaN																	0	0	0	0	0	0	0	0	0	0	0	0	0	0	0	0	0	0	0	0	0	0	0	0
APECO1_RS21620	NC_008563.1	4275397..4275483		0	NaN	NaN	NaN	NaN	NaN																	0	0	0	0	0	0	0	0	0	0	0	0	0	0	0	0	0	0	0	0	0	0	0	0
APECO1_RS21625	NC_008563.1	4275526..4275602		0	NaN	NaN	NaN	NaN	NaN																	0	0	0	0	0	0	0	0	0	0	0	0	0	0	0	0	0	0	0	0	0	0	0	0
APECO1_RS21670	NC_008563.1	complement(4286909..4288225)		9.998665043	1.484347682	0.569829058	0.09640509	0.229343291	1																	19	9.456155834	11.38877795	9.347806613	11	5.73049436	6.836407727	6.096588754	19	7.876781706	9.662458251	6.298512874	10	4.506258736	9.921390263	10.68966337	11	5.132517972	10.4706079	10.2578606	8	4.575748625	9.603996964	10.81964691
APECO1_RS21710	NC_008563.1	complement(4295548..4296450)		0	NaN	NaN	NaN	NaN	NaN																	0	0	0	0	0	0	0	0	0	0	0	0	0	0	0	0	0	0	0	0	0	0	0	0
APECO1_RS21730	NC_008563.1	complement(4298653..4299150)		0.896600966	1.456414991	0.542421496	0.725669264	NaN	1																	0	0	0	0	0	0	0	0	2	2.192712219	2.689802899	0.663001355	0	0	0	0	1	1.23394052	2.517303872	0.932532781	0	0	0	0
APECO1_RS21735	NC_008563.1	complement(4299147..4299995)		0.49219369	9.373950158	3.228657124	0.227879089	NaN	1																	0	0	0	0	0	0	0	0	0	0	0	0	0	0	0	0	1	0.7237955	1.47658107	0.932532781	0	0	0	0
APECO1_RS21800	NC_008563.1	complement(4312693..4312950)		0	NaN	NaN	NaN	NaN	NaN																	0	0	0	0	0	0	0	0	0	0	0	0	0	0	0	0	0	0	0	0	0	0	0	0
APECO1_RS21830	NC_008563.1	complement(4318750..4319595)		0	NaN	NaN	NaN	NaN	NaN																	0	0	0	0	0	0	0	0	0	0	0	0	0	0	0	0	0	0	0	0	0	0	0	0
APECO1_RS21835	NC_008563.1	complement(4319796..4320701)		50.94503945	1.258640552	0.33186633	0.147798457	0.311934316	1																	67	48.47227458	58.37889957	32.96331806	35	26.50483017	31.61992918	19.39823695	85	51.22379041	62.83628959	28.1775576	27	17.68631947	38.93981417	28.8620911	34	23.06079568	47.04524189	31.70611457	32	26.60600856	55.84310817	43.27858764
APECO1_RS21840	NC_008563.1	complement(4320779..4322002)		65.30058145	1.080927729	0.112270067	0.506111488	0.686679246	1																	104	55.6927568	67.07508333	51.16694146	83	46.52451492	55.5031614	46.00153333	134	59.77290514	73.32349962	44.4210908	49	23.75836561	52.30858479	52.37935051	54	27.11039908	55.30664682	50.3567702	36	22.1553711	46.50170589	48.68841109
APECO1_RS21845	NC_008563.1	complement(4322028..4322417)		6.007715832	1.433950436	0.519995158	0.528980857	0.698671849	1																	3	5.042006977	6.072477958	1.475969465	0	0	0	0	6	8.3997745	10.30401418	1.989004066	2	3.043457823	6.700754347	2.137932674	1	1.575647126	3.214403405	0.932532781	2	3.862987781	8.107989744	2.704911727
APECO1_RS21855	NC_008563.1	complement(4323383..4324807)		9.368522059	1.4474876	0.533550989	0.112114193	0.257408598	1																	17	7.819533627	9.41766757	8.363826969	10	4.814712007	5.743890894	5.542353413	25	9.578690219	11.75019161	8.28751694	9	3.748258583	8.252507985	9.620697033	15	6.468446095	13.19597187	13.98799172	6	3.171716284	6.657086317	8.114735182
APECO1_RS21865	NC_008563.1	complement(4326458..4327318)		18.25198093	1.902894692	0.928195724	7.28E-03	0.032989176	1																	9	6.851507739	8.251799316	4.427908396	14	11.15604002	13.30901549	7.759294778	22	13.95084499	17.11351949	7.293014907	5	3.446424365	7.58796224	5.344831685	16	11.41932412	23.29602468	14.9205245	13	11.37360514	23.87195587	17.58192623
APECO1_RS21870	NC_008563.1	complement(4327324..4327992)		16.46536581	1.370122111	0.454304478	0.219291754	0.406632075	1																	10	9.797621928	11.80003191	4.919898217	16	16.40888397	19.57559228	8.867765461	18	14.69018859	18.02047324	5.967012197	9	7.983958864	17.57821208	9.620697033	11	10.10392552	20.61254202	10.2578606	4	4.503931942	9.453261585	5.409823455
APECO1_RS21890	NC_008563.1	complement(4330119..4331609)		0	NaN	NaN	NaN	NaN	NaN																	0	0	0	0	0	0	0	0	0	0	0	0	0	0	0	0	0	0	0	0	0	0	0	0
APECO1_RS21895	NC_008563.1	complement(4331622..4332128)		0	NaN	NaN	NaN	NaN	NaN																	0	0	0	0	0	0	0	0	0	0	0	0	0	0	0	0	0	0	0	0	0	0	0	0
APECO1_RS21900	NC_008563.1	complement(4332145..4333119)		0	NaN	NaN	NaN	NaN	NaN																	0	0	0	0	0	0	0	0	0	0	0	0	0	0	0	0	0	0	0	0	0	0	0	0
APECO1_RS21905	NC_008563.1	complement(4333144..4333773)		0	NaN	NaN	NaN	NaN	NaN																	0	0	0	0	0	0	0	0	0	0	0	0	0	0	0	0	0	0	0	0	0	0	0	0
APECO1_RS21910	NC_008563.1	complement(4333763..4334767)		0	NaN	NaN	NaN	NaN	NaN																	0	0	0	0	0	0	0	0	0	0	0	0	0	0	0	0	0	0	0	0	0	0	0	0
APECO1_RS21915	NC_008563.1	complement(4334791..4335558)		0	NaN	NaN	NaN	NaN	NaN																	0	0	0	0	0	0	0	0	0	0	0	0	0	0	0	0	0	0	0	0	0	0	0	0
APECO1_RS22010	NC_008563.1	4353875..4355417		1182.556363	2.059852494	1.04254103	3.37E-11	1.04E-09	1.36E-07																	1533	651.2129426	784.3059833	754.2203967	1453	646.0778729	770.7627798	805.3039509	1738	614.9854344	754.4034234	576.1481777	1273	489.6258929	1078.005026	1360.794147	1631	649.548529	1325.113326	1520.960967	1117	545.3121734	1144.550736	1510.6932
APECO1_RS22015	NC_008563.1	4355486..4355562		0	NaN	NaN	NaN	NaN	NaN																	0	0	0	0	0	0	0	0	0	0	0	0	0	0	0	0	0	0	0	0	0	0	0	0
APECO1_RS22020	NC_008563.1	4355605..4355680		0	NaN	NaN	NaN	NaN	NaN																	0	0	0	0	0	0	0	0	0	0	0	0	0	0	0	0	0	0	0	0	0	0	0	0
APECO1_RS22025	NC_008563.1	4355855..4358761		174.8822725	3.985351026	1.994706801	2.43E-32	5.96E-30	9.81E-29																	200	45.09534964	54.31180836	98.39796435	231	54.51953302	65.04111747	128.0283638	254	47.70563364	58.52056215	84.20117211	395	80.64063944	177.5457873	422.2417031	395	83.49791528	170.3401598	368.3504487	325	84.21632289	176.7608703	439.5481557
APECO1_RS22125	NC_008563.1	complement(4378306..4379094)		0.667958597	9.37508585	3.228831902	0.227848	NaN	1																	0	0	0	0	0	0	0	0	0	0	0	0	0	0	0	0	0	0	0	0	1	0.95473082	2.003875792	1.352455864
APECO1_RS22130	NC_008563.1	complement(4379134..4380030)		0	NaN	NaN	NaN	NaN	NaN																	0	0	0	0	0	0	0	0	0	0	0	0	0	0	0	0	0	0	0	0	0	0	0	0
APECO1_RS22140	NC_008563.1	4381105..4381992		0	NaN	NaN	NaN	NaN	NaN																	0	0	0	0	0	0	0	0	0	0	0	0	0	0	0	0	0	0	0	0	0	0	0	0
APECO1_RS22145	NC_008563.1	4382025..4383035		0	NaN	NaN	NaN	NaN	NaN																	0	0	0	0	0	0	0	0	0	0	0	0	0	0	0	0	0	0	0	0	0	0	0	0
APECO1_RS22150	NC_008563.1	4383105..4384538		0	NaN	NaN	NaN	NaN	NaN																	0	0	0	0	0	0	0	0	0	0	0	0	0	0	0	0	0	0	0	0	0	0	0	0
APECO1_RS22155	NC_008563.1	4384637..4385986		0	NaN	NaN	NaN	NaN	NaN																	0	0	0	0	0	0	0	0	0	0	0	0	0	0	0	0	0	0	0	0	0	0	0	0
APECO1_RS22160	NC_008563.1	4385976..4386863		0	NaN	NaN	NaN	NaN	NaN																	0	0	0	0	0	0	0	0	0	0	0	0	0	0	0	0	0	0	0	0	0	0	0	0
APECO1_RS22185	NC_008563.1	complement(4389953..4390861)		7.342821661	1.129147014	0.175233336	0.725244698	0.837136965	1																	10	7.210791056	8.684511931	4.919898217	5	3.773907927	4.502224711	2.771176706	12	7.207727293	8.841728342	3.978008131	4	2.611547967	5.749822212	4.275865348	2	1.352040438	2.758233945	1.865065563	6	4.972162491	10.4360264	8.114735182
APECO1_RS22190	NC_008563.1	4391090..4391401		37.31827238	1.71387084	0.77725839	0.03988413	0.11968487	1																	11	23.10919864	27.83219064	5.411888039	14	30.78637966	36.72776389	7.759294778	13	22.74938927	27.90670508	4.309508809	7	13.31512798	29.31580027	7.482764359	13	25.60426579	52.23405533	12.12292616	6	14.48620418	30.40496154	8.114735182
APECO1_RS22205	NC_008563.1	4392051..4392329		0	NaN	NaN	NaN	NaN	NaN																	0	0	0	0	0	0	0	0	0	0	0	0	0	0	0	0	0	0	0	0	0	0	0	0
APECO1_RS22255	NC_008563.1	4400839..4402233		4.81247406	-1.485798896	-0.571238859	0.342682151	0.537354777	1																	6	2.819186697	3.39536402	2.95193893	9	4.426428781	5.280673886	4.988118072	12	4.696648107	5.761384275	3.978008131	2	0.850859176	1.873329172	2.137932674	1	0.440503498	0.898650414	0.932532781	4	2.159950157	4.533499642	5.409823455
APECO1_RS22470	NC_008563.1	complement(4441373..4442233)		0	NaN	NaN	NaN	NaN	NaN																	0	0	0	0	0	0	0	0	0	0	0	0	0	0	0	0	0	0	0	0	0	0	0	0
APECO1_RS22475	NC_008563.1	complement(4442310..4443929)		0	NaN	NaN	NaN	NaN	NaN																	0	0	0	0	0	0	0	0	0	0	0	0	0	0	0	0	0	0	0	0	0	0	0	0
APECO1_RS22480	NC_008563.1	complement(4443970..4445520)		0	NaN	NaN	NaN	NaN	NaN																	0	0	0	0	0	0	0	0	0	0	0	0	0	0	0	0	0	0	0	0	0	0	0	0
APECO1_RS22485	NC_008563.1	complement(4445753..4446877)		0	NaN	NaN	NaN	NaN	NaN																	0	0	0	0	0	0	0	0	0	0	0	0	0	0	0	0	0	0	0	0	0	0	0	0
APECO1_RS22490	NC_008563.1	4447010..4448563		0	NaN	NaN	NaN	NaN	NaN																	0	0	0	0	0	0	0	0	0	0	0	0	0	0	0	0	0	0	0	0	0	0	0	0
APECO1_RS22595	NC_008563.1	4474768..4475982		1.066012098	-5.631189295	-2.493439649	0.302094196	0.496241437	1																	2	1.078947995	1.299460304	0.983979644	2	1.129376891	1.347332432	1.108470683	1	0.449370652	0.551243557	0.331500678	0	0	0	0	0	0	0	0	0	0	0	0
APECO1_RS22600	NC_008563.1	4476049..4477332		0.803788152	1.360414989	0.444046807	0.702819575	0.821514274	1																	1	0.510483572	0.614814747	0.491989822	2	1.068686076	1.274929054	1.108470683	1	0.425222229	0.521620656	0.331500678	0	0	0	0	1	0.478584407	0.976337483	0.932532781	1	0.586668705	1.231353583	1.352455864
APECO1_RS22615	NC_008563.1	4480214..4481380		0	NaN	NaN	NaN	NaN	NaN																	0	0	0	0	0	0	0	0	0	0	0	0	0	0	0	0	0	0	0	0	0	0	0	0
APECO1_RS22620	NC_008563.1	4481423..4482739		0	NaN	NaN	NaN	NaN	NaN																	0	0	0	0	0	0	0	0	0	0	0	0	0	0	0	0	0	0	0	0	0	0	0	0
APECO1_RS22650	NC_008563.1	4488381..4489934		43.13198281	1.100135959	0.137681829	0.579428566	0.736527859	1																	71	29.9470556	36.06754926	34.93127734	88	38.85230925	46.35031648	48.77271003	109	38.2962692	46.97808268	36.13357386	20	7.638021565	16.81656496	21.37932674	60	23.72596058	48.40221344	55.95196689	40	19.38951396	40.69647362	54.09823455
APECO1_RS22655	NC_008563.1	4490106..4490181		0	NaN	NaN	NaN	NaN	NaN																	0	0	0	0	0	0	0	0	0	0	0	0	0	0	0	0	0	0	0	0	0	0	0	0
APECO1_RS22660	NC_008563.1	4490375..4493290		401462.0845	3.398046029	1.764705395	1.23E-26	1.51E-24	4.97E-23																	585620	131636.151	158539.5715	288119.0794	571262	134410.4378	160349.9624	316613.5895	693484	129846.3989	159282.7446	229890.4159	946415	192617.612	424084.5037	1011685.776	872325	183829.1453	375021.1713	813471.6586	747473	193092.7359	405280.5784	1010924.242
APECO1_RS22690	NC_008563.1	4496969..4497044		0	NaN	NaN	NaN	NaN	NaN																	0	0	0	0	0	0	0	0	0	0	0	0	0	0	0	0	0	0	0	0	0	0	0	0
APECO1_RS22695	NC_008563.1	4497053..4497137		0	NaN	NaN	NaN	NaN	NaN																	0	0	0	0	0	0	0	0	0	0	0	0	0	0	0	0	0	0	0	0	0	0	0	0
APECO1_RS22700	NC_008563.1	4497254..4497328		0	NaN	NaN	NaN	NaN	NaN																	0	0	0	0	0	0	0	0	0	0	0	0	0	0	0	0	0	0	0	0	0	0	0	0
APECO1_RS22705	NC_008563.1	4497335..4497410		0	NaN	NaN	NaN	NaN	NaN																	0	0	0	0	0	0	0	0	0	0	0	0	0	0	0	0	0	0	0	0	0	0	0	0
APECO1_RS22845	NC_008563.1	4528667..4530207		11107.49705	1.359901597	0.443502261	6.06E-03	0.028757153	1																	21149	8995.679898	10834.19125	10405.09274	21157	9419.690348	11237.57216	11725.95712	25188	8924.256201	10947.39656	8349.839067	12974	4996.58355	11000.9341	13868.76926	13177	5254.573555	10719.60774	12287.98446	11308	5527.657259	11601.9493	15293.57091
APECO1_RS22850	NC_008563.1	4530293..4530368		0	NaN	NaN	NaN	NaN	NaN																	0	0	0	0	0	0	0	0	0	0	0	0	0	0	0	0	0	0	0	0	0	0	0	0
APECO1_RS22855	NC_008563.1	4530563..4533473		21.24936418	3.621333347	1.856520985	1.77E-10	4.86E-09	7.15E-07																	20	4.50333842	5.42371786	9.839796435	42	9.899021424	11.80940811	23.27788433	27	5.064103142	6.212141839	8.950518295	58	11.82463345	26.03419157	62.00004754	51	10.76592969	21.96306552	47.55917185	29	7.504361354	15.75083545	39.22122005
APECO1_RS22905	NC_008563.1	4545498..4545818		0	NaN	NaN	NaN	NaN	NaN																	0	0	0	0	0	0	0	0	0	0	0	0	0	0	0	0	0	0	0	0	0	0	0	0
APECO1_RS22910	NC_008563.1	4545861..4546310		0	NaN	NaN	NaN	NaN	NaN																	0	0	0	0	0	0	0	0	0	0	0	0	0	0	0	0	0	0	0	0	0	0	0	0
APECO1_RS22935	NC_008563.1	complement(4550554..4551378)		0	NaN	NaN	NaN	NaN	NaN																	0	0	0	0	0	0	0	0	0	0	0	0	0	0	0	0	0	0	0	0	0	0	0	0
APECO1_RS22940	NC_008563.1	complement(4551389..4552186)		0	NaN	NaN	NaN	NaN	NaN																	0	0	0	0	0	0	0	0	0	0	0	0	0	0	0	0	0	0	0	0	0	0	0	0
APECO1_RS22945	NC_008563.1	complement(4552252..4552746)		0	NaN	NaN	NaN	NaN	NaN																	0	0	0	0	0	0	0	0	0	0	0	0	0	0	0	0	0	0	0	0	0	0	0	0
APECO1_RS22950	NC_008563.1	complement(4552746..4553153)		0	NaN	NaN	NaN	NaN	NaN																	0	0	0	0	0	0	0	0	0	0	0	0	0	0	0	0	0	0	0	0	0	0	0	0
APECO1_RS22955	NC_008563.1	complement(4553163..4553969)		0	NaN	NaN	NaN	NaN	NaN																	0	0	0	0	0	0	0	0	0	0	0	0	0	0	0	0	0	0	0	0	0	0	0	0
APECO1_RS22960	NC_008563.1	complement(4554039..4554986)		0	NaN	NaN	NaN	NaN	NaN																	0	0	0	0	0	0	0	0	0	0	0	0	0	0	0	0	0	0	0	0	0	0	0	0
APECO1_RS23110	NC_008563.1	complement(4584005..4586053)		0	NaN	NaN	NaN	NaN	NaN																	0	0	0	0	0	0	0	0	0	0	0	0	0	0	0	0	0	0	0	0	0	0	0	0
APECO1_RS23115	NC_008563.1	complement(4586043..4587443)		0	NaN	NaN	NaN	NaN	NaN																	0	0	0	0	0	0	0	0	0	0	0	0	0	0	0	0	0	0	0	0	0	0	0	0
APECO1_RS23120	NC_008563.1	complement(4587534..4588313)		0	NaN	NaN	NaN	NaN	NaN																	0	0	0	0	0	0	0	0	0	0	0	0	0	0	0	0	0	0	0	0	0	0	0	0
APECO1_RS23125	NC_008563.1	complement(4588306..4589877)		0	NaN	NaN	NaN	NaN	NaN																	0	0	0	0	0	0	0	0	0	0	0	0	0	0	0	0	0	0	0	0	0	0	0	0
APECO1_RS23130	NC_008563.1	4590133..4591167		0	NaN	NaN	NaN	NaN	NaN																	0	0	0	0	0	0	0	0	0	0	0	0	0	0	0	0	0	0	0	0	0	0	0	0
APECO1_RS23150	NC_008563.1	4594364..4595362		0	NaN	NaN	NaN	NaN	NaN																	0	0	0	0	0	0	0	0	0	0	0	0	0	0	0	0	0	0	0	0	0	0	0	0
APECO1_RS23160	NC_008563.1	4596819..4599563		0	NaN	NaN	NaN	NaN	NaN																	0	0	0	0	0	0	0	0	0	0	0	0	0	0	0	0	0	0	0	0	0	0	0	0
APECO1_RS23185	NC_008563.1	4604468..4605967		0	NaN	NaN	NaN	NaN	NaN																	0	0	0	0	0	0	0	0	0	0	0	0	0	0	0	0	0	0	0	0	0	0	0	0
APECO1_RS23190	NC_008563.1	4605979..4607052		0	NaN	NaN	NaN	NaN	NaN																	0	0	0	0	0	0	0	0	0	0	0	0	0	0	0	0	0	0	0	0	0	0	0	0
APECO1_RS23195	NC_008563.1	complement(4607041..4608399)		0	NaN	NaN	NaN	NaN	NaN																	0	0	0	0	0	0	0	0	0	0	0	0	0	0	0	0	0	0	0	0	0	0	0	0
APECO1_RS23200	NC_008563.1	complement(4608392..4610212)		0	NaN	NaN	NaN	NaN	NaN																	0	0	0	0	0	0	0	0	0	0	0	0	0	0	0	0	0	0	0	0	0	0	0	0
APECO1_RS23260	NC_008563.1	complement(4622739..4623623)		0	NaN	NaN	NaN	NaN	NaN																	0	0	0	0	0	0	0	0	0	0	0	0	0	0	0	0	0	0	0	0	0	0	0	0
APECO1_RS23265	NC_008563.1	4623727..4624137		0	NaN	NaN	NaN	NaN	NaN																	0	0	0	0	0	0	0	0	0	0	0	0	0	0	0	0	0	0	0	0	0	0	0	0
APECO1_RS23270	NC_008563.1	4624130..4624819		0	NaN	NaN	NaN	NaN	NaN																	0	0	0	0	0	0	0	0	0	0	0	0	0	0	0	0	0	0	0	0	0	0	0	0
APECO1_RS23335	NC_008563.1	complement(4638439..4639143)		0	NaN	NaN	NaN	NaN	NaN																	0	0	0	0	0	0	0	0	0	0	0	0	0	0	0	0	0	0	0	0	0	0	0	0
APECO1_RS23340	NC_008563.1	complement(4639130..4639966)		0	NaN	NaN	NaN	NaN	NaN																	0	0	0	0	0	0	0	0	0	0	0	0	0	0	0	0	0	0	0	0	0	0	0	0
APECO1_RS23345	NC_008563.1	complement(4639959..4640792)		0	NaN	NaN	NaN	NaN	NaN																	0	0	0	0	0	0	0	0	0	0	0	0	0	0	0	0	0	0	0	0	0	0	0	0
APECO1_RS23350	NC_008563.1	complement(4640792..4641841)		0	NaN	NaN	NaN	NaN	NaN																	0	0	0	0	0	0	0	0	0	0	0	0	0	0	0	0	0	0	0	0	0	0	0	0
APECO1_RS23355	NC_008563.1	complement(4641941..4643509)		0	NaN	NaN	NaN	NaN	NaN																	0	0	0	0	0	0	0	0	0	0	0	0	0	0	0	0	0	0	0	0	0	0	0	0
APECO1_RS23685	NC_008563.1	complement(4708711..4709079)		1.478779498	-2.598194503	-1.377509436	0.582791764	NaN	1																	0	0	0	0	2	3.718680006	4.436338495	1.108470683	0	0	0	0	0	0	0	0	0	0	0	0	0	0	0	0
APECO1_RS23690	NC_008563.1	complement(4709159..4709380)		5.251573784	1.107483735	0.147285511	0.895854019	0.942689074	1																	0	0	0	0	1	3.090524599	3.686956993	0.554235341	4	9.837573738	12.06776436	1.32600271	1	2.673307548	5.885797737	1.068966337	0	0	0	0	1	3.393164943	7.121882884	1.352455864
APECO1_RS23695	NC_008563.1	complement(4709467..4709943)		4.69140553	-1.576255144	-0.656501079	0.531411113	0.699476102	1																	2	2.748263761	3.309946057	0.983979644	3	4.315072082	5.147826745	1.662706024	4	4.578493438	5.61644379	1.32600271	1	1.244180871	2.739302092	1.068966337	0	0	0	0	1	1.579208841	3.314587002	1.352455864
APECO1_RS23700	NC_008563.1	complement(4709958..4710437)		1.777961407	1.764330438	0.819120786	0.503079516	0.684934403	1																	0	0	0	0	2	2.858735254	3.410435218	1.108470683	1	1.137469464	1.395335254	0.331500678	1	1.236404741	2.722181453	1.068966337	1	1.28021329	2.611702767	0.932532781	0	0	0	0
APECO1_RS23710	NC_008563.1	complement(4710703..4711521)		0.975721905	-3.533065223	-1.820920383	0.459794226	NaN	1																	2	1.600637136	1.92777078	0.983979644	1	0.837724617	0.999394936	0.554235341	0	0	0	0	0	0	0	0	0	0	0	0	0	0	0	0
APECO1_RS23715	NC_008563.1	complement(4711611..4711844)		2.120036146	-2.483507619	-1.312379173	0.601918927	NaN	1																	0	0	0	0	1	2.932036158	3.497882275	0.554235341	1	2.333270694	2.862226162	0.331500678	0	0	0	0	0	0	0	0	0	0	0	0
APECO1_RS23720	NC_008563.1	complement(4711850..4712527)		0	NaN	NaN	NaN	NaN	NaN																	0	0	0	0	0	0	0	0	0	0	0	0	0	0	0	0	0	0	0	0	0	0	0	0
APECO1_RS23725	NC_008563.1	complement(4712678..4713358)		0	NaN	NaN	NaN	NaN	NaN																	0	0	0	0	0	0	0	0	0	0	0	0	0	0	0	0	0	0	0	0	0	0	0	0
APECO1_RS23735	NC_008563.1	complement(4713561..4714445)		3.139613793	1.536456212	0.619606651	0.409911712	0.598939198	1																	2	1.481267586	1.784004824	0.983979644	1	0.775250239	0.924863788	0.554235341	7	4.318528133	5.297544015	2.320504743	3	2.011777205	4.429312195	3.206899011	1	0.694352971	1.416516755	0.932532781	2	1.702333599	3.57301243	2.704911727
APECO1_RS23740	NC_008563.1	4714546..4715769		0	NaN	NaN	NaN	NaN	NaN																	0	0	0	0	0	0	0	0	0	0	0	0	0	0	0	0	0	0	0	0	0	0	0	0
APECO1_RS23750	NC_008563.1	4717222..4717953		3.670885118	1.699599285	0.765194642	0.31315375	0.508133671	1																	2	1.790876795	2.156891078	0.983979644	3	2.811870742	3.354526444	1.662706024	4	2.983526462	3.659895748	1.32600271	4	3.243028828	7.140148075	4.275865348	1	0.839484124	1.712591978	0.932532781	1	1.029074614	2.159915301	1.352455864
APECO1_RS23755	NC_008563.1	4718300..4718875		2.932580487	1.716580466	0.779537487	0.385347941	0.575687087	1																	1	1.137952964	1.370524539	0.491989822	2	2.382279379	2.842029349	1.108470683	3	2.843673659	3.488338135	0.994502033	1	1.030337284	2.268484545	1.068966337	3	3.200533224	6.529256917	2.797598344	0	0	0	0
APECO1_RS23760	NC_008563.1	4718944..4719177		4.504438747	4.387902434	2.133531447	0.173186515	NaN	1																	1	2.801114987	3.373598866	0.491989822	0	0	0	0	0	0	0	0	0	0	0	0	0	0	0	0	2	6.438312969	13.51331624	2.704911727
APECO1_RS23815	NC_008563.1	complement(4727190..4727672)		0	NaN	NaN	NaN	NaN	NaN																	0	0	0	0	0	0	0	0	0	0	0	0	0	0	0	0	0	0	0	0	0	0	0	0
APECO1_RS23820	NC_008563.1	complement(4727739..4728278)		0	NaN	NaN	NaN	NaN	NaN																	0	0	0	0	0	0	0	0	0	0	0	0	0	0	0	0	0	0	0	0	0	0	0	0
APECO1_RS23905	NC_008563.1	4743745..4743978		0	NaN	NaN	NaN	NaN	NaN																	0	0	0	0	0	0	0	0	0	0	0	0	0	0	0	0	0	0	0	0	0	0	0	0
APECO1_RS23910	NC_008563.1	complement(4744031..4744222)		0	NaN	NaN	NaN	NaN	NaN																	0	0	0	0	0	0	0	0	0	0	0	0	0	0	0	0	0	0	0	0	0	0	0	0
APECO1_RS23925	NC_008563.1	4745961..4747415		0	NaN	NaN	NaN	NaN	NaN																	0	0	0	0	0	0	0	0	0	0	0	0	0	0	0	0	0	0	0	0	0	0	0	0
APECO1_RS23930	NC_008563.1	4747547..4749331		0	NaN	NaN	NaN	NaN	NaN																	0	0	0	0	0	0	0	0	0	0	0	0	0	0	0	0	0	0	0	0	0	0	0	0
APECO1_RS23935	NC_008563.1	4749331..4750083		0	NaN	NaN	NaN	NaN	NaN																	0	0	0	0	0	0	0	0	0	0	0	0	0	0	0	0	0	0	0	0	0	0	0	0
APECO1_RS23940	NC_008563.1	4750080..4751384		0	NaN	NaN	NaN	NaN	NaN																	0	0	0	0	0	0	0	0	0	0	0	0	0	0	0	0	0	0	0	0	0	0	0	0
APECO1_RS23945	NC_008563.1	4751381..4752106		0	NaN	NaN	NaN	NaN	NaN																	0	0	0	0	0	0	0	0	0	0	0	0	0	0	0	0	0	0	0	0	0	0	0	0
APECO1_RS23950	NC_008563.1	complement(4752659..4753234)		0	NaN	NaN	NaN	NaN	NaN																	0	0	0	0	0	0	0	0	0	0	0	0	0	0	0	0	0	0	0	0	0	0	0	0
APECO1_RS23955	NC_008563.1	complement(4753242..4754570)		0	NaN	NaN	NaN	NaN	NaN																	0	0	0	0	0	0	0	0	0	0	0	0	0	0	0	0	0	0	0	0	0	0	0	0
APECO1_RS23965	NC_008563.1	complement(4754911..4756067)		23.8620608	1.318507514	0.398905793	0.118266554	0.266714963	1																	28	15.86249386	19.10442504	13.77571501	39	23.126847	27.59003772	21.61517831	43	20.29159008	24.89171966	14.25452914	21	10.77178893	23.71615303	22.44829308	20	10.62234017	21.67013532	18.65065563	17	11.06811106	23.23075713	22.99174968
APECO1_RS23975	NC_008563.1	complement(4756137..4756484)		0	NaN	NaN	NaN	NaN	NaN																	0	0	0	0	0	0	0	0	0	0	0	0	0	0	0	0	0	0	0	0	0	0	0	0
APECO1_RS23995	NC_008563.1	4758048..4759517		0	NaN	NaN	NaN	NaN	NaN																	0	0	0	0	0	0	0	0	0	0	0	0	0	0	0	0	0	0	0	0	0	0	0	0
APECO1_RS24000	NC_008563.1	4759622..4761991		0	NaN	NaN	NaN	NaN	NaN																	0	0	0	0	0	0	0	0	0	0	0	0	0	0	0	0	0	0	0	0	0	0	0	0
APECO1_RS24005	NC_008563.1	4762066..4763565		0	NaN	NaN	NaN	NaN	NaN																	0	0	0	0	0	0	0	0	0	0	0	0	0	0	0	0	0	0	0	0	0	0	0	0
APECO1_RS24020	NC_008563.1	4763708..4764405		196.1964905	-1.275986227	-0.351612756	0.015636244	0.060082962	1																	156	146.4926955	176.4324541	76.75041219	151	148.4248791	177.0690148	83.68953653	245	191.6424196	235.0880027	81.21766601	62	52.71548006	116.0632092	66.27591289	59	51.94217817	105.9647885	55.0194341	52	56.11847579	117.7865559	70.32770491
APECO1_RS24030	NC_008563.1	complement(4764872..4765423)		0	NaN	NaN	NaN	NaN	NaN																	0	0	0	0	0	0	0	0	0	0	0	0	0	0	0	0	0	0	0	0	0	0	0	0
APECO1_RS24040	NC_008563.1	complement(4766398..4767095)		204.2744383	-1.251224185	-0.323340304	0.026547282	0.087658364	1																	168	157.7613644	190.0041814	82.65429005	147	144.4930942	172.3784448	81.47259517	261	204.157843	250.4406886	86.52167685	71	60.36772717	132.9110945	75.89660992	63	55.46368178	113.1488419	58.74956523	50	53.96007287	113.2563037	67.62279318
APECO1_RS24055	NC_008563.1	complement(4767625..4768668)		3.461976142	1.691267362	0.758104745	0.24273244	0.434432104	1																	4	2.511344471	3.02460588	1.967959287	1	0.657180518	0.784008096	0.554235341	7	3.660821262	4.490734151	2.320504743	3	1.705385849	3.754733039	3.206899011	3	1.765811434	3.602348644	2.797598344	2	1.443070148	3.028846744	2.704911727
APECO1_RS24060	NC_008563.1	complement(4768924..4770189)		6.428234424	1.710081389	0.77406499	0.112654537	0.258022003	1																	14	7.248382858	8.729786638	6.887857504	4	2.16776133	2.586112014	2.216941365	8	3.450144344	4.232296505	2.652005421	4	1.875116195	4.128426849	4.275865348	9	4.368500325	8.911971526	8.392795033	5	2.975049832	6.244304898	6.762279318
APECO1_RS24065	NC_008563.1	complement(4770387..4770462)		0	NaN	NaN	NaN	NaN	NaN																	0	0	0	0	0	0	0	0	0	0	0	0	0	0	0	0	0	0	0	0	0	0	0	0
APECO1_RS24220	NC_008563.1	4799896..4799971		0	NaN	NaN	NaN	NaN	NaN																	0	0	0	0	0	0	0	0	0	0	0	0	0	0	0	0	0	0	0	0	0	0	0	0
APECO1_RS24225	NC_008563.1	4800008..4800083		0	NaN	NaN	NaN	NaN	NaN																	0	0	0	0	0	0	0	0	0	0	0	0	0	0	0	0	0	0	0	0	0	0	0	0
APECO1_RS24230	NC_008563.1	4800119..4800194		0	NaN	NaN	NaN	NaN	NaN																	0	0	0	0	0	0	0	0	0	0	0	0	0	0	0	0	0	0	0	0	0	0	0	0
APECO1_RS24430	NC_008563.1	4834406..4834897		0	NaN	NaN	NaN	NaN	NaN																	0	0	0	0	0	0	0	0	0	0	0	0	0	0	0	0	0	0	0	0	0	0	0	0
APECO1_RS24435	NC_008563.1	4834900..4836168		0	NaN	NaN	NaN	NaN	NaN																	0	0	0	0	0	0	0	0	0	0	0	0	0	0	0	0	0	0	0	0	0	0	0	0
APECO1_RS24440	NC_008563.1	complement(4836311..4837588)		0	NaN	NaN	NaN	NaN	NaN																	0	0	0	0	0	0	0	0	0	0	0	0	0	0	0	0	0	0	0	0	0	0	0	0
APECO1_RS24445	NC_008563.1	complement(4837681..4839753)		0	NaN	NaN	NaN	NaN	NaN																	0	0	0	0	0	0	0	0	0	0	0	0	0	0	0	0	0	0	0	0	0	0	0	0
APECO1_RS24450	NC_008563.1	complement(4839750..4841291)		0	NaN	NaN	NaN	NaN	NaN																	0	0	0	0	0	0	0	0	0	0	0	0	0	0	0	0	0	0	0	0	0	0	0	0
APECO1_RS24455	NC_008563.1	complement(4841301..4842077)		0	NaN	NaN	NaN	NaN	NaN																	0	0	0	0	0	0	0	0	0	0	0	0	0	0	0	0	0	0	0	0	0	0	0	0
APECO1_RS24465	NC_008563.1	complement(4842938..4843729)		0	NaN	NaN	NaN	NaN	NaN																	0	0	0	0	0	0	0	0	0	0	0	0	0	0	0	0	0	0	0	0	0	0	0	0
APECO1_RS24470	NC_008563.1	4843941..4844588		7.421021024	-5.619151803	-2.490352376	0.050868205	0.1438261	1																	8	8.092109963	9.745952278	3.935918574	5	5.293954175	6.315620775	2.771176706	6	5.055419838	6.201490018	1.989004066	0	0	0	0	1	0.948306141	1.934594642	0.932532781	0	0	0	0
APECO1_RS24665	NC_008563.1	complement(4887416..4887904)		1.781386636	16.15675378	4.014065455	0.116415655	NaN	1																	0	0	0	0	0	0	0	0	0	0	0	0	2	2.427297651	5.344159909	2.137932674	0	0	0	0	0	0	0	0
APECO1_RS24690	NC_008563.1	4893348..4893800		0	NaN	NaN	NaN	NaN	NaN																	0	0	0	0	0	0	0	0	0	0	0	0	0	0	0	0	0	0	0	0	0	0	0	0
APECO1_RS24710	NC_008563.1	4896301..4897488		0	NaN	NaN	NaN	NaN	NaN																	0	0	0	0	0	0	0	0	0	0	0	0	0	0	0	0	0	0	0	0	0	0	0	0
APECO1_RS24775	NC_008563.1	4913060..4913144		6.200227452	2.520906287	1.333942488	0.443617589	NaN	1																	1	7.711304788	9.28731923	0.491989822	0	0	0	0	0	0	0	0	0	0	0	0	0	0	0	0	1	8.862148439	18.60068235	1.352455864
APECO1_RS24780	NC_008563.1	4914106..4915869		0	NaN	NaN	NaN	NaN	NaN																	0	0	0	0	0	0	0	0	0	0	0	0	0	0	0	0	0	0	0	0	0	0	0	0
APECO1_RS24790	NC_008563.1	complement(4916492..4917364)		5.72135613	3.855675018	1.946983457	4.79E-03	0.02370169	1																	0	0	0	0	1	0.785906599	0.937576692	0.554235341	6	3.752476581	4.603167848	1.989004066	4	2.719240667	5.986928283	4.275865348	4	2.815589366	5.743951102	3.730131126	3	2.58860006	5.433189004	4.057367591
APECO1_RS24920	NC_008563.1	4940392..4941474		0	NaN	NaN	NaN	NaN	NaN																	0	0	0	0	0	0	0	0	0	0	0	0	0	0	0	0	0	0	0	0	0	0	0	0
APECO1_RS24925	NC_008563.1	4941541..4942809		0	NaN	NaN	NaN	NaN	NaN																	0	0	0	0	0	0	0	0	0	0	0	0	0	0	0	0	0	0	0	0	0	0	0	0
APECO1_RS24930	NC_008563.1	4942827..4944191		0	NaN	NaN	NaN	NaN	NaN																	0	0	0	0	0	0	0	0	0	0	0	0	0	0	0	0	0	0	0	0	0	0	0	0
APECO1_RS24935	NC_008563.1	4944244..4944468		0	NaN	NaN	NaN	NaN	NaN																	0	0	0	0	0	0	0	0	0	0	0	0	0	0	0	0	0	0	0	0	0	0	0	0
APECO1_RS24940	NC_008563.1	4944492..4946033		0	NaN	NaN	NaN	NaN	NaN																	0	0	0	0	0	0	0	0	0	0	0	0	0	0	0	0	0	0	0	0	0	0	0	0
APECO1_RS24945	NC_008563.1	complement(4946089..4947231)		0	NaN	NaN	NaN	NaN	NaN																	0	0	0	0	0	0	0	0	0	0	0	0	0	0	0	0	0	0	0	0	0	0	0	0
APECO1_RS24950	NC_008563.1	complement(4947306..4948193)		0	NaN	NaN	NaN	NaN	NaN																	0	0	0	0	0	0	0	0	0	0	0	0	0	0	0	0	0	0	0	0	0	0	0	0
APECO1_RS25040	NC_008563.1	4966287..4967207		0	NaN	NaN	NaN	NaN	NaN																	0	0	0	0	0	0	0	0	0	0	0	0	0	0	0	0	0	0	0	0	0	0	0	0
APECO1_RS25100	NC_008563.1	complement(4983651..4984922)		0	NaN	NaN	NaN	NaN	NaN																	0	0	0	0	0	0	0	0	0	0	0	0	0	0	0	0	0	0	0	0	0	0	0	0
APECO1_RS25105	NC_008563.1	complement(4984919..4985392)		0	NaN	NaN	NaN	NaN	NaN																	0	0	0	0	0	0	0	0	0	0	0	0	0	0	0	0	0	0	0	0	0	0	0	0
APECO1_RS25110	NC_008563.1	complement(4985456..4986427)		0	NaN	NaN	NaN	NaN	NaN																	0	0	0	0	0	0	0	0	0	0	0	0	0	0	0	0	0	0	0	0	0	0	0	0
APECO1_RS25115	NC_008563.1	4987118..4988770		0	NaN	NaN	NaN	NaN	NaN																	0	0	0	0	0	0	0	0	0	0	0	0	0	0	0	0	0	0	0	0	0	0	0	0
APECO1_RS25120	NC_008563.1	complement(4988941..4989846)		2.786877755	1.659363532	0.730629986	0.381310757	0.572354435	1																	3	2.170400354	2.613980578	1.475969465	4	3.029123448	3.613706192	2.216941365	2	1.205265657	1.478500931	0.663001355	1	0.655048869	1.44221534	1.068966337	5	3.391293483	6.918417925	4.662663907	0	0	0	0
APECO1_RS25180	NC_008563.1	complement(5000078..5000164)		0	NaN	NaN	NaN	NaN	NaN																	0	0	0	0	0	0	0	0	0	0	0	0	0	0	0	0	0	0	0	0	0	0	0	0
APECO1_RS25185	NC_008563.1	complement(5000199..5000285)		0	NaN	NaN	NaN	NaN	NaN																	0	0	0	0	0	0	0	0	0	0	0	0	0	0	0	0	0	0	0	0	0	0	0	0
APECO1_RS25190	NC_008563.1	complement(5000314..5000401)		0	NaN	NaN	NaN	NaN	NaN																	0	0	0	0	0	0	0	0	0	0	0	0	0	0	0	0	0	0	0	0	0	0	0	0
APECO1_RS25220	NC_008563.1	5003641..5004855		0	NaN	NaN	NaN	NaN	NaN																	0	0	0	0	0	0	0	0	0	0	0	0	0	0	0	0	0	0	0	0	0	0	0	0
APECO1_RS25225	NC_008563.1	complement(5005231..5006226)		0	NaN	NaN	NaN	NaN	NaN																	0	0	0	0	0	0	0	0	0	0	0	0	0	0	0	0	0	0	0	0	0	0	0	0
APECO1_RS25240	NC_008563.1	complement(5007414..5007776)		2.174716624	-3.754630265	-1.908670846	0.449220534	NaN	1																	3	5.417032289	6.524149872	1.475969465	0	0	0	0	0	0	0	0	0	0	0	0	0	0	0	0	0	0	0	0
APECO1_RS25250	NC_008563.1	complement(5008431..5009255)		0.90852735	-3.53244091	-1.820665428	0.459861104	NaN	1																	2	1.588996138	1.913750629	0.983979644	0	0	0	0	1	0.661800415	0.811831421	0.331500678	0	0	0	0	0	0	0	0	0	0	0	0
APECO1_RS25260	NC_008563.1	complement(5010406..5011098)		37.36324957	1.323492153	0.404349642	0.104396327	0.242866455	1																	31	29.32076207	35.31325566	15.25168447	29	28.71110732	34.25199007	16.0728249	44	34.66573603	42.52450298	14.58602981	15	12.84576354	28.28240471	16.03449505	23	20.39473985	41.60634711	21.44825397	17	18.47879436	38.78497259	22.99174968
APECO1_RS25265	NC_008563.1	5011196..5011456		1.00820196	-1.434728689	-0.520777945	0.843648301	NaN	1																	1	2.511344471	3.02460588	0.491989822	0	0	0	0	0	0	0	0	0	0	0	0	0	0	0	0	0	0	0	0
APECO1_RS25275	NC_008563.1	5012255..5013148		9.54726318	1.984235648	0.98858337	0.026038569	0.086913157	1																	10	7.331777483	8.830225219	4.919898217	4	3.069782824	3.662212315	2.216941365	10	6.107218596	7.491732908	3.315006776	9	5.974573244	13.15416541	9.620697033	6	4.124177041	8.413539114	5.595196689	4	3.370392024	7.074085012	5.409823455
APECO1_RS25280	NC_008563.1	5013145..5013369		0	NaN	NaN	NaN	NaN	NaN																	0	0	0	0	0	0	0	0	0	0	0	0	0	0	0	0	0	0	0	0	0	0	0	0
APECO1_RS25285	NC_008563.1	5013366..5014184		9.091405905	2.663232128	1.41317818	0.012274216	0.04975851	1																	6	4.801911407	5.783312341	2.95193893	7	5.864072317	6.99576455	3.879647389	2	1.33329754	1.635557807	0.663001355	7	5.072429706	11.16792391	7.482764359	8	6.002465241	12.24534631	7.460262252	2	1.839517991	3.860947497	2.704911727
APECO1_RS25290	NC_008563.1	5014187..5014675		2.628856018	-5.631001903	-2.493391638	0.302104039	0.496241437	1																	3	4.021232558	4.84308058	1.475969465	1	1.403060248	1.673833236	0.554235341	1	1.116534443	1.369654237	0.331500678	0	0	0	0	0	0	0	0	0	0	0	0
APECO1_RS25295	NC_008563.1	5014675..5015001		0	NaN	NaN	NaN	NaN	NaN																	0	0	0	0	0	0	0	0	0	0	0	0	0	0	0	0	0	0	0	0	0	0	0	0
APECO1_RS25300	NC_008563.1	5014998..5015387		0	NaN	NaN	NaN	NaN	NaN																	0	0	0	0	0	0	0	0	0	0	0	0	0	0	0	0	0	0	0	0	0	0	0	0
APECO1_RS25310	NC_008563.1	5016213..5017202		1.16783361	-5.62839473	-2.492723511	0.305210555	0.499867064	1																	1	0.662081724	0.797396096	0.491989822	0	0	0	0	4	2.206001384	2.706104735	1.32600271	0	0	0	0	0	0	0	0	0	0	0	0
APECO1_RS25365	NC_008563.1	5023705..5023911		0	NaN	NaN	NaN	NaN	NaN																	0	0	0	0	0	0	0	0	0	0	0	0	0	0	0	0	0	0	0	0	0	0	0	0
APECO1_RS25375	NC_008563.1	5024464..5024955		0	NaN	NaN	NaN	NaN	NaN																	0	0	0	0	0	0	0	0	0	0	0	0	0	0	0	0	0	0	0	0	0	0	0	0
APECO1_RS25380	NC_008563.1	5024955..5027057		0.449306598	16.15710302	4.01409664	0.1164123	NaN	1																	0	0	0	0	0	0	0	0	0	0	0	0	0	0	0	0	1	0.292202748	0.596109048	0.932532781	1	0.358194302	0.751810747	1.352455864
APECO1_RS25385	NC_008563.1	5027054..5027266		0	NaN	NaN	NaN	NaN	NaN																	0	0	0	0	0	0	0	0	0	0	0	0	0	0	0	0	0	0	0	0	0	0	0	0
APECO1_RS25390	NC_008563.1	5027266..5028774		0	NaN	NaN	NaN	NaN	NaN																	0	0	0	0	0	0	0	0	0	0	0	0	0	0	0	0	0	0	0	0	0	0	0	0
APECO1_RS25395	NC_008563.1	5028719..5030746		0	NaN	NaN	NaN	NaN	NaN																	0	0	0	0	0	0	0	0	0	0	0	0	0	0	0	0	0	0	0	0	0	0	0	0
APECO1_RS25400	NC_008563.1	5030833..5031156		0	NaN	NaN	NaN	NaN	NaN																	0	0	0	0	0	0	0	0	0	0	0	0	0	0	0	0	0	0	0	0	0	0	0	0
APECO1_RS25405	NC_008563.1	5031149..5031424		0	NaN	NaN	NaN	NaN	NaN																	0	0	0	0	0	0	0	0	0	0	0	0	0	0	0	0	0	0	0	0	0	0	0	0
APECO1_RS25410	NC_008563.1	5031436..5032014		0	NaN	NaN	NaN	NaN	NaN																	0	0	0	0	0	0	0	0	0	0	0	0	0	0	0	0	0	0	0	0	0	0	0	0
APECO1_RS25415	NC_008563.1	5032011..5032412		0	NaN	NaN	NaN	NaN	NaN																	0	0	0	0	0	0	0	0	0	0	0	0	0	0	0	0	0	0	0	0	0	0	0	0
APECO1_RS25420	NC_008563.1	5032423..5033166		0	NaN	NaN	NaN	NaN	NaN																	0	0	0	0	0	0	0	0	0	0	0	0	0	0	0	0	0	0	0	0	0	0	0	0
APECO1_RS25425	NC_008563.1	5033227..5033613		0	NaN	NaN	NaN	NaN	NaN																	0	0	0	0	0	0	0	0	0	0	0	0	0	0	0	0	0	0	0	0	0	0	0	0
APECO1_RS25430	NC_008563.1	5033622..5033951		0	NaN	NaN	NaN	NaN	NaN																	0	0	0	0	0	0	0	0	0	0	0	0	0	0	0	0	0	0	0	0	0	0	0	0
APECO1_RS25435	NC_008563.1	5033923..5036988		0	NaN	NaN	NaN	NaN	NaN																	0	0	0	0	0	0	0	0	0	0	0	0	0	0	0	0	0	0	0	0	0	0	0	0
APECO1_RS25440	NC_008563.1	5036988..5037317		0	NaN	NaN	NaN	NaN	NaN																	0	0	0	0	0	0	0	0	0	0	0	0	0	0	0	0	0	0	0	0	0	0	0	0
APECO1_RS25445	NC_008563.1	5037327..5038025		0	NaN	NaN	NaN	NaN	NaN																	0	0	0	0	0	0	0	0	0	0	0	0	0	0	0	0	0	0	0	0	0	0	0	0
APECO1_RS25450	NC_008563.1	5038030..5038773		0.666785562	1.456230083	0.542238318	0.725745481	NaN	1																	0	0	0	0	1	0.922172663	1.100140393	0.554235341	1	0.733851267	0.900216293	0.331500678	1	0.797680478	1.756246099	1.068966337	0	0	0	0	0	0	0	0
APECO1_RS25455	NC_008563.1	5038671..5039318		0	NaN	NaN	NaN	NaN	NaN																	0	0	0	0	0	0	0	0	0	0	0	0	0	0	0	0	0	0	0	0	0	0	0	0
APECO1_RS25460	NC_008563.1	5039379..5042774		0.128253543	2.521088182	1.334046581	0.443606513	NaN	1																	0	0	0	0	0	0	0	0	1	0.160773069	0.197220531	0.331500678	1	0.174756854	0.38476063	1.068966337	0	0	0	0	0	0	0	0
APECO1_RS25465	NC_008563.1	5042842..5043441		0.725915054	2.520642465	1.333791497	0.443673452	NaN	1																	0	0	0	0	1	1.143494102	1.364174087	0.554235341	0	0	0	0	1	0.989123793	2.177745163	1.068966337	0	0	0	0	0	0	0	0
APECO1_RS25470	NC_008563.1	5043506..5045884		0.412981425	-4.581066564	-2.195683526	0.367118897	0.559111799	1																	1	0.275519507	0.331829397	0.491989822	1	0.288396999	0.344053994	0.554235341	2	0.459004071	0.563060884	0.663001355	0	0	0	0	0	0	0	0	0	0	0	0
APECO1_RS25475	NC_008563.1	5045884..5046165		0	NaN	NaN	NaN	NaN	NaN																	0	0	0	0	0	0	0	0	0	0	0	0	0	0	0	0	0	0	0	0	0	0	0	0
APECO1_RS25480	NC_008563.1	5046175..5046879		0	NaN	NaN	NaN	NaN	NaN																	0	0	0	0	0	0	0	0	0	0	0	0	0	0	0	0	0	0	0	0	0	0	0	0
APECO1_RS25485	NC_008563.1	5046890..5047183		0	NaN	NaN	NaN	NaN	NaN																	0	0	0	0	0	0	0	0	0	0	0	0	0	0	0	0	0	0	0	0	0	0	0	0
APECO1_RS25490	NC_008563.1	complement(5047411..5048001)		0	NaN	NaN	NaN	NaN	NaN																	0	0	0	0	0	0	0	0	0	0	0	0	0	0	0	0	0	0	0	0	0	0	0	0
APECO1_RS25500	NC_008563.1	complement(5049160..5049408)		22.00233954	1.046562013	0.0656578	0.908644897	0.950473488	1																	8	21.05898496	25.36296015	3.935918574	5	13.77703737	16.43583238	2.771176706	9	19.73440997	24.20822609	2.983506098	4	9.533723302	20.99031482	4.275865348	1	2.46788104	5.034607743	0.932532781	4	12.10092558	25.39852209	5.409823455
APECO1_RS25600	NC_008563.1	5068598..5068930		0	NaN	NaN	NaN	NaN	NaN																	0	0	0	0	0	0	0	0	0	0	0	0	0	0	0	0	0	0	0	0	0	0	0	0
APECO1_RS25700	NC_009837.1	56..753		1.450824893	-4.595204021	-2.200128917	0.371116835	0.562948792	1																	3	2.817167222	3.39293181	1.475969465	0	0	0	0	1	0.782213958	0.959542868	0.331500678	0	0	0	0	0	0	0	0	0	0	0	0
APECO1_RS25710	NC_009837.1	2219..3190		0	NaN	NaN	NaN	NaN	NaN																	0	0	0	0	0	0	0	0	0	0	0	0	0	0	0	0	0	0	0	0	0	0	0	0
APECO1_RS25720	NC_009837.1	complement(4146..5258)		4.003784963	1.13850465	0.187140183	0.75710686	0.86036265	1																	6	3.533481978	4.25564493	2.95193893	4	2.465755476	2.941615283	2.216941365	8	3.924422947	4.814094677	2.652005421	1	0.533220373	1.173986611	1.068966337	4	2.208454192	4.505363263	3.730131126	3	2.030411368	4.26161186	4.057367591
APECO1_RS25725	NC_009837.1	5401..5826		0.640457318	-1.434776472	-0.520825993	0.843633501	NaN	1																	0	0	0	0	1	1.610555073	1.921371954	0.554235341	0	0	0	0	0	0	0	0	0	0	0	0	0	0	0	0
APECO1_RS25730	NC_009837.1	5890..6288		2.368149815	2.509498474	1.327399069	0.316638057	0.510639492	1																	1	1.642759165	1.97850159	0.491989822	1	1.719540003	2.051389605	0.554235341	0	0	0	0	0	0	0	0	1	1.540106213	3.141898065	0.932532781	1	1.887926359	3.962551379	1.352455864
APECO1_RS25735	NC_009837.1	6288..6470		2.439930499	-2.483068687	-1.31212417	0.601993973	NaN	1																	0	0	0	0	0	0	0	0	2	5.967052923	7.319791497	0.663001355	0	0	0	0	0	0	0	0	0	0	0	0
APECO1_RS25745	NC_009837.1	7464..7694		4.166962623	16.1579073	4.014168453	0.116404551	NaN	1																	0	0	0	0	0	0	0	0	0	0	0	0	1	2.569152708	5.656480942	1.068966337	0	0	0	0	1	3.260963711	6.844406927	1.352455864
APECO1_RS25750	NC_009837.1	7746..9107		2.514059234	-2.417227525	-1.273353275	0.209381961	0.394868233	1																	5	2.406244152	2.898025457	2.459949109	2	1.00748379	1.201915495	1.108470683	7	2.806092069	3.44223675	2.320504743	0	0	0	0	1	0.45117649	0.920423883	0.932532781	1	0.553070938	1.160835536	1.352455864
APECO1_RS25755	NC_009837.1	9155..9718		4.900854364	-1.912987966	-0.935827799	0.36365089	0.559111799	1																	4	4.648658915	5.598738543	1.967959287	3	3.649449261	4.353747087	1.662706024	4	3.872236472	4.750077461	1.32600271	1	1.052259354	2.316750173	1.068966337	0	0	0	0	1	1.335607478	2.803294327	1.352455864
APECO1_RS25765	NC_009837.1	10609..11136		6.427946424	-15.06553881	-3.913180366	0.098856742	0.233218371	1																	3	3.724209699	4.485353037	1.475969465	3	3.898275347	4.650593479	1.662706024	8	8.272505189	10.14789276	2.652005421	0	0	0	0	0	0	0	0	0	0	0	0
APECO1_RS25770	NC_009837.1	11192..11425		5.40603305	1.106903589	0.14652957	0.896386029	0.942689074	1																	0	0	0	0	3	8.796108475	10.49364683	1.662706024	2	4.666541389	5.724452324	0.663001355	0	0	0	0	2	5.252157086	10.71467802	1.865065563	0	0	0	0
APECO1_RS25775	NC_009837.1	11484..13442		4.232330238	-1.812762963	-0.858190291	0.146212866	0.309655264	1																	7	2.342126773	2.820803952	3.443928752	13	4.552962733	5.4316273	7.205059437	13	3.623179914	4.444559462	4.309508809	2	0.605895126	1.333993974	2.137932674	4	1.254726655	2.559708684	3.730131126	1	0.384524052	0.807074017	1.352455864
APECO1_RS25795	NC_009837.1	14960..15085		25.59958159	-2.233994633	-1.15962572	0.326663699	0.520880888	1																	5	26.01035345	31.32627518	2.459949109	7	38.11647006	45.47246958	3.879647389	0	0	0	0	0	0	0	0	0	0	0	0	2	11.95686694	25.09615873	2.704911727
APECO1_RS25805	NC_009837.1	16007..16294		0	NaN	NaN	NaN	NaN	NaN																	0	0	0	0	0	0	0	0	0	0	0	0	0	0	0	0	0	0	0	0	0	0	0	0
APECO1_RS25810	NC_009837.1	16415..17236		2.299006754	1.484226623	0.569711391	0.526546396	0.696454942	1																	0	0	0	0	2	1.669334455	1.991495018	1.108470683	5	3.321078726	4.073971545	1.657503388	0	0	0	0	2	1.495139608	3.050163815	1.865065563	2	1.832804422	3.846856448	2.704911727
APECO1_RS25815	NC_009837.1	complement(17533..18135)		10.21043272	1.471466828	0.557255019	0.249956222	0.441968642	1																	8	8.695998766	10.47326215	3.935918574	8	9.102440611	10.85909721	4.43388273	8	7.243586633	8.885717041	2.652005421	5	4.921013894	10.83455305	5.344831685	7	7.133526788	14.55277164	6.52772947	2	2.498449809	5.243973467	2.704911727
APECO1_RS25865	NC_009837.1	24230..24427		0	NaN	NaN	NaN	NaN	NaN																	0	0	0	0	0	0	0	0	0	0	0	0	0	0	0	0	0	0	0	0	0	0	0	0
APECO1_RS25915	NC_009837.1	32825..33082		1.688174545	9.374416335	3.228728869	0.227866311	NaN	1																	0	0	0	0	0	0	0	0	0	0	0	0	1	2.30028789	5.064523634	1.068966337	0	0	0	0	0	0	0	0
APECO1_RS25930	NC_009837.1	complement(34183..34458)		9.131628121	-3.007244195	-1.588442023	0.234523537	0.42391333	1																	1	2.374858359	2.860225125	0.491989822	5	12.42928371	14.82797921	2.771176706	4	7.91283105	9.706680028	1.32600271	1	2.150269114	4.734228615	1.068966337	0	0	0	0	0	0	0	0
APECO1_RS25990	NC_009837.1	50653..51513		32.22218396	1.373853545	0.458228218	0.05510049	0.152436414	1																	32	24.3609164	29.3397309	15.7436743	34	27.09324004	32.32189475	18.8440016	45	28.53581929	35.00492623	14.91753049	24	16.54283695	36.42221875	25.65519209	23	16.41527842	33.48803548	21.44825397	14	12.24849784	25.70826017	18.93438209
APECO1_RS25995	NC_009837.1	51616..52176		79.2329306	-1.078973952	-0.109660037	0.668468676	0.801336067	1																	69	80.61818642	97.09470104	33.9472977	44	53.81148714	64.19642764	24.38635502	64	62.28709789	76.40766311	21.21604337	27	28.56293305	62.88675871	28.8620911	18	19.71665387	40.22301587	16.78559007	21	28.19774503	59.18398931	28.40157314
APECO1_RS26000	NC_009837.1	52312..52524		10.40462767	2.109123778	1.076643765	0.22634736	0.415383478	1																	0	0	0	0	1	3.221110146	3.842743908	0.554235341	5	12.81655734	15.72208737	1.657503388	1	2.786264205	6.134493416	1.068966337	3	8.654963085	17.65658208	2.797598344	1	3.53653811	7.422807513	1.352455864
APECO1_RS26005	NC_009837.1	53205..53354		30.36916678	-19.27136657	-4.268386975	0.070360599	0.183495264	1																	6	26.21843628	31.57688538	2.95193893	6	27.44385844	32.7401781	3.325412048	6	21.8394137	26.79043688	1.989004066	0	0	0	0	0	0	0	0	0	0	0	0
APECO1_RS26020	NC_009837.1	54194..54676		35.49311456	1.056849268	0.079769628	0.814370374	0.894423126	1																	15	20.35592879	24.51621536	7.379847326	23	32.67126005	38.97640249	12.74741285	31	35.04253751	42.98672584	10.27652101	7	8.601076457	18.93691446	7.482764359	11	13.9948782	28.55029111	10.2578606	11	17.15550474	36.00753209	14.8770145
APECO1_RS26030	NC_009837.1	56489..56740		60.91314645	1.427401424	0.513391117	0.108780328	0.250646066	1																	18	46.81863621	56.38729532	8.855816791	14	38.11647006	45.47246958	7.759294778	26	56.33182105	69.10231734	8.619017618	8	18.84045319	41.48086024	8.551730696	12	29.26201805	59.69606324	11.19039338	13	38.85981756	81.56251588	17.58192623
APECO1_RS26035	NC_009837.1	56737..57024		10.64968626	1.286750931	0.363732827	0.606577174	0.760304351	1																	6	13.65543556	16.44629447	2.95193893	3	7.146838136	8.526088046	1.662706024	3	5.687347318	6.97667627	0.994502033	1	2.060674568	4.536969089	1.068966337	4	8.534755265	17.41135178	3.730131126	1	2.615564644	5.489784723	1.352455864
APECO1_RS26040	NC_009837.1	complement(57293..58506)		1.169107072	-6.677301984	-2.739265288	0.254438213	0.444550051	1																	2	1.07983675	1.300530699	0.983979644	0	0	0	0	4	1.798963237	2.206790517	1.32600271	0	0	0	0	0	0	0	0	0	0	0	0
APECO1_RS26060	NC_009837.1	63020..63702		129.3506147	-1.119679023	-0.163085215	0.374988935	0.565585395	1																	126	120.9195817	145.6327803	61.99071754	82	82.37175667	98.26847012	45.44729799	147	117.5107545	144.1505937	48.73059961	47	40.83937182	89.91568608	50.24141784	45	40.48697959	82.59557798	41.96397516	35	38.60159825	81.02054174	47.33595523
APECO1_RS26075	NC_009837.1	complement(66313..67350)		0	NaN	NaN	NaN	NaN	NaN																	0	0	0	0	0	0	0	0	0	0	0	0	0	0	0	0	0	0	0	0	0	0	0	0
APECO1_RS26080	NC_009837.1	complement(67335..68900)		0	NaN	NaN	NaN	NaN	NaN																	0	0	0	0	0	0	0	0	0	0	0	0	0	0	0	0	0	0	0	0	0	0	0	0
APECO1_RS26085	NC_009837.1	complement(68975..69391)		0	NaN	NaN	NaN	NaN	NaN																	0	0	0	0	0	0	0	0	0	0	0	0	0	0	0	0	0	0	0	0	0	0	0	0
APECO1_RS26095	NC_009837.1	69980..70432		0	NaN	NaN	NaN	NaN	NaN																	0	0	0	0	0	0	0	0	0	0	0	0	0	0	0	0	0	0	0	0	0	0	0	0
APECO1_RS26100	NC_009837.1	complement(70464..71996)		0	NaN	NaN	NaN	NaN	NaN																	0	0	0	0	0	0	0	0	0	0	0	0	0	0	0	0	0	0	0	0	0	0	0	0
APECO1_RS26105	NC_009837.1	complement(71993..72262)		0	NaN	NaN	NaN	NaN	NaN																	0	0	0	0	0	0	0	0	0	0	0	0	0	0	0	0	0	0	0	0	0	0	0	0
APECO1_RS26110	NC_009837.1	complement(72264..73280)		0	NaN	NaN	NaN	NaN	NaN																	0	0	0	0	0	0	0	0	0	0	0	0	0	0	0	0	0	0	0	0	0	0	0	0
APECO1_RS26115	NC_009837.1	complement(73283..74110)		0	NaN	NaN	NaN	NaN	NaN																	0	0	0	0	0	0	0	0	0	0	0	0	0	0	0	0	0	0	0	0	0	0	0	0
APECO1_RS26120	NC_009837.1	complement(74094..75332)		0	NaN	NaN	NaN	NaN	NaN																	0	0	0	0	0	0	0	0	0	0	0	0	0	0	0	0	0	0	0	0	0	0	0	0
APECO1_RS26125	NC_009837.1	75872..77005		0	NaN	NaN	NaN	NaN	NaN																	0	0	0	0	0	0	0	0	0	0	0	0	0	0	0	0	0	0	0	0	0	0	0	0
APECO1_RS26130	NC_009837.1	77025..77309		1.914630298	-2.598194503	-1.377509436	0.582791764	NaN	1																	0	0	0	0	2	4.814712007	5.743890894	1.108470683	0	0	0	0	0	0	0	0	0	0	0	0	0	0	0	0
APECO1_RS26135	NC_009837.1	complement(77306..77503)		20.2752472	2.498634528	1.321139896	0.048546699	0.139565931	1																	2	6.620817242	7.973960955	0.983979644	2	6.930267283	8.267721741	1.108470683	5	13.78750865	16.91315459	1.657503388	2	5.994689652	13.19845553	2.137932674	5	15.51773684	31.65700323	4.662663907	2	7.608915327	15.97028283	2.704911727
APECO1_RS26140	NC_009837.1	78096..78476		7.200013195	4.727919717	2.241205538	0.021390928	0.074716181	1																	0	0	0	0	1	1.800778113	2.148305649	0.554235341	2	2.86606479	3.515805365	0.663001355	1	1.557675264	3.429519941	1.068966337	3	4.83860141	9.871002583	2.797598344	2	3.954239461	8.299517061	2.704911727
APECO1_RS26150	NC_009837.1	78870..80408		20.52784884	-1.579385251	-0.659363123	0.038757271	0.117537096	1																	52	22.14682727	26.67313255	25.58347073	28	12.48258669	14.89156898	15.51858956	46	16.31925	20.01884497	15.24903117	10	3.85623311	8.490234553	10.68966337	12	4.791441552	9.774793981	11.19039338	10	4.894623894	10.27328135	13.52455864
APECO1_RS26160	NC_009837.1	80434..81665		50.65518421	-1.079172967	-0.109926114	0.570389265	0.729226137	1																	64	34.04991725	41.00894205	31.48734859	77	42.88102882	51.15652827	42.67612128	110	48.74869129	59.80008232	36.46507454	35	16.86006465	37.12065618	37.41382179	32	15.96110075	32.56148904	29.84104901	26	15.89719809	33.36648377	35.16385246
APECO1_RS26165	NC_009837.1	81930..85427		0	NaN	NaN	NaN	NaN	NaN																	0	0	0	0	0	0	0	0	0	0	0	0	0	0	0	0	0	0	0	0	0	0	0	0
APECO1_RS26180	NC_009837.1	complement(86860..88047)		9.654311728	-1.647107517	-0.719934732	0.190589761	0.369838478	1																	22	12.13816494	14.61892842	10.82377608	11	6.35274501	7.578744929	6.096588754	12	5.515003459	6.765261838	3.978008131	1	0.499557471	1.099871294	1.068966337	5	2.586289474	5.276167205	4.662663907	5	3.170381386	6.654284513	6.762279318
APECO1_RS26185	NC_009837.1	complement(88104..88865)		7.94546607	-7.069916434	-2.821693163	0.025504785	0.085518775	1																	10	8.601849173	10.35987053	4.919898217	6	5.402334339	6.444916948	3.325412048	8	5.73212958	7.031610729	2.652005421	0	0	0	0	1	0.806433568	1.645167097	0.932532781	0	0	0	0
APECO1_RS26190	NC_009837.1	complement(88865..89902)		3.570980347	-4.456670189	-2.1559662	0.092848567	0.224018813	1																	4	2.525860913	3.042089151	1.967959287	4	2.643916998	3.154159739	2.216941365	7	3.681982078	4.516692152	2.320504743	1	0.571747857	1.258812233	1.068966337	0	0	0	0	0	0	0	0
APECO1_RS26195	NC_009837.1	complement(89902..90900)		24.20653011	-2.538405898	-1.343922778	1.04E-03	6.70E-03	1																	36	23.62021286	28.44764449	17.71163358	22	15.10923137	18.02512308	12.19317751	39	21.3147431	26.14682278	12.92852643	5	2.97034172	6.539775264	5.344831685	6	3.690704979	7.529233201	5.595196689	4	3.016146616	6.330562563	5.409823455
APECO1_RS26200	NC_009837.1	complement(91255..91845)		42.83922166	1.203093721	0.266749033	0.30266669	0.496583593	1																	34	37.70841089	45.41514818	16.72765394	24	27.86178522	33.23875949	13.30164819	44	40.64865494	49.8637573	14.58602981	17	17.07117206	37.58544951	18.17242773	21	21.83510992	44.54477815	19.58318841	11	14.02048865	29.42747547	14.8770145
APECO1_RS26205	NC_009837.1	92346..92630		0	NaN	NaN	NaN	NaN	NaN																	0	0	0	0	0	0	0	0	0	0	0	0	0	0	0	0	0	0	0	0	0	0	0	0
APECO1_RS26210	NC_009837.1	92630..92905		0	NaN	NaN	NaN	NaN	NaN																	0	0	0	0	0	0	0	0	0	0	0	0	0	0	0	0	0	0	0	0	0	0	0	0
APECO1_RS26215	NC_009837.1	93011..93250		0	NaN	NaN	NaN	NaN	NaN																	0	0	0	0	0	0	0	0	0	0	0	0	0	0	0	0	0	0	0	0	0	0	0	0
APECO1_RS26225	NC_009837.1	complement(93413..94584)		0	NaN	NaN	NaN	NaN	NaN																	0	0	0	0	0	0	0	0	0	0	0	0	0	0	0	0	0	0	0	0	0	0	0	0
APECO1_RS26230	NC_009837.1	94942..97080		0	NaN	NaN	NaN	NaN	NaN																	0	0	0	0	0	0	0	0	0	0	0	0	0	0	0	0	0	0	0	0	0	0	0	0
APECO1_RS26235	NC_009837.1	complement(97242..97658)		0	NaN	NaN	NaN	NaN	NaN																	0	0	0	0	0	0	0	0	0	0	0	0	0	0	0	0	0	0	0	0	0	0	0	0
APECO1_RS26245	NC_009837.1	98447..98797		0	NaN	NaN	NaN	NaN	NaN																	0	0	0	0	0	0	0	0	0	0	0	0	0	0	0	0	0	0	0	0	0	0	0	0
APECO1_RS26250	NC_009837.1	98841..99530		0	NaN	NaN	NaN	NaN	NaN																	0	0	0	0	0	0	0	0	0	0	0	0	0	0	0	0	0	0	0	0	0	0	0	0
APECO1_RS26255	NC_009837.1	99527..100318		5.269802703	-1.588418021	-0.667590634	0.39235257	0.580883575	1																	7	5.793215087	6.977215836	3.443928752	2	1.732566821	2.066930435	1.108470683	8	5.515003459	6.765261838	2.652005421	2	1.498672413	3.299613883	2.137932674	1	0.775886842	1.582850162	0.932532781	1	0.951114416	1.996285354	1.352455864
APECO1_RS26290	NC_009837.1	complement(105216..106490)		22.93258909	-1.033516879	-0.047561951	0.869464171	0.928796867	1																	44	22.61982738	27.24280307	21.64755216	32	17.21967589	20.54285684	17.73553092	40	17.12895192	21.01210735	13.2600271	11	5.120170221	11.27303378	11.75862971	25	12.04906626	24.58073192	23.31331954	10	5.908098959	12.4004549	13.52455864
APECO1_RS26295	NC_009837.1	complement(106687..107915)		4.004027819	1.399402084	0.484810545	0.521272004	0.692211652	1																	7	3.733300528	4.496301824	3.443928752	10	5.582558674	6.659922314	5.542353413	0	0	0	0	6	2.897352037	6.379074521	6.413798022	3	1.500005807	3.060091118	2.797598344	2	1.225846407	2.57291782	2.704911727
APECO1_RS26320	NC_009837.1	109030..109878		1.112946733	4.344406734	2.119159178	0.171316103	NaN	1																	0	0	0	0	1	0.80812304	0.964080627	0.554235341	0	0	0	0	0	0	0	0	1	0.7237955	1.47658107	0.932532781	1	0.887258678	1.862259129	1.352455864
APECO1_RS26325	NC_009837.1	109995..110477		0	NaN	NaN	NaN	NaN	NaN																	0	0	0	0	0	0	0	0	0	0	0	0	0	0	0	0	0	0	0	0	0	0	0	0
APECO1_RS26330	NC_009837.1	110779..111126		111.9599956	1.478633585	0.564264588	0.014746405	0.057381735	1																	35	65.92279237	79.39590434	17.21964376	44	86.74782841	103.4890687	24.38635502	68	106.6867911	130.8728238	22.54204608	24	40.92926038	90.11359294	25.65519209	43	75.92989166	154.9009917	40.0989096	20	43.29210444	90.86540231	27.04911727
APECO1_RS26340	NC_009837.1	111685..112626		22.88750913	1.655493879	0.727261677	0.010681992	0.044627611	1																	21	14.61218582	17.59858262	10.33178626	23	16.75182442	19.98471593	12.74741285	27	15.64926141	19.1969691	8.950518295	16	10.08024247	22.19358128	17.10346139	16	10.43740771	21.29286332	14.9205245	15	11.99494614	25.17608281	20.28683796
APECO1_RS26410	NC_009837.1	127157..128385		63.93236326	1.096599398	0.133036587	0.517583791	0.68955035	1																	98	52.26620739	62.94822554	48.21500253	65	36.28663138	43.28949504	36.02529718	157	69.74751731	85.5593692	52.04560638	52	25.11038432	55.28531251	55.58624952	64	32.00012389	65.28194385	59.68209801	24	14.71015689	30.87501384	32.45894073
APECO1_RS26420	NC_009837.1	129609..130802		94.84423087	1.465902068	0.551788725	3.23E-04	2.45E-03	1																	151	82.89329728	99.83479256	74.29046308	98	56.31277486	67.18043244	54.31506345	174	79.56570318	97.60335043	57.6811179	93	46.22538327	101.7740202	99.41386934	82	42.20200593	86.09432236	76.46768808	73	46.05496739	96.66435009	98.72927805
APECO1_RS26440	NC_009837.1	133063..134004		199.8962484	3.59712115	1.84684275	1.84E-42	9.71E-40	7.45E-39																	72	50.09892283	60.33799754	35.42326716	80	58.26721538	69.5120554	44.3388273	136	78.82590932	96.69584436	45.08409215	132	83.1620004	183.0970455	141.1035565	168	109.592781	223.5750649	156.6655073	115	91.96125371	193.0166348	155.5324243
APECO1_RS26445	NC_009837.1	complement(134716..135413)		25.80857887	1.596493045	0.674906268	0.188394787	0.36790397	1																	12	11.26866889	13.57172724	5.903877861	21	20.6418706	24.62549212	11.63894217	32	25.03084665	30.70537178	10.60802168	22	18.70549293	41.18371941	23.51725941	0	0	0	0	16	17.26722332	36.2420172	21.63929382
APECO1_RS26455	NC_009837.1	complement(135510..135677)		0	NaN	NaN	NaN	NaN	NaN																	0	0	0	0	0	0	0	0	0	0	0	0	0	0	0	0	0	0	0	0	0	0	0	0
APECO1_RS26460	NC_009837.1	complement(135927..137429)		0	NaN	NaN	NaN	NaN	NaN																	0	0	0	0	0	0	0	0	0	0	0	0	0	0	0	0	0	0	0	0	0	0	0	0
APECO1_RS26470	NC_009837.1	complement(138064..138489)		0	NaN	NaN	NaN	NaN	NaN																	0	0	0	0	0	0	0	0	0	0	0	0	0	0	0	0	0	0	0	0	0	0	0	0
APECO1_RS26475	NC_009837.1	138631..139110		0	NaN	NaN	NaN	NaN	NaN																	0	0	0	0	0	0	0	0	0	0	0	0	0	0	0	0	0	0	0	0	0	0	0	0
APECO1_RS26480	NC_009837.1	139550..140212		0	NaN	NaN	NaN	NaN	NaN																	0	0	0	0	0	0	0	0	0	0	0	0	0	0	0	0	0	0	0	0	0	0	0	0
APECO1_RS26485	NC_009837.1	complement(140223..140920)		104.9656499	1.318436881	0.398828505	0.024098761	0.081744035	1																	85	79.81973796	96.13306796	41.81913485	90	88.46515973	105.5378234	49.88118072	118	92.30124701	113.2260584	39.11707996	52	44.21298328	97.34333679	55.58624952	64	56.34405768	114.9448553	59.68209801	39	42.08885684	88.33991691	52.74577868
APECO1_RS26515	NC_009837.1	149552..150745		8.344956053	-2.192666032	-1.13268609	0.051395749	0.144354675	1																	11	6.03858457	7.272733233	5.411888039	12	6.89544182	8.226175401	6.650824095	17	7.773660655	9.535959525	5.635511519	1	0.497047132	1.094344303	1.068966337	5	2.573293045	5.249653802	4.662663907	1	0.630889964	1.324169179	1.352455864
APECO1_RS26555	NC_009837.1	156554..157251		106.8097217	1.253122622	0.325527594	0.135014104	0.291658895	1																	70	65.73390185	79.16840891	34.43928752	83	81.5845362	97.329326	46.00153333	150	117.3320937	143.9314302	49.72510164	41	34.86023682	76.75147708	43.82761982	81	71.310448	145.4770825	75.5351553	31	33.45524518	70.21890832	41.92613177
APECO1_RS26580	NC_009837.1	159180..160157		92.03877647	1.273071742	0.348313722	0.038278155	0.116686725	1																	82	54.95684496	66.18876793	40.34316538	106	74.36219312	88.71316151	58.74894618	177	98.81329818	121.2144	58.67561994	68	41.26406006	90.85071845	72.68971091	64	40.21283462	82.03630776	59.68209801	52	40.0518365	84.06443355	70.32770491
APECO1_RS26585	NC_009837.1	complement(160442..161182)		12.83685049	1.038329986	0.054265011	0.90209523	0.947611437	1																	9	7.961063648	9.588123092	4.427908396	9	8.333155397	9.941349624	4.988118072	21	15.47326882	18.98107876	6.96151423	6	4.805459721	10.58013844	6.413798022	9	7.463591648	15.22612139	8.392795033	1	1.016575732	2.133681512	1.352455864
APECO1_RS26590	NC_009837.1	complement(161303..161491)		0	NaN	NaN	NaN	NaN	NaN																	0	0	0	0	0	0	0	0	0	0	0	0	0	0	0	0	0	0	0	0	0	0	0	0
APECO1_RS26595	NC_009837.1	complement(161865..162767)		9.308451957	-1.326606687	-0.407740703	0.428766291	0.615780763	1																	8	5.806962631	6.993773064	3.935918574	10	7.597967453	9.06427965	5.542353413	16	9.674158892	11.86730316	5.304010842	3	1.971675334	4.341020258	3.206899011	3	2.041536143	4.164841621	2.797598344	4	3.336800077	7.003579181	5.409823455
APECO1_RS26600	NC_009837.1	complement(162836..163945)		18.86253882	1.527426088	0.61110257	0.034281625	0.107972467	1																	25	14.76263304	17.77977781	12.29974554	19	11.74399348	14.01043657	10.53047148	33	16.23199667	19.91181119	10.93952236	24	12.83187623	28.25182914	25.65519209	15	8.304086203	16.9407747	13.98799172	8	5.429063909	11.39501261	10.81964691
APECO1_RS26610	NC_009837.1	complement(164378..165277)		79.26524867	-1.150076962	-0.201730408	0.344174471	0.539235937	1																	74	53.89345235	64.90804217	36.40724681	96	73.18362251	87.30714159	53.20659276	115	69.76479376	85.58056225	38.12257792	37	24.39838688	53.71771401	39.55175447	36	24.58009516	50.14469312	33.57118013	27	22.59847852	47.43174	36.51630832
APECO1_RS26630	NC_009837.1	166967..168180		15.0042219	1.236796087	0.30660766	0.322535224	0.515741243	1																	17	9.178612372	11.05451095	8.363826969	25	14.12883981	16.85552826	13.85588353	31	13.94196509	17.10262651	10.27652101	14	6.844019652	15.06841793	14.96552872	12	6.074158607	12.39160456	11.19039338	10	6.204963899	13.02354201	13.52455864
APECO1_RS26640	NC_009837.1	169634..170821		31.40166494	2.524412823	1.335947857	1.12E-08	2.45E-07	4.54E-05																	21	11.58643017	13.95443167	10.33178626	25	14.43805684	17.22442029	13.85588353	36	16.54501038	20.29578551	11.93402439	31	15.4862816	34.09601012	33.13795645	33	17.06951053	34.82270356	30.77358179	19	12.04744927	25.28628115	25.69666141
APECO1_RS26645	NC_009837.1	170818..172758		24.73014989	-1.083660307	-0.115912588	0.639592703	0.785079789	1																	43	14.52077228	17.48848624	21.15556233	60	21.20854594	25.30152867	33.25412048	91	25.5974581	31.40043477	30.16656166	31	9.478466019	20.86865535	33.13795645	30	9.497718378	19.37584742	27.97598344	11	4.268989588	8.960143226	14.8770145
APECO1_RS26650	NC_009837.1	172762..174132		21.06193586	-1.292363053	-0.370011411	0.189229957	0.368479944	1																	38	18.16740661	21.88040927	18.69561323	25	12.51087639	14.92531824	13.85588353	54	21.50489314	26.38008008	17.90103659	13	5.627400133	12.38979742	13.89656238	13	5.82679134	11.88696226	12.12292616	10	5.494402752	11.53215172	13.52455864
APECO1_RS26665	NC_009838.1	1..876		11.67642183	153.0012053	7.257399208	2.66E-03	0.014384785	1																	0	0	0	0	0	0	0	0	0	0	0	0	3	2.032446149	4.474818828	3.206899011	10	7.014867341	14.31070009	9.325327814	9	7.739204973	16.24374658	12.17210277
APECO1_RS26680	NC_009838.1	2025..2378		0	NaN	NaN	NaN	NaN	NaN																	0	0	0	0	0	0	0	0	0	0	0	0	0	0	0	0	0	0	0	0	0	0	0	0
APECO1_RS26685	NC_009838.1	2429..2746		0	NaN	NaN	NaN	NaN	NaN																	0	0	0	0	0	0	0	0	0	0	0	0	0	0	0	0	0	0	0	0	0	0	0	0
APECO1_RS26690	NC_009838.1	2758..3546		0	NaN	NaN	NaN	NaN	NaN																	0	0	0	0	0	0	0	0	0	0	0	0	0	0	0	0	0	0	0	0	0	0	0	0
APECO1_RS26695	NC_009838.1	3546..4817		2.755625945	56.84359765	5.828925961	0.016512115	0.062348823	1																	0	0	0	0	0	0	0	0	0	0	0	0	3	1.39970348	3.081714853	3.206899011	4	1.932397418	3.942192855	3.730131126	1	0.592203316	1.242970126	1.352455864
APECO1_RS26710	NC_009838.1	6633..7115		1.956297673	16.15710302	4.01409664	0.1164123	NaN	1																	0	0	0	0	0	0	0	0	0	0	0	0	0	0	0	0	1	1.272261654	2.59548101	0.932532781	1	1.55959134	3.273412009	1.352455864
APECO1_RS26725	NC_009838.1	8955..11636		11.27623949	450.3667774	8.814956596	2.21E-04	1.77E-03	0.892648216																	0	0	0	0	0	0	0	0	0	0	0	0	21	4.646890301	10.23101754	22.44829308	24	5.498902721	11.21805215	22.38078675	21	5.898186042	12.37964877	28.40157314
APECO1_RS26735	NC_009838.1	16229..17482		14.62580698	278.3025953	8.120510553	7.14E-04	4.93E-03	1																	0	0	0	0	0	0	0	0	0	0	0	0	20	9.465299451	20.83966663	21.37932674	18	8.820608312	17.9945071	16.78559007	4	2.402815366	5.04324721	5.409823455
APECO1_RS26740	NC_009838.1	17479..18483		7.318835488	111.1272329	6.796068597	4.74E-03	0.023532162	1																	0	0	0	0	0	0	0	0	0	0	0	0	7	4.133651671	9.101024561	7.482764359	4	2.445780613	4.989521704	3.730131126	5	3.747674713	7.8659602	6.762279318
APECO1_RS26745	NC_009838.1	complement(18931..19452)		0.83438512	9.374416335	3.228728869	0.227866311	NaN	1																	0	0	0	0	0	0	0	0	0	0	0	0	1	1.1369239	2.50315536	1.068966337	0	0	0	0	0	0	0	0
APECO1_RS26750	NC_009838.1	complement(19445..20281)		0	NaN	NaN	NaN	NaN	NaN																	0	0	0	0	0	0	0	0	0	0	0	0	0	0	0	0	0	0	0	0	0	0	0	0
APECO1_RS26755	NC_009838.1	complement(20278..21225)		1.55264885	22.94122612	4.519870595	0.071256314	NaN	1																	0	0	0	0	0	0	0	0	0	0	0	0	0	0	0	0	1	0.648209261	1.322381148	0.932532781	2	1.589203834	3.335565401	2.704911727
APECO1_RS26765	NC_009838.1	22638..23276		0	NaN	NaN	NaN	NaN	NaN																	0	0	0	0	0	0	0	0	0	0	0	0	0	0	0	0	0	0	0	0	0	0	0	0
APECO1_RS26770	NC_009838.1	complement(23624..24604)		39.14134266	2.467002912	1.302759418	1.51E-08	3.24E-07	6.12E-05																	25	16.70389671	20.1177914	12.29974554	20	13.98769543	16.6871448	11.08470683	41	22.81895927	27.99204669	13.59152778	27	16.33415437	35.96276416	28.8620911	36	22.55054602	46.00430561	33.57118013	22	16.89318816	35.45695821	29.754029
APECO1_RS26780	NC_009838.1	25322..25747		29.93769195	191.764959	7.583195312	1.68E-03	9.87E-03	1																	0	0	0	0	0	0	0	0	0	0	0	0	4	5.572528409	12.26898683	4.275865348	15	21.63740771	44.14145521	13.98799172	9	15.91442149	33.40263381	12.17210277
APECO1_RS26785	NC_009838.1	25756..26310		25.75869232	212.8854702	7.733933677	1.24E-03	7.66E-03	1																	0	0	0	0	0	0	0	0	0	0	0	0	8	8.554584152	18.83455276	8.551730696	12	13.28653793	27.10523952	11.19039338	11	14.92992575	31.33628469	14.8770145
APECO1_RS26800	NC_009838.1	31511..33022		2.090659702	50.06567084	5.645749806	0.020586631	0.072961819	1																	0	0	0	0	0	0	0	0	0	0	0	0	1	0.392509442	0.864184588	1.068966337	4	1.625667669	3.316447958	3.730131126	2	0.996405579	2.091346561	2.704911727
APECO1_RS26815	NC_009838.1	complement(37458..38330)		7.552667229	97.5721427	6.608397405	6.45E-03	0.030038928	1																	0	0	0	0	0	0	0	0	0	0	0	0	5	3.399050834	7.483660353	5.344831685	3	2.111692024	4.307963327	2.797598344	6	5.177200119	10.86637801	8.114735182
APECO1_RS26825	NC_009838.1	40689..41561		0	NaN	NaN	NaN	NaN	NaN																	0	0	0	0	0	0	0	0	0	0	0	0	0	0	0	0	0	0	0	0	0	0	0	0
APECO1_RS26830	NC_009838.1	41619..41996		2.210965305	16.15514647	4.013921926	0.116431155	NaN	1																	0	0	0	0	0	0	0	0	0	0	0	0	0	0	0	0	2	3.251335339	6.632895915	1.865065563	0	0	0	0
APECO1_RS26835	NC_009838.1	42057..43034		1.523095807	22.94236759	4.519942376	0.071251132	NaN	1																	0	0	0	0	0	0	0	0	0	0	0	0	1	0.606824413	1.336039977	1.068966337	0	0	0	0	2	1.54045525	3.233247444	2.704911727
APECO1_RS26840	NC_009838.1	43092..44150		0	NaN	NaN	NaN	NaN	NaN																	0	0	0	0	0	0	0	0	0	0	0	0	0	0	0	0	0	0	0	0	0	0	0	0
APECO1_RS26845	NC_009838.1	44519..45646		1.320556471	22.94236759	4.519942376	0.071251132	NaN	1																	0	0	0	0	0	0	0	0	0	0	0	0	1	0.526129677	1.158375087	1.068966337	0	0	0	0	2	1.335607478	2.803294327	2.704911727
APECO1_RS26850	NC_009838.1	45724..47736		1.118499192	36.50457251	5.19000528	0.034853182	0.108413004	1																	0	0	0	0	0	0	0	0	0	0	0	0	3	0.884462408	1.947313111	3.206899011	1	0.305266954	0.622760719	0.932532781	1	0.374208951	0.785423746	1.352455864
APECO1_RS26855	NC_009838.1	47808..48029		0	NaN	NaN	NaN	NaN	NaN																	0	0	0	0	0	0	0	0	0	0	0	0	0	0	0	0	0	0	0	0	0	0	0	0
APECO1_RS26860	NC_009838.1	48143..49375		0.353243335	9.374416335	3.228728869	0.227866311	NaN	1																	0	0	0	0	0	0	0	0	0	0	0	0	1	0.481325447	1.059730006	1.068966337	0	0	0	0	0	0	0	0
APECO1_RS26865	NC_009838.1	49646..50167		1.009615581	9.37508585	3.228831902	0.227848	NaN	1																	0	0	0	0	0	0	0	0	0	0	0	0	0	0	0	0	0	0	0	0	1	1.443070148	3.028846744	1.352455864
APECO1_RS26870	NC_009838.1	50246..51124		0.495505157	9.374416335	3.228728869	0.227866311	NaN	1																	0	0	0	0	0	0	0	0	0	0	0	0	1	0.675169824	1.48651547	1.068966337	0	0	0	0	0	0	0	0
APECO1_RS26875	NC_009838.1	51195..52130		0.446444917	9.373950158	3.228657124	0.227879089	NaN	1																	0	0	0	0	0	0	0	0	0	0	0	0	0	0	0	0	1	0.656519636	1.339334752	0.932532781	0	0	0	0
APECO1_RS26880	NC_009838.1	52199..53119		2.071075073	29.72419915	4.893566035	0.048246437	0.139358503	1																	0	0	0	0	0	0	0	0	0	0	0	0	1	0.644380321	1.41872649	1.068966337	1	0.667212138	1.361148022	0.932532781	2	1.635792872	3.433350706	2.704911727
APECO1_RS26885	NC_009838.1	53186..54124		0.463843485	9.374416335	3.228728869	0.227866311	NaN	1																	0	0	0	0	0	0	0	0	0	0	0	0	1	0.632027983	1.391530455	1.068966337	0	0	0	0	0	0	0	0
APECO1_RS26890	NC_009838.1	54296..55252		0	NaN	NaN	NaN	NaN	NaN																	0	0	0	0	0	0	0	0	0	0	0	0	0	0	0	0	0	0	0	0	0	0	0	0
APECO1_RS26895	NC_009838.1	55516..55791		1.514030589	9.373950158	3.228657124	0.227879089	NaN	1																	0	0	0	0	0	0	0	0	0	0	0	0	0	0	0	0	1	2.226457895	4.542091768	0.932532781	0	0	0	0
APECO1_RS26900	NC_009838.1	55836..56426		3.257422558	29.72567756	4.89363779	0.049296788	0.14075039	1																	0	0	0	0	0	0	0	0	0	0	0	0	2	2.008373183	4.421817589	2.137932674	0	0	0	0	2	2.549179754	5.350450085	2.704911727
APECO1_RS26905	NC_009838.1	56765..57301		0.811078273	9.374416335	3.228728869	0.227866311	NaN	1																	0	0	0	0	0	0	0	0	0	0	0	0	1	1.105166249	2.433234819	1.068966337	0	0	0	0	0	0	0	0
APECO1_RS26915	NC_009838.1	57855..58817		6.810098973	97.56246795	6.608254348	6.29E-03	0.029515288	1																	0	0	0	0	0	0	0	0	0	0	0	0	3	1.848829519	4.070551706	3.206899011	5	3.190562716	6.508916553	4.662663907	6	4.693349641	9.850828662	8.114735182
APECO1_RS26920	NC_009838.1	58827..59732		2.46563166	36.50275773	5.189933557	0.034855982	0.108413004	1																	0	0	0	0	0	0	0	0	0	0	0	0	2	1.310097739	2.884430679	2.137932674	2	1.356517393	2.76736717	1.865065563	1	0.831437768	1.74509713	1.352455864
APECO1_RS26925	NC_009838.1	59668..60012		2.790053235	16.1579073	4.014168453	0.116404551	NaN	1																	0	0	0	0	0	0	0	0	0	0	0	0	1	1.720215292	3.787382892	1.068966337	0	0	0	0	1	2.183427876	4.582776812	1.352455864
APECO1_RS26930	NC_009838.1	complement(60034..61209)		7.938473629	144.9911486	7.179821019	2.78E-03	0.014914607	1																	0	0	0	0	0	0	0	0	0	0	0	0	7	3.532584974	7.777661296	7.482764359	10	5.225360366	10.66001129	9.325327814	4	2.562185773	5.3777483	5.409823455
APECO1_RS26935	NC_009838.1	61380..61592		111.8107904	94.8695628	6.567873394	1.90E-07	3.23E-06	7.69E-04																	0	0	0	0	1	3.221110146	3.842743908	0.554235341	0	0	0	0	12	33.43517045	73.61392099	12.82759604	18	51.92977851	105.9394925	16.78559007	21	74.2673003	155.8789578	28.40157314
APECO1_RS26940	NC_009838.1	61953..63035		2.1471215	36.50535954	5.190036384	0.034851968	0.108413004	1																	0	0	0	0	0	0	0	0	0	0	0	0	1	0.547991021	1.206507015	1.068966337	2	1.134815104	2.315082785	1.865065563	2	1.391103633	2.9197747	2.704911727
APECO1_RS26945	NC_009838.1	complement(63202..64701)		3.524554262	78.1446304	6.288074839	1.00E-02	0.042360242	1																	0	0	0	0	0	0	0	0	0	0	0	0	2	0.791299034	1.74219613	2.137932674	3	1.229004758	2.507234656	2.797598344	6	3.013130469	6.324232001	8.114735182
APECO1_RS26950	NC_009838.1	complement(64727..66364)		3.902845726	97.55342563	6.608120629	6.13E-03	0.028938302	1																	0	0	0	0	0	0	0	0	0	0	0	0	6	2.173898445	4.786253105	6.413798022	4	1.50061631	3.061336576	3.730131126	4	1.839517991	3.860947497	5.409823455
APECO1_RS26955	NC_009838.1	complement(66364..67404)		3.873367469	63.62962376	5.991626686	0.013516911	0.053906729	1																	0	0	0	0	0	0	0	0	0	0	0	0	3	1.710300506	3.765553596	3.206899011	4	2.361200304	4.816973403	3.730131126	2	1.447228852	3.037575409	2.704911727
APECO1_RS26960	NC_009838.1	complement(67490..68128)		5.485377468	56.84359765	5.828925961	0.016512115	0.062348823	1																	0	0	0	0	0	0	0	0	0	0	0	0	3	2.786264205	6.134493416	3.206899011	4	3.84665026	7.847369815	3.730131126	1	1.178846037	2.474269171	1.352455864
APECO1_RS26965	NC_009838.1	complement(68128..68769)		27.84271675	267.1269913	8.061381947	7.47E-04	5.09E-03	1																	0	0	0	0	0	0	0	0	0	0	0	0	9	8.319732835	18.31748268	9.620697033	17	16.27186985	33.19547442	15.85305728	13	15.25338633	32.01519315	17.58192623
APECO1_RS26970	NC_009838.1	complement(68792..69430)		8.328927345	80.87872561	6.33768836	9.84E-03	0.042297937	1																	0	0	0	0	0	0	0	0	0	0	0	0	4	3.715018939	8.179324555	4.275865348	1	0.961662565	1.961842454	0.932532781	6	7.073076219	14.84561503	8.114735182
APECO1_RS26985	NC_009838.1	complement(70378..71586)		3.425411436	63.63731304	5.991801017	0.013513984	0.053906729	1																	0	0	0	0	0	0	0	0	0	0	0	0	3	1.472640882	3.24230049	3.206899011	3	1.524819799	3.110712973	2.797598344	3	1.869187636	3.923220844	4.057367591
APECO1_RS26990	NC_009838.1	complement(71597..72553)		1.365357469	22.83681635	4.513289635	0.074785797	NaN	1																	0	0	0	0	0	0	0	0	0	0	0	0	3	1.860420927	4.096072406	3.206899011	0	0	0	0	0	0	0	0
APECO1_RS26995	NC_009838.1	complement(72553..73632)		0.874899793	16.15710302	4.01409664	0.1164123	NaN	1																	0	0	0	0	0	0	0	0	0	0	0	0	0	0	0	0	1	0.568983684	1.160756785	0.932532781	1	0.697483905	1.463942593	1.352455864
APECO1_RS27000	NC_009838.1	complement(73634..74407)		0	NaN	NaN	NaN	NaN	NaN																	0	0	0	0	0	0	0	0	0	0	0	0	0	0	0	0	0	0	0	0	0	0	0	0
APECO1_RS27005	NC_009838.1	complement(74400..75542)		0.74665046	16.15595057	4.013993732	0.116423406	NaN	1																	0	0	0	0	0	0	0	0	0	0	0	0	1	0.519225088	1.143173314	1.068966337	1	0.537622379	1.096778065	0.932532781	0	0	0	0
APECO1_RS27010	NC_009838.1	complement(75552..76610)		1.681432164	29.71912363	4.893319669	0.050229845	0.142711627	1																	0	0	0	0	0	0	0	0	0	0	0	0	0	0	0	0	3	1.740799941	3.551323875	2.797598344	1	0.711315031	1.492972616	1.352455864
APECO1_RS27015	NC_009838.1	76935..77516		4.056161107	36.68622037	5.197166372	0.036244263	0.111854053	1																	0	0	0	0	0	0	0	0	0	0	0	0	3	3.05914575	6.735294318	3.206899011	0	0	0	0	2	2.58860006	5.433189004	2.704911727
APECO1_RS27020	NC_009838.1	77516..78673		3.121159838	56.85046874	5.829100339	0.016508608	0.062348823	1																	0	0	0	0	0	0	0	0	0	0	0	0	3	1.537498123	3.385096108	3.206899011	3	1.591975075	3.247713285	2.797598344	2	1.301006248	2.730670121	2.704911727
APECO1_RS27025	NC_009838.1	78696..79151		0	NaN	NaN	NaN	NaN	NaN																	0	0	0	0	0	0	0	0	0	0	0	0	0	0	0	0	0	0	0	0	0	0	0	0
APECO1_RS27040	NC_009838.1	80909..81484		10.43998158	90.76793162	6.504110777	7.28E-03	0.032989176	1																	0	0	0	0	0	0	0	0	0	0	0	0	2	2.060674568	4.536969089	2.137932674	6	6.401066448	13.05851383	5.595196689	5	6.538911609	13.72446181	6.762279318
APECO1_RS27050	NC_009838.1	81913..83154		3.83237686	70.43013989	6.138121043	0.011498123	0.047394387	1																	0	0	0	0	0	0	0	0	0	0	0	0	2	0.955675162	2.104101607	2.137932674	3	1.484305263	3.028061179	2.797598344	5	3.032538717	6.364967795	6.762279318
APECO1_RS27055	NC_009838.1	complement(83717..83998)		0	NaN	NaN	NaN	NaN	NaN																	0	0	0	0	0	0	0	0	0	0	0	0	0	0	0	0	0	0	0	0	0	0	0	0
APECO1_RS27060	NC_009838.1	complement(84048..84239)		2.268484545	9.374416335	3.228728869	0.227866311	NaN	1																	0	0	0	0	0	0	0	0	0	0	0	0	1	3.091011852	6.805453634	1.068966337	0	0	0	0	0	0	0	0
APECO1_RS27065	NC_009838.1	complement(84331..84672)		13.01183619	70.40811099	6.137669731	0.011255752	0.046555782	1																	0	0	0	0	0	0	0	0	0	0	0	0	3	5.205914698	11.46181665	3.206899011	5	8.98395291	18.32773871	4.662663907	2	4.405161505	9.245953217	2.704911727
APECO1_RS27070	NC_009838.1	85045..85437		1.063288658	9.373950158	3.228657124	0.227879089	NaN	1																	0	0	0	0	0	0	0	0	0	0	0	0	0	0	0	0	1	1.563619285	3.189865975	0.932532781	0	0	0	0
APECO1_RS27075	NC_009838.1	86041..86334		4.635252445	22.9384487	4.519695922	0.071268924	NaN	1																	0	0	0	0	0	0	0	0	0	0	0	0	0	0	0	0	2	4.180288293	8.528009034	1.865065563	1	2.562185773	5.3777483	1.352455864
APECO1_RS27080	NC_009838.1	86339..87664		7.165872949	142.0291993	7.150043749	3.15E-03	0.01666418	1																	0	0	0	0	0	0	0	0	0	0	0	0	3	1.342701981	2.956215153	3.206899011	7	3.243979377	6.617889364	6.52772947	10	5.680864384	11.92351433	13.52455864
APECO1_RS27085	NC_009838.1	87813..88517		28.28297382	2.104398969	1.073408248	3.60E-03	0.018576751	1																	9	8.367586047	10.07772938	4.427908396	12	11.67823763	13.93199068	6.650824095	34	26.33120801	32.30052673	11.27102304	21	17.67795714	38.92140291	22.44829308	17	14.81778786	30.22907032	15.85305728	7	7.479401874	15.69844823	9.467191046
APECO1_RS27115	NC_009838.1	complement(91623..94595)		5.010376305	226.3021621	7.822106558	1.11E-03	7.01E-03	1																	0	0	0	0	0	0	0	0	0	0	0	0	7	1.397349455	3.076532016	7.482764359	17	3.513804387	7.168346645	15.85305728	9	2.280371193	4.786250253	12.17210277
APECO1_RS27120	NC_009838.1	complement(94598..95155)		50.45985564	416.7274233	8.702960231	2.70E-04	2.10E-03	1																	0	0	0	0	0	0	0	0	0	0	0	0	15	15.95360956	35.12492198	16.03449505	24	26.43020985	53.91902486	22.38078675	22	29.69931466	62.33562008	29.754029
APECO1_RS27155	NC_009838.1	100922..102415		0	NaN	NaN	NaN	NaN	NaN																	0	0	0	0	0	0	0	0	0	0	0	0	0	0	0	0	0	0	0	0	0	0	0	0
APECO1_RS27160	NC_009838.1	102683..103918		0.426391046	9.37508585	3.228831902	0.227848	NaN	1																	0	0	0	0	0	0	0	0	0	0	0	0	0	0	0	0	0	0	0	0	1	0.609451956	1.279173139	1.352455864
APECO1_RS27165	NC_009838.1	104136..104483		3.703938241	22.93795421	4.519664821	0.07127117	NaN	1																	0	0	0	0	0	0	0	0	0	0	0	0	2	3.410771699	7.509466078	2.137932674	1	1.765811434	3.602348644	0.932532781	0	0	0	0
APECO1_RS27175	NC_009838.1	105444..105944		0	NaN	NaN	NaN	NaN	NaN																	0	0	0	0	0	0	0	0	0	0	0	0	0	0	0	0	0	0	0	0	0	0	0	0
APECO1_RS27180	NC_009838.1	106451..107215		0	NaN	NaN	NaN	NaN	NaN																	0	0	0	0	0	0	0	0	0	0	0	0	0	0	0	0	0	0	0	0	0	0	0	0
APECO1_RS27185	NC_009838.1	complement(107330..108034)		32.35978856	2.659883145	1.411362866	2.11E-05	2.22E-04	0.085204928																	7	6.508122481	7.83823396	3.443928752	11	10.70505117	12.77099146	6.096588754	30	23.23341883	28.50046476	9.945020328	16	13.46891973	29.65440222	17.10346139	19	16.56105702	33.78543153	17.71812285	15	16.02728973	33.63953192	20.28683796
APECO1_RS27195	NC_009838.1	109164..110006		2.670864619	36.50457251	5.19000528	0.034853182	0.108413004	1																	0	0	0	0	0	0	0	0	0	0	0	0	3	2.112008098	4.649989671	3.206899011	1	0.728947069	1.487090543	0.932532781	1	0.893573686	1.875513642	1.352455864
APECO1_RS27200	NC_009838.1	109993..112116		0	NaN	NaN	NaN	NaN	NaN																	0	0	0	0	0	0	0	0	0	0	0	0	0	0	0	0	0	0	0	0	0	0	0	0
APECO1_RS27205	NC_009838.1	112116..113564		0	NaN	NaN	NaN	NaN	NaN																	0	0	0	0	0	0	0	0	0	0	0	0	0	0	0	0	0	0	0	0	0	0	0	0
APECO1_RS27210	NC_009838.1	113605..115161		0	NaN	NaN	NaN	NaN	NaN																	0	0	0	0	0	0	0	0	0	0	0	0	0	0	0	0	0	0	0	0	0	0	0	0
APECO1_RS27220	NC_009838.1	complement(115878..116846)		3.257562323	-1.044280382	-0.062509117	0.94242919	0.970958942	1																	7	4.735011712	5.702739878	3.443928752	4	2.832183534	3.378759349	2.216941365	1	0.563452366	0.691187742	0.331500678	1	0.612460553	1.348449017	1.068966337	4	2.536645528	5.174890931	3.730131126	0	0	0	0
APECO1_RS27225	NC_009838.1	117517..117816		0	NaN	NaN	NaN	NaN	NaN																	0	0	0	0	0	0	0	0	0	0	0	0	0	0	0	0	0	0	0	0	0	0	0	0
APECO1_RS27230	NC_009838.1	118381..120207		0	NaN	NaN	NaN	NaN	NaN																	0	0	0	0	0	0	0	0	0	0	0	0	0	0	0	0	0	0	0	0	0	0	0	0
APECO1_RS27235	NC_009838.1	complement(120376..120726)		0	NaN	NaN	NaN	NaN	NaN																	0	0	0	0	0	0	0	0	0	0	0	0	0	0	0	0	0	0	0	0	0	0	0	0
APECO1_RS27275	NC_009838.1	130310..130750		0	NaN	NaN	NaN	NaN	NaN																	0	0	0	0	0	0	0	0	0	0	0	0	0	0	0	0	0	0	0	0	0	0	0	0
APECO1_RS27285	NC_009838.1	133365..133562		0	NaN	NaN	NaN	NaN	NaN																	0	0	0	0	0	0	0	0	0	0	0	0	0	0	0	0	0	0	0	0	0	0	0	0
APECO1_RS27290	NC_009838.1	complement(133596..134333)		0	NaN	NaN	NaN	NaN	NaN																	0	0	0	0	0	0	0	0	0	0	0	0	0	0	0	0	0	0	0	0	0	0	0	0
APECO1_RS27300	NC_009838.1	complement(134622..135071)		0	NaN	NaN	NaN	NaN	NaN																	0	0	0	0	0	0	0	0	0	0	0	0	0	0	0	0	0	0	0	0	0	0	0	0
APECO1_RS27340	NC_009838.1	142535..143353		10.24638796	124.7056563	6.962383093	3.77E-03	0.019269352	1																	0	0	0	0	0	0	0	0	0	0	0	0	6	4.347796891	9.57250621	6.413798022	5	3.751540776	7.653341441	4.662663907	7	6.438312969	13.51331624	9.467191046
APECO1_RS27345	NC_009838.1	143350..144555		12.46870769	226.4541718	7.823075307	1.09E-03	6.96E-03	1																	0	0	0	0	0	0	0	0	0	0	0	0	15	7.38152084	16.25182957	16.03449505	9	4.58583865	9.355353194	8.392795033	9	5.62151207	11.7989403	12.17210277
APECO1_RS27355	NC_009838.1	complement(144835..146154)		1.939594262	43.27968218	5.435618	0.026347103	0.087075402	1																	0	0	0	0	0	0	0	0	0	0	0	0	3	1.348805172	2.969652495	3.206899011	3	1.396596316	2.849130291	2.797598344	0	0	0	0
APECO1_RS27360	NC_009838.1	complement(146405..147832)		4.71774512	104.3289628	6.70499591	5.63E-03	0.027206542	1																	0	0	0	0	0	0	0	0	0	0	0	0	8	3.324785858	7.320151808	8.551730696	4	1.721295179	3.511533132	3.730131126	3	1.582526507	3.321550421	4.057367591
APECO1_RS27365	NC_009838.1	148047..148562		7.147474425	56.8516944	5.829131443	0.016507983	0.062348823	1																	0	0	0	0	0	0	0	0	0	0	0	0	1	1.150143945	2.532261817	1.068966337	4	4.763584334	9.717963783	3.730131126	3	4.379550101	9.192197675	4.057367591
APECO1_RS27370	NC_009838.1	148565..149461		6.256627653	90.13961638	6.494089405	7.59E-03	0.034203274	1																	0	0	0	0	0	0	0	0	0	0	0	0	4	2.646485064	5.82674291	4.275865348	8	5.480511742	11.18053358	7.460262252	1	0.839779952	1.762606466	1.352455864
APECO1_RS27375	NC_009838.1	149896..150153		0	NaN	NaN	NaN	NaN	NaN																	0	0	0	0	0	0	0	0	0	0	0	0	0	0	0	0	0	0	0	0	0	0	0	0
APECO1_RS27385	NC_009838.1	151157..151378		0	NaN	NaN	NaN	NaN	NaN																	0	0	0	0	0	0	0	0	0	0	0	0	0	0	0	0	0	0	0	0	0	0	0	0
APECO1_RS27390	NC_009838.1	151418..151954		0	NaN	NaN	NaN	NaN	NaN																	0	0	0	0	0	0	0	0	0	0	0	0	0	0	0	0	0	0	0	0	0	0	0	0
APECO1_RS27395	NC_009838.1	152016..152378		0	NaN	NaN	NaN	NaN	NaN																	0	0	0	0	0	0	0	0	0	0	0	0	0	0	0	0	0	0	0	0	0	0	0	0
APECO1_RS27400	NC_009838.1	153327..154031		27.30833703	2.439671378	1.286686831	5.42E-05	5.12E-04	0.219177405																	9	8.367586047	10.07772938	4.427908396	12	11.67823763	13.93199068	6.650824095	22	17.03784047	20.90034083	7.293014907	16	13.46891973	29.65440222	17.10346139	13	11.33124954	23.11634789	12.12292616	13	13.89031777	29.154261	17.58192623
APECO1_RS27420	NC_009838.1	complement(156176..156985)		1.166533057	16.15710302	4.01409664	0.1164123	NaN	1																	0	0	0	0	0	0	0	0	0	0	0	0	0	0	0	0	1	0.758644912	1.547675714	0.932532781	1	0.92997854	1.951923457	1.352455864
APECO1_RS27435	NC_009838.1	complement(158219..158611)		6.379731949	38.95231122	5.283637027	0.038794631	0.117537096	1																	0	0	0	0	0	0	0	0	0	0	0	0	0	0	0	0	6	9.381715711	19.13919585	5.595196689	0	0	0	0
APECO1_RS27440	NC_009838.1	complement(158636..159385)		1.283424488	16.1579073	4.014168453	0.116404551	NaN	1																	0	0	0	0	0	0	0	0	0	0	0	0	1	0.791299034	1.74219613	1.068966337	0	0	0	0	1	1.004376823	2.108077334	1.352455864
APECO1_RS27445	NC_009838.1	159533..160072		1.580410139	16.15595057	4.013993732	0.116423406	NaN	1																	0	0	0	0	0	0	0	0	0	0	0	0	1	1.099026436	2.419716848	1.068966337	1	1.137967369	2.32151357	0.932532781	0	0	0	0
APECO1_RS27450	NC_009838.1	complement(160829..162118)		0	NaN	NaN	NaN	NaN	NaN																	0	0	0	0	0	0	0	0	0	0	0	0	0	0	0	0	0	0	0	0	0	0	0	0
APECO1_RS27455	NC_009838.1	complement(162299..166252)		2.701510154	158.6171668	7.309405109	2.35E-03	0.012971257	1																	0	0	0	0	0	0	0	0	0	0	0	0	5	0.750473287	1.652310442	5.344831685	9	1.398715582	2.853453706	8.392795033	9	1.714603833	3.598766313	12.17210277
APECO1_RS27465	NC_009838.1	complement(167666..168712)		0.902475431	16.15710302	4.01409664	0.1164123	NaN	1																	0	0	0	0	0	0	0	0	0	0	0	0	0	0	0	0	1	0.586917268	1.197342243	0.932532781	1	0.719467638	1.51008405	1.352455864
APECO1_RS27470	NC_009838.1	complement(169306..169818)		0	NaN	NaN	NaN	NaN	NaN																	0	0	0	0	0	0	0	0	0	0	0	0	0	0	0	0	0	0	0	0	0	0	0	0
APECO1_RS27475	NC_009838.1	complement(169820..170620)		1.609201633	22.93795421	4.519664821	0.07127117	NaN	1																	0	0	0	0	0	0	0	0	0	0	0	0	2	1.481833397	3.26253957	2.137932674	1	0.767169013	1.565065328	0.932532781	0	0	0	0
APECO1_RS27485	NC_009838.1	171861..172598		0	NaN	NaN	NaN	NaN	NaN																	0	0	0	0	0	0	0	0	0	0	0	0	0	0	0	0	0	0	0	0	0	0	0	0
APECO1_RS27500	NC_009838.1	177838..178947		5.038260896	87.94803928	6.458579509	9.36E-03	0.040557506	1																	0	0	0	0	0	0	0	0	0	0	0	0	8	4.277292076	9.41727638	8.551730696	0	0	0	0	4	2.714531954	5.697506307	5.409823455
APECO1_RS27505	NC_009838.1	178934..179596		4.302189922	43.29108591	5.435998084	0.026335508	0.087075402	1																	0	0	0	0	0	0	0	0	0	0	0	0	1	0.895134654	1.970810102	1.068966337	2	1.853702501	3.781651065	1.865065563	3	3.40851863	7.154108598	4.057367591
APECO1_RS27510	NC_009838.1	179607..180788		2.243430395	43.28276575	5.435720785	0.026343967	0.087075402	1																	0	0	0	0	0	0	0	0	0	0	0	0	2	1.004186592	2.210908795	2.137932674	3	1.559650708	3.181769868	2.797598344	1	0.637294939	1.337612521	1.352455864
APECO1_RS27515	NC_009838.1	180790..181521		12.13023499	137.8322438	7.106769614	3.18E-03	0.016719356	1																	0	0	0	0	0	0	0	0	0	0	0	0	11	8.918329278	19.63540721	11.75862971	6	5.036904746	10.27555187	5.595196689	3	3.087223842	6.479745902	4.057367591
APECO1_RS27520	NC_009838.1	complement(181808..182161)		3.541291887	22.09315169	4.465527335	0.076139065	NaN	1																	0	0	0	0	0	0	0	0	0	0	0	0	0	0	0	0	3	5.20764728	10.62387566	2.797598344	0	0	0	0
APECO1_RS27525	NC_009838.1	complement(182227..182511)		22.11014386	97.54648913	6.608018044	6.19E-03	0.029145869	1																	0	0	0	0	0	0	0	0	0	0	0	0	7	14.57656115	32.09308661	7.482764359	4	8.624594794	17.59462917	3.730131126	3	7.929290709	16.64271579	4.057367591
APECO1_RS27530	NC_009838.1	complement(182868..183170)		0	NaN	NaN	NaN	NaN	NaN																	0	0	0	0	0	0	0	0	0	0	0	0	0	0	0	0	0	0	0	0	0	0	0	0
APECO1_RS27535	NC_009838.1	complement(183603..183971)		34.8496377	192.5356628	7.588981887	1.53E-03	9.12E-03	1																	0	0	0	0	0	0	0	0	0	0	0	0	10	16.0833137	35.41049045	10.68966337	9	14.9878629	30.57603239	8.392795033	9	18.37274676	38.56239025	12.17210277
APECO1_RS27540	NC_009838.1	complement(184136..184672)		7.508706769	63.62962376	5.991626686	0.013516911	0.053906729	1																	0	0	0	0	0	0	0	0	0	0	0	0	3	3.315498746	7.299704456	3.206899011	4	4.577298913	9.33793168	3.730131126	2	2.805521852	5.888484172	2.704911727
APECO1_RS27545	NC_009838.1	complement(184740..185177)		1.908093346	16.15514647	4.013921926	0.116431155	NaN	1																	0	0	0	0	0	0	0	0	0	0	0	0	0	0	0	0	2	2.805946936	5.724280037	1.865065563	0	0	0	0
APECO1_RS27550	NC_009838.1	complement(185222..185518)		2.932990118	16.15675378	4.014065455	0.116415655	NaN	1																	0	0	0	0	0	0	0	0	0	0	0	0	2	3.996459768	8.798970355	2.137932674	0	0	0	0	0	0	0	0
APECO1_RS27555	NC_009838.1	complement(185639..185917)		0	NaN	NaN	NaN	NaN	NaN																	0	0	0	0	0	0	0	0	0	0	0	0	0	0	0	0	0	0	0	0	0	0	0	0
APECO1_RS27560	NC_009838.1	complement(186102..186383)		1.868862884	9.37508585	3.228831902	0.227848	NaN	1																	0	0	0	0	0	0	0	0	0	0	0	0	0	0	0	0	0	0	0	0	1	2.671214955	5.606588653	1.352455864
APECO1_RS27565	NC_009838.1	complement(186449..187633)		6.944822854	124.67212	6.961995067	3.79E-03	0.019360569	1																	0	0	0	0	0	0	0	0	0	0	0	0	3	1.50246652	3.307967336	3.206899011	9	4.667106676	9.521144263	8.392795033	6	3.814089202	8.005356963	8.114735182
APECO1_RS27575	NC_009838.1	188735..189679		2.441964016	36.50354309	5.189964596	0.034854766	0.108413004	1																	0	0	0	0	0	0	0	0	0	0	0	0	0	0	0	0	3	1.950801203	3.979737549	2.797598344	2	1.594248926	3.346154498	2.704911727
APECO1_RS27580	NC_009838.1	189776..190378		2.440980281	22.94122612	4.519870595	0.071256314	NaN	1																	0	0	0	0	0	0	0	0	0	0	0	0	0	0	0	0	1	1.019075256	2.078967377	0.932532781	2	2.498449809	5.243973467	2.704911727
APECO1_RS27585	NC_009838.1	190438..190788		8.386957889	44.93466302	5.489756878	0.026771822	0.088320647	1																	0	0	0	0	0	0	0	0	0	0	0	0	0	0	0	0	2	3.501438057	7.143118678	1.865065563	4	8.584417292	18.01775499	5.409823455
APECO1_RS27590	NC_009838.1	190834..191037		11.31203919	36.50354309	5.189964596	0.034854766	0.108413004	1																	0	0	0	0	0	0	0	0	0	0	0	0	0	0	0	0	3	9.036799692	18.43554894	2.797598344	2	7.385123699	15.50056863	2.704911727
APECO1_RS27595	NC_009838.1	complement(191969..192574)		2.845741816	29.71996099	4.893360317	0.048820057	0.139783925	1																	0	0	0	0	0	0	0	0	0	0	0	0	3	2.937991463	6.468549988	3.206899011	1	1.014030329	2.068675459	0.932532781	0	0	0	0
APECO1_RS27600	NC_009838.1	complement(192790..193071)		1.544500115	9.374416335	3.228728869	0.227866311	NaN	1																	0	0	0	0	0	0	0	0	0	0	0	0	1	2.104518708	4.633500346	1.068966337	0	0	0	0	0	0	0	0
APECO1_RS27605	NC_009838.1	complement(193446..193757)		1.395990489	9.374416335	3.228728869	0.227866311	NaN	1																	0	0	0	0	0	0	0	0	0	0	0	0	1	1.90216114	4.187971467	1.068966337	0	0	0	0	0	0	0	0
APECO1_RS27610	NC_009838.1	complement(193980..194180)		0	NaN	NaN	NaN	NaN	NaN																	0	0	0	0	0	0	0	0	0	0	0	0	0	0	0	0	0	0	0	0	0	0	0	0
APECO1_RS27615	NC_009838.1	complement(194220..194444)		0	NaN	NaN	NaN	NaN	NaN																	0	0	0	0	0	0	0	0	0	0	0	0	0	0	0	0	0	0	0	0	0	0	0	0
APECO1_RS27620	NC_009838.1	complement(194499..194702)		0	NaN	NaN	NaN	NaN	NaN																	0	0	0	0	0	0	0	0	0	0	0	0	0	0	0	0	0	0	0	0	0	0	0	0
APECO1_RS27630	NC_009838.1	complement(195255..195746)		1.734596494	16.15595057	4.013993732	0.116423406	NaN	1																	0	0	0	0	0	0	0	0	0	0	0	0	1	1.206248528	2.655786784	1.068966337	1	1.248988575	2.548002699	0.932532781	0	0	0	0
APECO1_RS27635	NC_009838.1	complement(195751..196062)		0	NaN	NaN	NaN	NaN	NaN																	0	0	0	0	0	0	0	0	0	0	0	0	0	0	0	0	0	0	0	0	0	0	0	0
APECO1_RS27645	NC_009838.1	complement(196578..196898)		5.602221967	29.72060169	4.893391418	0.048255482	0.139358503	1																	0	0	0	0	0	0	0	0	0	0	0	0	1	1.848829519	4.070551706	1.068966337	2	3.828675259	7.810699863	1.865065563	1	2.34667482	4.925414331	1.352455864
APECO1_RS27650	NC_009838.1	complement(197078..197305)		4.144262176	16.15710302	4.01409664	0.1164123	NaN	1																	0	0	0	0	0	0	0	0	0	0	0	0	0	0	0	0	1	2.695185873	5.498321614	0.932532781	1	3.303871129	6.934464913	1.352455864
APECO1_RS27655	NC_009838.1	complement(197533..198144)		7.478548135	70.42011064	6.137915589	0.011252254	0.046555782	1																	0	0	0	0	0	0	0	0	0	0	0	0	4	3.878916834	8.540177109	4.275865348	3	3.012266564	6.14518298	2.797598344	3	3.69256185	7.750284315	4.057367591
APECO1_RS27660	NC_009838.1	complement(198256..198789)		0	NaN	NaN	NaN	NaN	NaN																	0	0	0	0	0	0	0	0	0	0	0	0	0	0	0	0	0	0	0	0	0	0	0	0
APECO1_RS27665	NC_009838.1	complement(198850..199038)		0	NaN	NaN	NaN	NaN	NaN																	0	0	0	0	0	0	0	0	0	0	0	0	0	0	0	0	0	0	0	0	0	0	0	0
APECO1_RS27675	NC_009838.1	complement(199409..199648)		0	NaN	NaN	NaN	NaN	NaN																	0	0	0	0	0	0	0	0	0	0	0	0	0	0	0	0	0	0	0	0	0	0	0	0
APECO1_RS27680	NC_009838.1	complement(199898..202282)		1.301870167	50.06707855	5.64579037	0.020585637	0.072961819	1																	0	0	0	0	0	0	0	0	0	0	0	0	4	0.995344697	2.191441673	4.275865348	2	0.515305978	1.051251428	1.865065563	1	0.315841768	0.662917401	1.352455864
APECO1_RS27685	NC_009838.1	complement(202454..202903)		0	NaN	NaN	NaN	NaN	NaN																	0	0	0	0	0	0	0	0	0	0	0	0	0	0	0	0	0	0	0	0	0	0	0	0
APECO1_RS27690	NC_009838.1	complement(202955..203746)		0.527616721	9.373950158	3.228657124	0.227879089	NaN	1																	0	0	0	0	0	0	0	0	0	0	0	0	0	0	0	0	1	0.775886842	1.582850162	0.932532781	0	0	0	0
APECO1_RS27695	NC_009838.1	complement(204122..205090)		3.487958237	1.34470702	0.427291878	0.545738666	0.709864802	1																	7	4.735011712	5.702739878	3.443928752	4	2.832183534	3.378759349	2.216941365	2	1.126904732	1.382375484	0.663001355	3	1.837381658	4.045347052	3.206899011	3	1.902484146	3.881168198	2.797598344	1	0.777381442	1.631638803	1.352455864
APECO1_RS27700	NC_009838.1	205233..207218		4.161615439	124.6844604	6.962137861	3.77E-03	0.019269352	1																	0	0	0	0	0	0	0	0	0	0	0	0	5	1.494144702	3.289645261	5.344831685	7	2.165919765	4.418590784	6.52772947	6	2.2757783	4.776610272	8.114735182
APECO1_RS27710	NC_009838.1	complement(211493..213913)		5.776233514	212.2262347	7.729459198	1.41E-03	8.44E-03	1																	0	0	0	0	0	0	0	0	0	0	0	0	14	3.431904113	7.55599313	14.96552872	5	1.26910859	2.589048592	4.662663907	11	3.4225976	7.183658819	14.8770145
APECO1_RS27715	NC_009838.1	complement(214378..214965)		0.896291383	9.37508585	3.228831902	0.227848	NaN	1																	0	0	0	0	0	0	0	0	0	0	0	0	0	0	0	0	0	0	0	0	1	1.281092887	2.68887415	1.352455864
APECO1_RS27720	NC_009838.1	complement(215010..215273)		4.815507265	22.93681301	4.519593043	0.071276353	NaN	1																	0	0	0	0	0	0	0	0	0	0	0	0	1	2.24800862	4.949420824	1.068966337	2	4.655321053	9.49710097	1.865065563	0	0	0	0
APECO1_RS27725	NC_009838.1	complement(215367..216128)		0.691626422	9.37508585	3.228831902	0.227848	NaN	1																	0	0	0	0	0	0	0	0	0	0	0	0	0	0	0	0	0	0	0	0	1	0.988559865	2.074879265	1.352455864
APECO1_RS27730	NC_009838.1	complement(216209..216973)		0	NaN	NaN	NaN	NaN	NaN																	0	0	0	0	0	0	0	0	0	0	0	0	0	0	0	0	0	0	0	0	0	0	0	0
APECO1_RS27735	NC_009838.1	217303..217818		3.519360157	29.72207987	4.89346317	0.048251765	0.139358503	1																	0	0	0	0	0	0	0	0	0	0	0	0	2	2.30028789	5.064523634	2.137932674	1	1.190896083	2.429490946	0.932532781	1	1.459850034	3.064065892	1.352455864
APECO1_RS27740	NC_009838.1	217922..218359		2.942855041	22.93795421	4.519664821	0.07127117	NaN	1																	0	0	0	0	0	0	0	0	0	0	0	0	2	2.709928199	5.966425103	2.137932674	1	1.402973468	2.862140018	0.932532781	0	0	0	0
APECO1_RS27750	NC_009838.1	218536..218778		0	NaN	NaN	NaN	NaN	NaN																	0	0	0	0	0	0	0	0	0	0	0	0	0	0	0	0	0	0	0	0	0	0	0	0
APECO1_RS27755	NC_009838.1	218811..219062		9.227510257	36.50535954	5.190036384	0.034851968	0.108413004	1																	0	0	0	0	0	0	0	0	0	0	0	0	1	2.355056649	5.18510753	1.068966337	2	4.877003008	9.949343873	1.865065563	2	5.978433471	12.54807937	2.704911727
APECO1_RS27760	NC_009838.1	219466..221856		1.549884313	56.85451774	5.829203087	0.016506543	0.062348823	1																	0	0	0	0	0	0	0	0	0	0	0	0	2	0.496423484	1.092971224	2.137932674	3	0.771019296	1.57292011	2.797598344	3	0.945147575	1.983761606	4.057367591
APECO1_RS27765	NC_009838.1	222291..222761		0	NaN	NaN	NaN	NaN	NaN																	0	0	0	0	0	0	0	0	0	0	0	0	0	0	0	0	0	0	0	0	0	0	0	0
APECO1_RS27770	NC_009838.1	223152..224297		0.824512894	16.15710302	4.01409664	0.1164123	NaN	1																	0	0	0	0	0	0	0	0	0	0	0	0	0	0	0	0	1	0.53621499	1.093906918	0.932532781	1	0.657314675	1.379631763	1.352455864
APECO1_RS27775	NC_009838.1	224705..225082		1.394231041	9.37508585	3.228831902	0.227848	NaN	1																	0	0	0	0	0	0	0	0	0	0	0	0	0	0	0	0	0	0	0	0	1	1.992811157	4.182693122	1.352455864
APECO1_RS27780	NC_009838.1	225177..225605		1.228483295	9.37508585	3.228831902	0.227848	NaN	1																	0	0	0	0	0	0	0	0	0	0	0	0	0	0	0	0	0	0	0	0	1	1.755903537	3.685449884	1.352455864
APECO1_RS27785	NC_009838.1	225670..225927		3.37634909	16.15675378	4.014065455	0.116415655	NaN	1																	0	0	0	0	0	0	0	0	0	0	0	0	2	4.60057578	10.12904727	2.137932674	0	0	0	0	0	0	0	0
APECO1_RS27790	NC_009838.1	226083..226691		3.161144059	29.72567756	4.89363779	0.049195978	0.14075039	1																	0	0	0	0	0	0	0	0	0	0	0	0	2	1.949012399	4.291123473	2.137932674	0	0	0	0	2	2.47383454	5.192308703	2.704911727
APECO1_RS27795	NC_009838.1	226860..228110		1.030352125	22.93795421	4.519664821	0.07127117	NaN	1																	0	0	0	0	0	0	0	0	0	0	0	0	2	0.948799801	2.088964185	2.137932674	1	0.491208936	1.002092189	0.932532781	0	0	0	0
APECO1_RS27800	NC_009838.1	228953..229279		0	NaN	NaN	NaN	NaN	NaN																	0	0	0	0	0	0	0	0	0	0	0	0	0	0	0	0	0	0	0	0	0	0	0	0
APECO1_RS27805	NC_009838.1	229345..229527		0	NaN	NaN	NaN	NaN	NaN																	0	0	0	0	0	0	0	0	0	0	0	0	0	0	0	0	0	0	0	0	0	0	0	0
APECO1_RS27810	NC_009838.1	229549..230517		0.543879601	9.37508585	3.228831902	0.227848	NaN	1																	0	0	0	0	0	0	0	0	0	0	0	0	0	0	0	0	0	0	0	0	1	0.777381442	1.631638803	1.352455864
APECO1_RS27815	NC_009838.1	complement(230835..232370)		0	NaN	NaN	NaN	NaN	NaN																	0	0	0	0	0	0	0	0	0	0	0	0	0	0	0	0	0	0	0	0	0	0	0	0
APECO1_RS27830	NC_009838.1	complement(233543..235234)		10.69101185	273.8922468	8.097464617	7.06E-04	4.88E-03	1																	0	0	0	0	0	0	0	0	0	0	0	0	16	5.612049887	12.35600092	17.10346139	14	5.084535051	10.37272021	13.05545894	10	4.452024925	9.344314422	13.52455864
APECO1_RS27835	NC_009838.1	complement(235482..236645)		3.807879199	70.40461816	6.13759816	0.011256771	0.046555782	1																	0	0	0	0	0	0	0	0	0	0	0	0	2	1.01971525	2.245098106	2.137932674	6	3.167538036	6.46194499	5.595196689	2	1.29430003	2.716594502	2.704911727
APECO1_RS27840	NC_009838.1	237054..237827		6.525660235	77.19691202	6.270471234	9.92E-03	0.042336616	1																	0	0	0	0	0	0	0	0	0	0	0	0	1	0.76676263	1.688174545	1.068966337	6	4.763584334	9.717963783	5.595196689	4	3.892933423	8.170842378	5.409823455
APECO1_RS27845	NC_009838.1	complement(237836..238690)		0.616396881	9.37508585	3.228831902	0.227848	NaN	1																	0	0	0	0	0	0	0	0	0	0	0	0	0	0	0	0	0	0	0	0	1	0.881032301	1.849190644	1.352455864
APECO1_RS27850	NC_009838.1	complement(238925..239641)		1.900647446	22.9384487	4.519695922	0.071268924	NaN	1																	0	0	0	0	0	0	0	0	0	0	0	0	0	0	0	0	2	1.714093108	3.496840524	1.865065563	1	1.050603371	2.205101813	1.352455864
APECO1_RS27855	NC_009838.1	complement(239638..239838)		0	NaN	NaN	NaN	NaN	NaN																	0	0	0	0	0	0	0	0	0	0	0	0	0	0	0	0	0	0	0	0	0	0	0	0
APECO1_RS27860	NC_009838.1	complement(239856..240911)		3.405896309	56.84764584	5.829028701	0.016510049	0.062348823	1																	0	0	0	0	0	0	0	0	0	0	0	0	2	1.12400431	2.474710412	2.137932674	4	2.327660527	4.748550485	3.730131126	2	1.426671624	2.994428031	2.704911727
APECO1_RS27875	NC_008563.1	complement(1474216..1474338)		0	NaN	NaN	NaN	NaN	NaN																	0	0	0	0	0	0	0	0	0	0	0	0	0	0	0	0	0	0	0	0	0	0	0	0
APECO1_RS27880	NC_008563.1	2083263..2083682		0	NaN	NaN	NaN	NaN	NaN																	0	0	0	0	0	0	0	0	0	0	0	0	0	0	0	0	0	0	0	0	0	0	0	0
APECO1_RS27900	NC_008563.1	2605368..2605838		0	NaN	NaN	NaN	NaN	NaN																	0	0	0	0	0	0	0	0	0	0	0	0	0	0	0	0	0	0	0	0	0	0	0	0
APECO1_RS27955	NC_008563.1	complement(1300565..1300695)		25.93166291	50.08026844	5.64617039	0.020736786	0.073054546	1																	0	0	0	0	0	0	0	0	0	0	0	0	2	9.060675963	19.94881065	2.137932674	1	4.690857855	9.569597924	0.932532781	4	23.00099595	48.27658016	5.409823455
APECO1_RS27960	NC_008563.1	1533069..1540061		0	NaN	NaN	NaN	NaN	NaN																	0	0	0	0	0	0	0	0	0	0	0	0	0	0	0	0	0	0	0	0	0	0	0	0
APECO1_RS28025	NC_009838.1	complement(191456..191575)		0	NaN	NaN	NaN	NaN	NaN																	0	0	0	0	0	0	0	0	0	0	0	0	0	0	0	0	0	0	0	0	0	0	0	0
APECO1_RS28070	NC_008563.1	127314..127502		0	NaN	NaN	NaN	NaN	NaN																	0	0	0	0	0	0	0	0	0	0	0	0	0	0	0	0	0	0	0	0	0	0	0	0
APECO1_RS28135	NC_008563.1	315870..315989		0	NaN	NaN	NaN	NaN	NaN																	0	0	0	0	0	0	0	0	0	0	0	0	0	0	0	0	0	0	0	0	0	0	0	0
APECO1_RS28395	NC_008563.1	1235103..1235288		2.667142248	-2.483507619	-1.312379173	0.601918927	NaN	1																	0	0	0	0	1	3.688690651	4.400561572	0.554235341	1	2.935405067	3.600865172	0.331500678	0	0	0	0	0	0	0	0	0	0	0	0
APECO1_RS28810	NC_008563.1	2167608..2167742		3.602921127	-2.483424872	-1.312331103	0.601933074	NaN	1																	1	4.855265978	5.847571367	0.491989822	0	0	0	0	1	4.04433587	4.961192014	0.331500678	0	0	0	0	0	0	0	0	0	0	0	0
APECO1_RS28985	NC_008563.1	complement(2948789..2948968)		0	NaN	NaN	NaN	NaN	NaN																	0	0	0	0	0	0	0	0	0	0	0	0	0	0	0	0	0	0	0	0	0	0	0	0
APECO1_RS28995	NC_008563.1	2954809..2955015		0	NaN	NaN	NaN	NaN	NaN																	0	0	0	0	0	0	0	0	0	0	0	0	0	0	0	0	0	0	0	0	0	0	0	0
APECO1_RS29330	NC_008563.1	complement(3999392..3999499)		2.067163339	-1.434522811	-0.520570909	0.843712074	NaN	1																	0	0	0	0	0	0	0	0	1	5.055419838	6.201490018	0.331500678	0	0	0	0	0	0	0	0	0	0	0	0
APECO1_RS29340	NC_008563.1	complement(4000357..4000464)		0	NaN	NaN	NaN	NaN	NaN																	0	0	0	0	0	0	0	0	0	0	0	0	0	0	0	0	0	0	0	0	0	0	0	0
APECO1_RS29665	NC_008563.1	complement(5020584..5020844)		0	NaN	NaN	NaN	NaN	NaN																	0	0	0	0	0	0	0	0	0	0	0	0	0	0	0	0	0	0	0	0	0	0	0	0
APECO1_RS29960	NC_009838.1	complement(18545..18934)		1.071467802	9.373950158	3.228657124	0.227879089	NaN	1																	0	0	0	0	0	0	0	0	0	0	0	0	0	0	0	0	1	1.575647126	3.214403405	0.932532781	0	0	0	0
APECO1_RS29970	NC_009838.1	56434..56691		0	NaN	NaN	NaN	NaN	NaN																	0	0	0	0	0	0	0	0	0	0	0	0	0	0	0	0	0	0	0	0	0	0	0	0
APECO1_RS29975	NC_009838.1	57318..57764		3.537042506	25.31407839	4.661868056	0.070034242	NaN	1																	0	0	0	0	0	0	0	0	0	0	0	0	0	0	0	0	0	0	0	0	3	5.055588036	10.61112752	4.057367591
APECO1_RS29995	NC_009838.1	complement(89361..89699)		0	NaN	NaN	NaN	NaN	NaN																	0	0	0	0	0	0	0	0	0	0	0	0	0	0	0	0	0	0	0	0	0	0	0	0
APECO1_RS30040	NC_009838.1	160155..160721		0	NaN	NaN	NaN	NaN	NaN																	0	0	0	0	0	0	0	0	0	0	0	0	0	0	0	0	0	0	0	0	0	0	0	0
APECO1_RS30055	NC_009838.1	222811..223107		0	NaN	NaN	NaN	NaN	NaN																	0	0	0	0	0	0	0	0	0	0	0	0	0	0	0	0	0	0	0	0	0	0	0	0
APECO1_RS30185	NC_008563.1	1189126..1190025		1.146737763	-4.581875843	-2.195938366	0.367059886	0.559111799	1																	1	0.728289897	0.877135705	0.491989822	2	1.524658802	1.818898783	1.108470683	1	0.606650381	0.744178802	0.331500678	0	0	0	0	0	0	0	0	0	0	0	0
APECO1_RS30215	NC_008563.1	1331741..1331905		0	NaN	NaN	NaN	NaN	NaN																	0	0	0	0	0	0	0	0	0	0	0	0	0	0	0	0	0	0	0	0	0	0	0	0
APECO1_RS30235	NC_008563.1	1338821..1339099		7.843079789	-1.576168157	-0.65642146	0.531487947	0.699476102	1																	2	4.698644495	5.658940033	0.983979644	2	4.918254201	5.867415429	1.108470683	5	9.784683557	12.00288391	1.657503388	1	2.127147941	4.683322931	1.068966337	1	2.202517488	4.493252072	0.932532781	0	0	0	0
APECO1_RS30270	NC_008563.1	1485127..1485312		0	NaN	NaN	NaN	NaN	NaN																	0	0	0	0	0	0	0	0	0	0	0	0	0	0	0	0	0	0	0	0	0	0	0	0
APECO1_RS30325	NC_008563.1	1750475..1750618		0	NaN	NaN	NaN	NaN	NaN																	0	0	0	0	0	0	0	0	0	0	0	0	0	0	0	0	0	0	0	0	0	0	0	0
APECO1_RS30380	NC_008563.1	complement(2078091..2078369)		0	NaN	NaN	NaN	NaN	NaN																	0	0	0	0	0	0	0	0	0	0	0	0	0	0	0	0	0	0	0	0	0	0	0	0
APECO1_RS30405	NC_008563.1	complement(2152251..2153620)		22.19496335	122.8958838	6.941292785	2.66E-08	5.44E-07	1.08E-04																	0	0	0	0	0	0	0	0	1	0.398529447	0.488876585	0.331500678	19	8.230665136	18.12138311	20.3103604	29	13.00771459	26.53642519	27.04345066	19	10.4469852	21.92708175	25.69666141
APECO1_RS30630	NC_008563.1	complement(4564625..4564903)		4.464600437	-1.556860007	-0.638639223	0.642976763	0.785079789	1																	2	4.698644495	5.658940033	0.983979644	1	2.459127101	2.933707715	0.554235341	2	3.913873423	4.801153562	0.663001355	0	0	0	0	1	2.202517488	4.493252072	0.932532781	0	0	0	0
APECO1_RS30670	NC_008563.1	4967435..4967515		0	NaN	NaN	NaN	NaN	NaN																	0	0	0	0	0	0	0	0	0	0	0	0	0	0	0	0	0	0	0	0	0	0	0	0
APECO1_RS30710	NC_009837.1	9870..10136		3.029252234	-3.533182902	-1.820968435	0.459781622	NaN	1																	1	2.454909764	2.956637208	0.491989822	2	5.139299334	6.131119494	1.108470683	0	0	0	0	0	0	0	0	0	0	0	0	0	0	0	0
APECO1_RS30720	NC_009837.1	15776..15982		0	NaN	NaN	NaN	NaN	NaN																	0	0	0	0	0	0	0	0	0	0	0	0	0	0	0	0	0	0	0	0	0	0	0	0
APECO1_RS30875	NC_008563.1	424772..424852		0	NaN	NaN	NaN	NaN	NaN																	0	0	0	0	0	0	0	0	0	0	0	0	0	0	0	0	0	0	0	0	0	0	0	0
APECO1_RS30895	NC_008563.1	complement(723862..723969)		6.570814748	1.024032759	0.034261868	0.981263398	0.988878113	1																	1	6.069082472	7.309464209	0.491989822	0	0	0	0	2	10.11083968	12.40298004	0.663001355	0	0	0	0	0	0	0	0	1	6.974839049	14.63942593	1.352455864
APECO1_RS30905	NC_008563.1	814606..814671		0	NaN	NaN	NaN	NaN	NaN																	0	0	0	0	0	0	0	0	0	0	0	0	0	0	0	0	0	0	0	0	0	0	0	0
APECO1_RS30930	NC_008563.1	complement(1183815..1183979)		3.194056566	2.52126808	1.334149524	0.443563264	NaN	1																	0	0	0	0	0	0	0	0	1	3.309002076	4.059157103	0.331500678	0	0	0	0	0	0	0	0	1	4.565349196	9.582169698	1.352455864
APECO1_RS30940	NC_008563.1	complement(1226157..1226282)		0	NaN	NaN	NaN	NaN	NaN																	0	0	0	0	0	0	0	0	0	0	0	0	0	0	0	0	0	0	0	0	0	0	0	0
APECO1_RS30950	NC_008563.1	1235249..1235368		4.385678525	-2.523393894	-1.335365424	0.595133131	NaN	1																	2	10.92434845	13.15703558	0.983979644	0	0	0	0	0	0	0	0	0	0	0	0	0	0	0	0	0	0	0	0
APECO1_RS30970	NC_008563.1	complement(1332735..1333073)		0	NaN	NaN	NaN	NaN	NaN																	0	0	0	0	0	0	0	0	0	0	0	0	0	0	0	0	0	0	0	0	0	0	0	0
APECO1_RS31025	NC_008563.1	1628078..1628203		0	NaN	NaN	NaN	NaN	NaN																	0	0	0	0	0	0	0	0	0	0	0	0	0	0	0	0	0	0	0	0	0	0	0	0
APECO1_RS31095	NC_008563.1	complement(2072742..2072927)		0	NaN	NaN	NaN	NaN	NaN																	0	0	0	0	0	0	0	0	0	0	0	0	0	0	0	0	0	0	0	0	0	0	0	0
APECO1_RS31105	NC_008563.1	complement(2084633..2084797)		0	NaN	NaN	NaN	NaN	NaN																	0	0	0	0	0	0	0	0	0	0	0	0	0	0	0	0	0	0	0	0	0	0	0	0
APECO1_RS31135	NC_008563.1	complement(2240239..2240295)		0	NaN	NaN	NaN	NaN	NaN																	0	0	0	0	0	0	0	0	0	0	0	0	0	0	0	0	0	0	0	0	0	0	0	0
APECO1_RS31140	NC_008563.1	complement(2240567..2240623)		0	NaN	NaN	NaN	NaN	NaN																	0	0	0	0	0	0	0	0	0	0	0	0	0	0	0	0	0	0	0	0	0	0	0	0
APECO1_RS31150	NC_008563.1	complement(2594500..2594652)		0	NaN	NaN	NaN	NaN	NaN																	0	0	0	0	0	0	0	0	0	0	0	0	0	0	0	0	0	0	0	0	0	0	0	0
APECO1_RS31155	NC_008563.1	complement(2594640..2595077)		3.466799861	1.324672094	0.405635282	0.676769842	0.80566698	1																	2	2.992972178	3.604667281	0.983979644	2	3.132860553	3.737463253	1.108470683	2	2.493083756	3.05826905	0.663001355	0	0	0	0	3	4.208920404	8.586420055	2.797598344	0	0	0	0
APECO1_RS31160	NC_008563.1	complement(2600322..2600528)		0	NaN	NaN	NaN	NaN	NaN																	0	0	0	0	0	0	0	0	0	0	0	0	0	0	0	0	0	0	0	0	0	0	0	0
APECO1_RS31225	NC_008563.1	complement(3016613..3016798)		5.067719029	-1.266510681	-0.340859244	0.808924785	0.88987393	1																	0	0	0	0	1	3.688690651	4.400561572	0.554235341	3	8.806215201	10.80259552	0.994502033	1	3.190721912	7.024984396	1.068966337	0	0	0	0	0	0	0	0
APECO1_RS31245	NC_008563.1	complement(3228701..3228772)		0	NaN	NaN	NaN	NaN	NaN																	0	0	0	0	0	0	0	0	0	0	0	0	0	0	0	0	0	0	0	0	0	0	0	0
APECO1_RS31250	NC_008563.1	3245698..3245781		0	NaN	NaN	NaN	NaN	NaN																	0	0	0	0	0	0	0	0	0	0	0	0	0	0	0	0	0	0	0	0	0	0	0	0
APECO1_RS31255	NC_008563.1	complement(3310628..3312127)		24.48480394	1.514158977	0.598516687	6.94E-03	0.031703756	1																	41	17.91593146	21.57753834	20.17158269	39	17.83850799	21.28111576	21.61517831	52	18.92749187	23.21837863	17.23803524	26	10.28688744	22.64854969	27.79312476	28	11.47071108	23.40085679	26.11091788	26	13.0568987	27.40500534	35.16385246
APECO1_RS31300	NC_008563.1	complement(3999875..3999982)		0	NaN	NaN	NaN	NaN	NaN																	0	0	0	0	0	0	0	0	0	0	0	0	0	0	0	0	0	0	0	0	0	0	0	0
APECO1_RS31310	NC_008563.1	4178391..4178471		0	NaN	NaN	NaN	NaN	NaN																	0	0	0	0	0	0	0	0	0	0	0	0	0	0	0	0	0	0	0	0	0	0	0	0
APECO1_RS31335	NC_008563.1	complement(4707826..4708023)		2.110466882	9.373950158	3.228657124	0.227879089	NaN	1																	0	0	0	0	0	0	0	0	0	0	0	0	0	0	0	0	1	3.103547369	6.331400647	0.932532781	0	0	0	0
APECO1_RS31370	NC_008563.1	4800428..4800481		0	NaN	NaN	NaN	NaN	NaN																	0	0	0	0	0	0	0	0	0	0	0	0	0	0	0	0	0	0	0	0	0	0	0	0
APECO1_RS31395	NC_008563.1	complement(5018240..5018329)		0	NaN	NaN	NaN	NaN	NaN																	0	0	0	0	0	0	0	0	0	0	0	0	0	0	0	0	0	0	0	0	0	0	0	0
APECO1_RS31400	NC_008563.1	complement(5048620..5048733)		0	NaN	NaN	NaN	NaN	NaN																	0	0	0	0	0	0	0	0	0	0	0	0	0	0	0	0	0	0	0	0	0	0	0	0
APECO1_RS31465	NC_009838.1	complement(199035..199346)		2.791980978	16.15675378	4.014065455	0.116415655	NaN	1																	0	0	0	0	0	0	0	0	0	0	0	0	2	3.804322279	8.375942934	2.137932674	0	0	0	0	0	0	0	0
APECO1_RS31480	NC_008563.1	73567..73800		0	NaN	NaN	NaN	NaN	NaN																	0	0	0	0	0	0	0	0	0	0	0	0	0	0	0	0	0	0	0	0	0	0	0	0
APECO1_RS31485	NC_008563.1	complement(280099..280257)		0	NaN	NaN	NaN	NaN	NaN																	0	0	0	0	0	0	0	0	0	0	0	0	0	0	0	0	0	0	0	0	0	0	0	0
APECO1_RS31490	NC_008563.1	295725..295883		11.51685678	-7.730413854	-2.950545652	0.217838917	0.405186891	1																	3	12.36718692	14.89475726	1.475969465	3	12.94521625	15.44348023	1.662706024	1	3.433870079	4.212332842	0.331500678	0	0	0	0	0	0	0	0	0	0	0	0
APECO1_RS31510	NC_008563.1	921674..921844		0	NaN	NaN	NaN	NaN	NaN																	0	0	0	0	0	0	0	0	0	0	0	0	0	0	0	0	0	0	0	0	0	0	0	0
APECO1_RS31515	NC_008563.1	1198109..1198291		0	NaN	NaN	NaN	NaN	NaN																	0	0	0	0	0	0	0	0	0	0	0	0	0	0	0	0	0	0	0	0	0	0	0	0
APECO1_RS31520	NC_008563.1	complement(1312880..1313041)		1.62432538	-1.434728689	-0.520777945	0.843648301	NaN	1																	1	4.046054982	4.872976139	0.491989822	0	0	0	0	0	0	0	0	0	0	0	0	0	0	0	0	0	0	0	0
APECO1_RS31525	NC_008563.1	1345863..1346000		0	NaN	NaN	NaN	NaN	NaN																	0	0	0	0	0	0	0	0	0	0	0	0	0	0	0	0	0	0	0	0	0	0	0	0
APECO1_RS31530	NC_008563.1	1363361..1363699		0	NaN	NaN	NaN	NaN	NaN																	0	0	0	0	0	0	0	0	0	0	0	0	0	0	0	0	0	0	0	0	0	0	0	0
APECO1_RS31535	NC_008563.1	1372919..1373089		0	NaN	NaN	NaN	NaN	NaN																	0	0	0	0	0	0	0	0	0	0	0	0	0	0	0	0	0	0	0	0	0	0	0	0
APECO1_RS31570	NC_008563.1	complement(2069742..2069903)		0	NaN	NaN	NaN	NaN	NaN																	0	0	0	0	0	0	0	0	0	0	0	0	0	0	0	0	0	0	0	0	0	0	0	0
APECO1_RS31575	NC_008563.1	complement(2079787..2079963)		0	NaN	NaN	NaN	NaN	NaN																	0	0	0	0	0	0	0	0	0	0	0	0	0	0	0	0	0	0	0	0	0	0	0	0
APECO1_RS31580	NC_008563.1	2084040..2084339		0	NaN	NaN	NaN	NaN	NaN																	0	0	0	0	0	0	0	0	0	0	0	0	0	0	0	0	0	0	0	0	0	0	0	0
APECO1_RS31585	NC_008563.1	2224706..2224855		0	NaN	NaN	NaN	NaN	NaN																	0	0	0	0	0	0	0	0	0	0	0	0	0	0	0	0	0	0	0	0	0	0	0	0
APECO1_RS31590	NC_008563.1	complement(2280421..2280591)		0	NaN	NaN	NaN	NaN	NaN																	0	0	0	0	0	0	0	0	0	0	0	0	0	0	0	0	0	0	0	0	0	0	0	0
APECO1_RS31595	NC_008563.1	2413176..2413340		1.653544348	-1.434776472	-0.520825993	0.843633501	NaN	1																	0	0	0	0	1	4.15816037	4.960633045	0.554235341	0	0	0	0	0	0	0	0	0	0	0	0	0	0	0	0
APECO1_RS31600	NC_008563.1	complement(2576708..2576881)		0	NaN	NaN	NaN	NaN	NaN																	0	0	0	0	0	0	0	0	0	0	0	0	0	0	0	0	0	0	0	0	0	0	0	0
APECO1_RS31605	NC_008563.1	2606033..2606203		0	NaN	NaN	NaN	NaN	NaN																	0	0	0	0	0	0	0	0	0	0	0	0	0	0	0	0	0	0	0	0	0	0	0	0
APECO1_RS31610	NC_008563.1	complement(2737481..2737633)		0	NaN	NaN	NaN	NaN	NaN																	0	0	0	0	0	0	0	0	0	0	0	0	0	0	0	0	0	0	0	0	0	0	0	0
APECO1_RS31615	NC_008563.1	complement(2768307..2768720)		0	NaN	NaN	NaN	NaN	NaN																	0	0	0	0	0	0	0	0	0	0	0	0	0	0	0	0	0	0	0	0	0	0	0	0
APECO1_RS31620	NC_008563.1	2773246..2773398		0	NaN	NaN	NaN	NaN	NaN																	0	0	0	0	0	0	0	0	0	0	0	0	0	0	0	0	0	0	0	0	0	0	0	0
APECO1_RS31630	NC_008563.1	3348158..3348331		0	NaN	NaN	NaN	NaN	NaN																	0	0	0	0	0	0	0	0	0	0	0	0	0	0	0	0	0	0	0	0	0	0	0	0
APECO1_RS31635	NC_008563.1	complement(3485692..3485862)		0	NaN	NaN	NaN	NaN	NaN																	0	0	0	0	0	0	0	0	0	0	0	0	0	0	0	0	0	0	0	0	0	0	0	0
APECO1_RS31650	NC_008563.1	4710537..4710677		5.315851515	-3.53244091	-1.820665428	0.459861104	NaN	1																	2	9.29731783	11.19747709	0.983979644	0	0	0	0	1	3.872236472	4.750077461	0.331500678	0	0	0	0	0	0	0	0	0	0	0	0
APECO1_RS31660	NC_009837.1	complement(14659..14847)		24.65062141	1.208792103	0.27356614	0.641431326	0.785079789	1																	3	10.40414138	12.53051007	1.475969465	6	21.78084003	25.98426833	3.325412048	10	28.88811336	35.43708582	3.315006776	3	9.420226596	20.74043012	3.206899011	3	9.754006017	19.89868775	2.797598344	3	11.95686694	25.09615873	4.057367591
APECO1_RS31680	NC_009838.1	44282..44449		2.487335968	9.373950158	3.228657124	0.227879089	NaN	1																	0	0	0	0	0	0	0	0	0	0	0	0	0	0	0	0	1	3.657752256	7.462007905	0.932532781	0	0	0	0
APECO1_RS31690	NC_009838.1	complement(146177..146344)		0	NaN	NaN	NaN	NaN	NaN																	0	0	0	0	0	0	0	0	0	0	0	0	0	0	0	0	0	0	0	0	0	0	0	0
APECO1_RS31695	NC_009838.1	complement(188049..188225)		0	NaN	NaN	NaN	NaN	NaN																	0	0	0	0	0	0	0	0	0	0	0	0	0	0	0	0	0	0	0	0	0	0	0	0
APECO1_RS31700	NC_009838.1	complement(193216..193392)		0	NaN	NaN	NaN	NaN	NaN																	0	0	0	0	0	0	0	0	0	0	0	0	0	0	0	0	0	0	0	0	0	0	0	0
APECO1_RS31705	NC_009838.1	228391..228537		0	NaN	NaN	NaN	NaN	NaN																	0	0	0	0	0	0	0	0	0	0	0	0	0	0	0	0	0	0	0	0	0	0	0	0
APECO1_RS31710	NC_009838.1	complement(233370..233546)		2.360861258	9.373950158	3.228657124	0.227879089	NaN	1																	0	0	0	0	0	0	0	0	0	0	0	0	0	0	0	0	1	3.471764853	7.082583774	0.932532781	0	0	0	0
APECO1_RS31720	NC_008563.1	115548..115592		0	NaN	NaN	NaN	NaN	NaN																	0	0	0	0	0	0	0	0	0	0	0	0	0	0	0	0	0	0	0	0	0	0	0	0
APECO1_RS31880	NC_008563.1	1772483..1772677		19.47304459	3.895913081	1.961961491	0.016393363	0.062348823	1																	1	3.361337985	4.048318639	0.491989822	2	7.03688678	8.39491746	1.108470683	2	5.599849666	6.869342789	0.663001355	1	3.043457823	6.700754347	1.068966337	3	9.453882755	19.28642043	2.797598344	4	15.45195112	32.43195898	5.409823455
APECO1_RS31910	NC_008563.1	2149479..2149679		7.506289718	-1.071581324	-0.099741342	0.927603385	0.963434579	1																	3	9.782998612	11.78241992	1.475969465	1	3.413415229	4.072161455	0.554235341	2	5.432689975	6.66428778	0.663001355	0	0	0	0	1	3.057225766	6.236902129	0.932532781	1	3.747674713	7.8659602	1.352455864
APECO1_RS31915	NC_008563.1	complement(2193265..2193900)		0	NaN	NaN	NaN	NaN	NaN																	0	0	0	0	0	0	0	0	0	0	0	0	0	0	0	0	0	0	0	0	0	0	0	0
APECO1_RS31920	NC_008563.1	complement(2193918..2194328)		0	NaN	NaN	NaN	NaN	NaN																	0	0	0	0	0	0	0	0	0	0	0	0	0	0	0	0	0	0	0	0	0	0	0	0
APECO1_RS31935	NC_008563.1	complement(2768717..2768899)		0	NaN	NaN	NaN	NaN	NaN																	0	0	0	0	0	0	0	0	0	0	0	0	0	0	0	0	0	0	0	0	0	0	0	0
APECO1_RS31940	NC_008563.1	complement(2771762..2771974)		0	NaN	NaN	NaN	NaN	NaN																	0	0	0	0	0	0	0	0	0	0	0	0	0	0	0	0	0	0	0	0	0	0	0	0
APECO1_RS31955	NC_008563.1	2940924..2941121		0	NaN	NaN	NaN	NaN	NaN																	0	0	0	0	0	0	0	0	0	0	0	0	0	0	0	0	0	0	0	0	0	0	0	0
APECO1_RS31960	NC_008563.1	3129994..3130605		0	NaN	NaN	NaN	NaN	NaN																	0	0	0	0	0	0	0	0	0	0	0	0	0	0	0	0	0	0	0	0	0	0	0	0
APECO1_RS31970	NC_008563.1	complement(3303968..3304051)		0	NaN	NaN	NaN	NaN	NaN																	0	0	0	0	0	0	0	0	0	0	0	0	0	0	0	0	0	0	0	0	0	0	0	0
APECO1_RS31975	NC_008563.1	complement(3462481..3463191)		0	NaN	NaN	NaN	NaN	NaN																	0	0	0	0	0	0	0	0	0	0	0	0	0	0	0	0	0	0	0	0	0	0	0	0
APECO1_RS31980	NC_008563.1	complement(3463194..3463673)		0	NaN	NaN	NaN	NaN	NaN																	0	0	0	0	0	0	0	0	0	0	0	0	0	0	0	0	0	0	0	0	0	0	0	0
APECO1_RS31985	NC_008563.1	3547104..3547187		0	NaN	NaN	NaN	NaN	NaN																	0	0	0	0	0	0	0	0	0	0	0	0	0	0	0	0	0	0	0	0	0	0	0	0
APECO1_RS32025	NC_008563.1	4020451..4020522		0	NaN	NaN	NaN	NaN	NaN																	0	0	0	0	0	0	0	0	0	0	0	0	0	0	0	0	0	0	0	0	0	0	0	0
APECO1_RS32040	NC_008563.1	complement(4312373..4312618)		0	NaN	NaN	NaN	NaN	NaN																	0	0	0	0	0	0	0	0	0	0	0	0	0	0	0	0	0	0	0	0	0	0	0	0
APECO1_RS32060	NC_008563.1	4721096..4721461		0	NaN	NaN	NaN	NaN	NaN																	0	0	0	0	0	0	0	0	0	0	0	0	0	0	0	0	0	0	0	0	0	0	0	0
APECO1_RS32065	NC_008563.1	4721734..4721943		0	NaN	NaN	NaN	NaN	NaN																	0	0	0	0	0	0	0	0	0	0	0	0	0	0	0	0	0	0	0	0	0	0	0	0
APECO1_RS32070	NC_008563.1	4721894..4722079		0	NaN	NaN	NaN	NaN	NaN																	0	0	0	0	0	0	0	0	0	0	0	0	0	0	0	0	0	0	0	0	0	0	0	0
APECO1_RS32085	NC_008563.1	4968543..4969706		0	NaN	NaN	NaN	NaN	NaN																	0	0	0	0	0	0	0	0	0	0	0	0	0	0	0	0	0	0	0	0	0	0	0	0
APECO1_RS32095	NC_008563.1	5012146..5012325		0	NaN	NaN	NaN	NaN	NaN																	0	0	0	0	0	0	0	0	0	0	0	0	0	0	0	0	0	0	0	0	0	0	0	0
APECO1_RS32125	NC_009837.1	9715..9966		4.82313713	-1.556688743	-0.638480509	0.643063049	0.785079789	1																	0	0	0	0	2	5.445210008	6.496067082	1.108470683	3	6.499825506	7.973344309	0.994502033	0	0	0	0	1	2.438501504	4.974671937	0.932532781	0	0	0	0
APECO1_RS32135	NC_009837.1	15305..15535		0	NaN	NaN	NaN	NaN	NaN																	0	0	0	0	0	0	0	0	0	0	0	0	0	0	0	0	0	0	0	0	0	0	0	0
APECO1_RS32150	NC_009837.1	complement(53912..54163)		54.997963	1.58644687	0.665799206	0.047655403	0.138160512	1																	12	31.21242414	37.59153022	5.903877861	11	29.94865505	35.72836895	6.096588754	26	56.33182105	69.10231734	8.619017618	8	18.84045319	41.48086024	8.551730696	16	39.01602407	79.59475098	14.9205245	7	20.92451715	43.91827778	9.467191046
APECO1_RS32155	NC_009837.1	54154..54201		0	NaN	NaN	NaN	NaN	NaN																	0	0	0	0	0	0	0	0	0	0	0	0	0	0	0	0	0	0	0	0	0	0	0	0
APECO1_RS32170	NC_009837.1	112586..112720		0	NaN	NaN	NaN	NaN	NaN																	0	0	0	0	0	0	0	0	0	0	0	0	0	0	0	0	0	0	0	0	0	0	0	0
APECO1_RS32180	NC_009838.1	complement(89165..89356)		0	NaN	NaN	NaN	NaN	NaN																	0	0	0	0	0	0	0	0	0	0	0	0	0	0	0	0	0	0	0	0	0	0	0	0
APECO1_RS32185	NC_009838.1	157335..157703		17.27692333	97.54859234	6.608049149	6.11E-03	0.028851506	1																	0	0	0	0	0	0	0	0	0	0	0	0	5	8.04165685	17.70524523	5.344831685	5	8.326590502	16.98668466	4.662663907	4	8.165665229	17.13884011	5.409823455
APECO1_RS32190	NC_009838.1	complement(157763..158023)		4.038462325	16.65356083	4.057758779	0.111614073	NaN	1																	0	0	0	0	0	0	0	0	0	0	0	0	0	0	0	0	0	0	0	0	2	5.772280593	12.11538697	2.704911727
APECO1_RS32230	NC_008563.1	complement(1474383..1474517)		0	NaN	NaN	NaN	NaN	NaN																	0	0	0	0	0	0	0	0	0	0	0	0	0	0	0	0	0	0	0	0	0	0	0	0
APECO1_RS32235	NC_008563.1	1487104..1487895		0	NaN	NaN	NaN	NaN	NaN																	0	0	0	0	0	0	0	0	0	0	0	0	0	0	0	0	0	0	0	0	0	0	0	0
APECO1_RS32245	NC_008563.1	complement(2767658..2767780)		0	NaN	NaN	NaN	NaN	NaN																	0	0	0	0	0	0	0	0	0	0	0	0	0	0	0	0	0	0	0	0	0	0	0	0
APECO1_RS32250	NC_008563.1	2920652..2920744		0	NaN	NaN	NaN	NaN	NaN																	0	0	0	0	0	0	0	0	0	0	0	0	0	0	0	0	0	0	0	0	0	0	0	0
APECO1_RS32275	NC_008563.1	4719174..4719299		0	NaN	NaN	NaN	NaN	NaN																	0	0	0	0	0	0	0	0	0	0	0	0	0	0	0	0	0	0	0	0	0	0	0	0
APECO1_RS32285	NC_009838.1	83245..83376		0	NaN	NaN	NaN	NaN	NaN																	0	0	0	0	0	0	0	0	0	0	0	0	0	0	0	0	0	0	0	0	0	0	0	0
APECO1_RS32290	NC_009838.1	complement(153032..153166)		0	NaN	NaN	NaN	NaN	NaN																	0	0	0	0	0	0	0	0	0	0	0	0	0	0	0	0	0	0	0	0	0	0	0	0
aphA	NC_008563.1	4610489..4611202		22.37759334	1.002765542	3.98E-03	0.990986401	0.995579304	1	aphA	UniProtKB	P0AE22	aphA	enables		0030288 // outer membrane-bounded periplasmic space (PMID:24140104 [IDA]) /// 0042597 // periplasmic space (GO_REF:0000043 [IEA] UniProtKB-KW:KW-0574) /// 0042597 // periplasmic space (GO_REF:0000044 [IEA] UniProtKB-SubCell:SL-0200) /// 0030288 // outer membrane-bounded periplasmic space (PMID:8013875 [IDA]) /// 0030288 // outer membrane-bounded periplasmic space (GO_REF:0000002 [IEA] InterPro:IP…	0042802 // identical protein binding (PMID:9011040 [IDA]) /// 0000287 // magnesium ion binding (PMID:14687572 [IDA]) /// 0003993 // acid phosphatase activity (GO_REF:0000003 [IEA] EC:3.1.3.2) /// 0003993 // acid phosphatase activity (PMID:16297670 [IDA]) /// 0003993 // acid phosphatase activity (PMID:9011040 [IDA]) /// 0003993 // acid phosphatase activity (GO_REF:0000002 [IEA] InterPro:IPR010025)…	Class B acid phosphatase	aphA|napA|yjbP|JW4015|b4055	protein	taxon:83333	20171116	EcoCyc			15	13.77018712	16.58449862	7.379847326	13	12.49195237	14.90274213	7.205059437	38	29.05804344	35.64553926	12.59702575	8	6.649571715	14.64030362	8.551730696	11	9.467123487	19.31343222	10.2578606	7	7.385123699	15.50056863	9.467191046
[truncated: 3,763 more rows]
